# Supplementary material for: DipM controls multiple autolysins and mediates a regulatory feedback loop promoting cell constriction in Caulobacter crescentus
Source: Nat Commun. 2023 Jul 11;14:4095. doi: 10.1038/s41467-023-39783-w (PMC10336132; doi:10.1038/s41467-023-39783-w)
Supplement: Supplementary file 4 — Dataset 1 [file 41467_2023_39783_MOESM4_ESM.xlsx]

## Sheet: DipM-FLAG
		DipM-FLAG peptide counts				DipM (neg. control) peptide counts
Identified Proteins (annotation)	Uniprot Accession Number	DipM-FLAG (1)	DipM-FLAG (2)	DipM-FLAG (3)	DipM-FLAG (4)	DipM (1)	DipM (2)	DipM (3)	DipM (4)	log2(difference)	-log10(pvalue)
Peptidoglycan binding endopeptidase DipM OS=Caulobacter crescentus (strain NA1000 / CB15N) GN=dipM PE=4 SV=1	A0A0H3C9Q9_CAUCN	1450	923	1522	1120	52	38	40	38	4.85039	6.50455
Soluble lytic murein transglycosylase OS=Caulobacter crescentus (strain NA1000 / CB15N) GN=CCNA_01252 PE=4 SV=1	A0A0H3C7P1_CAUCN	92	45	3	60	0	0	1	0	4.74836	2.39476
Acylamino-acid-releasing enzyme OS=Caulobacter crescentus (strain NA1000 / CB15N) GN=CCNA_03355 PE=4 SV=1	A0A0H3CC42_CAUCN	33	34	3	32	0	0	0	0	4.31528	2.85588
Chaperone SurA OS=Caulobacter crescentus (strain NA1000 / CB15N) GN=CCNA_01759 PE=4 SV=1	A0A0H3C8Y4_CAUCN	24	16	11	17	0	0	1	0	3.87155	4.62848
D-alanyl-D-alanine serine-type carboxypeptidase OS=Caulobacter crescentus (strain NA1000 / CB15N) GN=CCNA_02243 PE=3 SV=1	A0A0H3C8K5_CAUCN	20	12	11	13	0	0	0	0	3.87127	6.18775
Zinc metalloprotease OS=Caulobacter crescentus (strain NA1000 / CB15N) GN=CCNA_03619 PE=4 SV=1	A0A0H3CCN8_CAUCN	27	10	4	23	0	0	0	0	3.79342	3.24498
Uncharacterized protein OS=Caulobacter crescentus (strain NA1000 / CB15N) GN=CCNA_00636 PE=4 SV=1	A0A0H3C692_CAUCN	22	14	4	18	0	0	0	0	3.75008	3.57304
Uncharacterized protein OS=Caulobacter crescentus (strain NA1000 / CB15N) GN=CCNA_00398 PE=4 SV=1	A0A0H3C6R0_CAUCN	72	58	45	64	7	3	4	3	3.57412	4.8933
Soluble lytic murein transglycosylase OS=Caulobacter crescentus (strain NA1000 / CB15N) GN=CCNA_01393 PE=4 SV=1	A0A0H3C791_CAUCN	24	21	0	28	0	0	0	0	3.49032	1.61554
Uncharacterized protein OS=Caulobacter crescentus (strain NA1000 / CB15N) GN=CCNA_03557 PE=4 SV=1	A0A0H3CBW5_CAUCN	15	10	5	13	0	0	0	0	3.46294	4.48626
Protein TolB OS=Caulobacter crescentus (strain NA1000 / CB15N) GN=tolB PE=3 SV=1	A0A0H3CCV1_CAUCN	18	12	10	9	0	1	0	0	3.43243	4.39028
M28-family zinc peptidase OS=Caulobacter crescentus (strain NA1000 / CB15N) GN=CCNA_03205 PE=4 SV=1	A0A0H3CE84_CAUCN	33	13	0	19	0	0	0	0	3.30419	1.57347
Glucose / sorbosone dehydrogenase OS=Caulobacter crescentus (strain NA1000 / CB15N) GN=CCNA_01575 PE=4 SV=1	A0A0H3C7S1_CAUCN	17	20	1	24	0	0	0	1	3.30152	1.99734
Conserved hypothetical cytosolic protein OS=Caulobacter crescentus (strain NA1000 / CB15N) GN=CCNA_01139 PE=4 SV=1	A0A0H3C6K4_CAUCN	13	9	6	8	0	0	0	0	3.27664	5.39161
Peptidase, M16 family OS=Caulobacter crescentus (strain NA1000 / CB15N) GN=CCNA_03699 PE=4 SV=1	A0A0H3CC94_CAUCN	16	11	2	12	0	0	0	0	3.23946	2.92529
Aminopeptidase OS=Caulobacter crescentus (strain NA1000 / CB15N) GN=CCNA_02627 PE=4 SV=1	A0A0H3CB13_CAUCN	15	4	5	10	0	0	0	0	3.09158	3.67983
Pole-organizing protein popZ OS=Caulobacter crescentus (strain NA1000 / CB15N) GN=popZ PE=4 SV=1	A0A0H3C7Y4_CAUCN	11	4	13	5	0	0	0	0	3.0748	3.81271
Glucan 1,4-beta-glucosidase OS=Caulobacter crescentus (strain NA1000 / CB15N) GN=CCNA_00839 PE=4 SV=1	A0A0H3C7X7_CAUCN	22	11	5	10	3	0	0	0	3.03823	2.50515
Uncharacterized protein OS=Caulobacter crescentus (strain NA1000 / CB15N) GN=CCNA_03889 PE=4 SV=1	A0A0H3ICS0_CAUCN	11	7	8	9	0	0	1	0	3.0192	4.43247
Vitamin B12 receptor OS=Caulobacter crescentus (strain NA1000 / CB15N) GN=CCNA_01826 PE=3 SV=1	A0A0H3C7I0_CAUCN	26	6	22	12	0	2	1	2	2.90408	2.61748
N-acyl-L-amino acid amidohydrolase OS=Caulobacter crescentus (strain NA1000 / CB15N) GN=CCNA_02540 PE=4 SV=1	A0A0H3C9C6_CAUCN	18	12	2	15	1	0	0	1	2.88333	2.28046
Aminopeptidase OS=Caulobacter crescentus (strain NA1000 / CB15N) GN=CCNA_02933 PE=4 SV=1	A0A0H3CBT6_CAUCN	35	15	3	24	4	0	1	1	2.87296	1.84642
Uncharacterized protein OS=Caulobacter crescentus (strain NA1000 / CB15N) GN=CCNA_02207 PE=4 SV=1	A0A0H3CBG3_CAUCN	12	6	2	9	0	0	0	0	2.85367	3.08805
Uncharacterized protein OS=Caulobacter crescentus (strain NA1000 / CB15N) GN=CCNA_03909 PE=4 SV=1	A0A0H3ID02_CAUCN	6	8	5	6	0	0	0	0	2.8424	6.40614
TraB superfamily protein OS=Caulobacter crescentus (strain NA1000 / CB15N) GN=CCNA_02312 PE=4 SV=1	A0A0H3CA42_CAUCN	15	9	5	13	0	2	0	1	2.78232	2.83287
Methyltransferase OS=Caulobacter crescentus (strain NA1000 / CB15N) GN=CCNA_02340 PE=4 SV=1	A0A0H3CA74_CAUCN	12	15	5	12	3	0	1	0	2.74646	2.52578
OAR protein OS=Caulobacter crescentus (strain NA1000 / CB15N) GN=CCNA_00974 PE=4 SV=1	A0A0H3C6X0_CAUCN	14	7	5	9	0	1	1	0	2.70345	3.28299
Zinc dependent phospholipase C/S1-P1 nuclease-family protein OS=Caulobacter crescentus (strain NA1000 / CB15N) GN=CCNA_01183 PE=4 SV=1	A0A0H3C6P5_CAUCN	12	9	0	12	0	0	0	0	2.6807	1.61132
Tol system periplasmic component YbgF OS=Caulobacter crescentus (strain NA1000 / CB15N) GN=ybgF PE=4 SV=1	A0A0H3CBB8_CAUCN	9	5	5	3	0	0	0	0	2.62296	4.15894
CsgG-related curli protein OS=Caulobacter crescentus (strain NA1000 / CB15N) GN=CCNA_01766 PE=4 SV=1	A0A0H3C7C9_CAUCN	9	7	2	5	0	0	0	0	2.62296	3.35602
TonB-dependent receptor OS=Caulobacter crescentus (strain NA1000 / CB15N) GN=CCNA_02910 PE=3 SV=1	A0A0H3CBS1_CAUCN	13	2	4	4	0	0	0	0	2.50904	2.77083
Thioredoxin peroxidase OS=Caulobacter crescentus (strain NA1000 / CB15N) GN=CCNA_01745 PE=4 SV=1	A0A0H3C7B2_CAUCN	12	8	2	9	0	1	0	1	2.44431	2.36575
Alkaline phosphatase OS=Caulobacter crescentus (strain NA1000 / CB15N) GN=CCNA_01636 PE=4 SV=1	A0A0H3C7W8_CAUCN	10	4	2	9	1	0	0	0	2.42206	2.50849
Metal-dependent hydrolase OS=Caulobacter crescentus (strain NA1000 / CB15N) GN=CCNA_00695 PE=4 SV=1	A0A0H3C7L1_CAUCN	12	6	0	8	0	0	0	0	2.41943	1.57762
Uncharacterized protein OS=Caulobacter crescentus (strain NA1000 / CB15N) GN=CCNA_01371 PE=4 SV=1	A0A0H3C971_CAUCN	7	3	4	4	0	0	0	0	2.41096	4.57537
Conserved hypothetical cytosolic protein OS=Caulobacter crescentus (strain NA1000 / CB15N) GN=CCNA_01109 PE=4 SV=1	A0A0H3C8N6_CAUCN	12	7	0	6	0	0	0	0	2.37695	1.57219
Multimodular transpeptidase-transglycosylase PbpX OS=Caulobacter crescentus (strain NA1000 / CB15N) GN=pbpX PE=4 SV=1	A0A0H3C6C5_CAUCN	7	5	2	4	0	0	0	0	2.37296	3.68484
Aminopeptidase OS=Caulobacter crescentus (strain NA1000 / CB15N) GN=CCNA_02588 PE=4 SV=1	A0A0H3CB14_CAUCN	8	4	1	6	0	0	0	0	2.3248	2.5665
Aminoacyl-histidine dipeptidase OS=Caulobacter crescentus (strain NA1000 / CB15N) GN=CCNA_03127 PE=4 SV=1	A0A0H3CE08_CAUCN	10	2	2	5	0	0	0	0	2.30358	2.65347
DegP/HtrA-family serine protease OS=Caulobacter crescentus (strain NA1000 / CB15N) GN=CCNA_02846 PE=4 SV=1	A0A0H3CA51_CAUCN	13	8	8	11	1	1	1	2	2.2868	4.38236
Type I secretion outer membrane protein rsaFb OS=Caulobacter crescentus (strain NA1000 / CB15N) GN=rsaFb PE=4 SV=1	A0A0H3C7S5_CAUCN	8	0	8	6	0	0	0	0	2.2868	1.60916
Beta-glucosidase/beta-xylosidase OS=Caulobacter crescentus (strain NA1000 / CB15N) GN=CCNA_03149 PE=4 SV=1	A0A0H3CBJ4_CAUCN	150	99	52	107	25	18	17	17	2.26921	3.26015
SH3 domain-containing cell surface protein OS=Caulobacter crescentus (strain NA1000 / CB15N) GN=CCNA_00359 PE=4 SV=1	A0A0H3C5P3_CAUCN	9	4	1	4	0	0	0	0	2.24145	2.48103
Uncharacterized protein OS=Caulobacter crescentus (strain NA1000 / CB15N) GN=CCNA_03089 PE=4 SV=1	A0A0H3CBD6_CAUCN	7	3	2	4	0	0	0	0	2.22672	3.52274
MA superfamily peptidase OS=Caulobacter crescentus (strain NA1000 / CB15N) GN=CCNA_01121 PE=4 SV=1	A0A0H3C5N3_CAUCN	6	12	0	4	0	0	0	0	2.20743	1.50457
Integration host factor subunit beta OS=Caulobacter crescentus (strain NA1000 / CB15N) GN=ihfB PE=3 SV=1	IHFB_CAUCN	5	1	5	5	0	0	0	0	2.18872	2.82921
Peptidyl-prolyl cis-trans isomerase OS=Caulobacter crescentus (strain NA1000 / CB15N) GN=CCNA_01653 PE=3 SV=1	A0A0H3C9Y1_CAUCN	7	2	2	5	0	0	0	0	2.18872	3.05393
Cell division protein FtsN OS=Caulobacter crescentus (strain NA1000 / CB15N) GN=ftsN PE=1 SV=1	FTSN_CAUCN	3	4	5	6	0	0	0	1	2.17856	3.42437
Peptidyl-prolyl cis-trans isomerase OS=Caulobacter crescentus (strain NA1000 / CB15N) GN=CCNA_02889 PE=3 SV=1	A0A0H3CBQ0_CAUCN	6	2	4	3	0	0	0	0	2.17856	3.82006
Outer membrane protein OS=Caulobacter crescentus (strain NA1000 / CB15N) GN=CCNA_03609 PE=3 SV=1	A0A0H3CCM9_CAUCN	18	8	15	10	2	3	1	2	2.17684	3.30025
Secretory tripeptidyl aminopeptidase OS=Caulobacter crescentus (strain NA1000 / CB15N) GN=CCNA_00357 PE=4 SV=1	A0A0H3C4C7_CAUCN	8	2	2	4	0	0	0	0	2.16544	2.91561
Uncharacterized protein OS=Caulobacter crescentus (strain NA1000 / CB15N) GN=CCNA_01604 PE=4 SV=1	A0A0H3C9V4_CAUCN	7	4	1	3	0	0	0	0	2.08048	2.61037
MA superfamily peptidase OS=Caulobacter crescentus (strain NA1000 / CB15N) GN=CCNA_01122 PE=4 SV=1	A0A0H3C6I6_CAUCN	4	6	0	8	0	0	0	0	2.0748	1.56874
YceI-family periplasmic protein OS=Caulobacter crescentus (strain NA1000 / CB15N) GN=CCNA_03503 PE=3 SV=1	A0A0H3CBR8_CAUCN	2	5	2	4	0	0	0	0	2.0192	3.65372
Uncharacterized protein OS=Caulobacter crescentus (strain NA1000 / CB15N) GN=CCNA_02944 PE=4 SV=1	A0A0H3CB21_CAUCN	12	4	0	7	1	0	0	0	2.00559	1.26459
M16 family peptidase OS=Caulobacter crescentus (strain NA1000 / CB15N) GN=CCNA_02661 PE=4 SV=1	A0A0H3CB39_CAUCN	55	38	21	44	16	6	7	8	1.99482	2.58256
N-acetylmuramoyl-L-alanine amidase OS=Caulobacter crescentus (strain NA1000 / CB15N) GN=CCNA_01952 PE=4 SV=1	A0A0H3C9I3_CAUCN	9	5	0	3	0	0	0	0	1.97672	1.49222
Uncharacterized protein OS=Caulobacter crescentus (strain NA1000 / CB15N) GN=CCNA_01090 PE=4 SV=1	A0A0H3C8L8_CAUCN	3	3	4	2	0	0	0	0	1.97672	4.91123
Uncharacterized protein OS=Caulobacter crescentus (strain NA1000 / CB15N) GN=CCNA_02138 PE=4 SV=1	A0A0H3C9Y2_CAUCN	7	2	2	2	0	0	0	0	1.93872	2.81166
Beta-lactamase, type II OS=Caulobacter crescentus (strain NA1000 / CB15N) GN=CCNA_02223 PE=4 SV=1	A0A0H3C8I8_CAUCN	6	2	1	4	0	0	0	0	1.92856	2.53935
M28-family zinc peptidase OS=Caulobacter crescentus (strain NA1000 / CB15N) GN=CCNA_02662 PE=4 SV=1	A0A0H3CB63_CAUCN	9	3	0	4	0	0	0	0	1.91096	1.47428
Phosphate-binding protein OS=Caulobacter crescentus (strain NA1000 / CB15N) GN=CCNA_01583 PE=4 SV=1	A0A0H3C9T4_CAUCN	6	2	6	4	3	0	0	0	1.8804	1.76142
Peptidyl-dipeptidase DCP OS=Caulobacter crescentus (strain NA1000 / CB15N) GN=CCNA_03816 PE=3 SV=1	A0A0H3CG38_CAUCN	7	2	2	4	0	0	0	1	1.87296	2.35783
Carboxy-terminal processing protease OS=Caulobacter crescentus (strain NA1000 / CB15N) GN=CCNA_03548 PE=3 SV=1	A0A0H3CF90_CAUCN	5	10	4	11	1	1	2	1	1.84158	2.74329
Uncharacterized protein OS=Caulobacter crescentus (strain NA1000 / CB15N) GN=CCNA_03102 PE=4 SV=1	A0A0H3CCD8_CAUCN	9	1	3	1	0	0	0	0	1.83048	1.79953
Peptidase, M16 family OS=Caulobacter crescentus (strain NA1000 / CB15N) GN=CCNA_02721 PE=3 SV=1	A0A0H3CCX1_CAUCN	46	23	35	33	6	9	12	9	1.81132	3.26595
Colicin V production protein CvpA OS=Caulobacter crescentus (strain NA1000 / CB15N) GN=CCNA_01731 PE=4 SV=1	A0A0H3CA62_CAUCN	3	2	2	3	0	0	0	0	1.79248	5.25061
Serine protease, peptidase family S9A OS=Caulobacter crescentus (strain NA1000 / CB15N) GN=CCNA_03802 PE=4 SV=1	A0A0H3CD87_CAUCN	6	1	1	4	0	0	0	0	1.78232	2.07484
Xaa-pro dipeptidyl-peptidase OS=Caulobacter crescentus (strain NA1000 / CB15N) GN=CCNA_02237 PE=4 SV=1	A0A0H3CBJ5_CAUCN	6	1	1	4	0	0	0	0	1.78232	2.07484
Tetratricopeptide repeat family protein OS=Caulobacter crescentus (strain NA1000 / CB15N) GN=CCNA_01396 PE=4 SV=1	A0A0H3C996_CAUCN	3	4	1	2	0	0	0	0	1.72672	3.03499
Protease II PtrB OS=Caulobacter crescentus (strain NA1000 / CB15N) GN=ptrB PE=4 SV=1	A0A0H3C724_CAUCN	4	3	0	4	0	0	0	0	1.66096	1.60404
OmpH-like outer membrane protein OS=Caulobacter crescentus (strain NA1000 / CB15N) GN=CCNA_01991 PE=4 SV=1	A0A0H3C992_CAUCN	29	16	23	27	6	6	9	6	1.66067	3.51606
Lumazine-binding domain protein OS=Caulobacter crescentus (strain NA1000 / CB15N) GN=CCNA_00889 PE=4 SV=1	A0A0H3C5U5_CAUCN	5	1	1	3	0	0	0	0	1.64624	2.24631
TonB-dependent outer membrane receptor OS=Caulobacter crescentus (strain NA1000 / CB15N) GN=CCNA_03108 PE=3 SV=1	A0A0H3CCA6_CAUCN	5	1	7	1	0	1	0	0	1.64624	1.52579
Proline--tRNA ligase OS=Caulobacter crescentus (strain NA1000 / CB15N) GN=proS PE=3 SV=1	SYP_CAUCN	7	1	7	2	1	0	0	1	1.64624	1.51833
TldD/PmbA family protein OS=Caulobacter crescentus (strain NA1000 / CB15N) GN=CCNA_02915 PE=4 SV=1	A0A0H3CB00_CAUCN	7	2	0	3	0	0	0	0	1.64624	1.41318
Uncharacterized protein OS=Caulobacter crescentus (strain NA1000 / CB15N) GN=CCNA_02219 PE=4 SV=1	A0A0H3C9A3_CAUCN	3	1	3	2	0	0	0	0	1.64624	3.3591
Myo-inositol-hexaphosphate 3-phosphohydrolase OS=Caulobacter crescentus (strain NA1000 / CB15N) GN=CCNA_01353 PE=4 SV=1	A0A0H3C7P7_CAUCN	5	2	0	4	0	0	0	0	1.62296	1.50282
Uncharacterized protein OS=Caulobacter crescentus (strain NA1000 / CB15N) GN=CCNA_01186 PE=4 SV=1	A0A0H3C8V0_CAUCN	4	3	0	3	0	0	0	0	1.58048	1.60244
Sialic acid-specific 9-O-acetylesterase OS=Caulobacter crescentus (strain NA1000 / CB15N) GN=CCNA_03151 PE=4 SV=1	A0A0H3CCH7_CAUCN	7	2	0	2	0	0	0	0	1.54248	1.34217
Acylamino-acid-releasing enzyme OS=Caulobacter crescentus (strain NA1000 / CB15N) GN=CCNA_03839 PE=4 SV=1	A0A0H3CEH6_CAUCN	0	6	0	8	0	0	0	0	1.49432	0.869173
M28 Zn-Peptidase OS=Caulobacter crescentus (strain NA1000 / CB15N) GN=CCNA_00933 PE=4 SV=1	A0A0H3C4Z2_CAUCN	6	2	0	2	0	0	0	0	1.49432	1.38898
DNA-directed RNA polymerase subunit beta OS=Caulobacter crescentus (strain NA1000 / CB15N) GN=rpoB PE=3 SV=1	RPOB_CAUCN	3	0	14	0	0	0	0	0	1.47672	0.779409
DNA polymerase III subunit beta OS=Caulobacter crescentus (strain NA1000 / CB15N) GN=dnaN PE=3 SV=1	DPO3B_CAUCN	4	1	2	1	0	0	0	0	1.47672	2.48165
Uncharacterized protein OS=Caulobacter crescentus (strain NA1000 / CB15N) GN=CCNA_00162 PE=4 SV=1	A0A0H3C3X1_CAUCN	4	0	3	2	0	0	0	0	1.47672	1.54534
NADP-dependent malic enzyme OS=Caulobacter crescentus (strain NA1000 / CB15N) GN=CCNA_03663 PE=4 SV=1	A0A0H3CFK2_CAUCN	2	2	12	0	0	0	1	0	1.46759	0.935496
Chaperone protein DnaK OS=Caulobacter crescentus (strain NA1000 / CB15N) GN=dnaK PE=2 SV=1	A0A0H3C527_CAUCN	96	58	168	75	26	32	40	38	1.42228	2.16925
Phosphonates-binding protein OS=Caulobacter crescentus (strain NA1000 / CB15N) GN=CCNA_00367 PE=4 SV=1	A0A0H3C4D8_CAUCN	5	1	1	1	0	0	0	0	1.39624	1.9044
Endo-1,3-1,4-beta glucanase-related protein OS=Caulobacter crescentus (strain NA1000 / CB15N) GN=CCNA_01698 PE=4 SV=1	A0A0H3C8R4_CAUCN	3	2	0	3	0	0	0	0	1.39624	1.58356
Probable cytosol aminopeptidase OS=Caulobacter crescentus (strain NA1000 / CB15N) GN=pepA PE=3 SV=1	A0A0H3C759_CAUCN	4	2	0	2	0	0	0	0	1.37296	1.50907
Zinc metalloprotease OS=Caulobacter crescentus (strain NA1000 / CB15N) GN=CCNA_00921 PE=3 SV=1	A0A0H3C6T5_CAUCN	4	3	0	3	0	0	1	0	1.33048	1.19162
Polysaccharide export protein OS=Caulobacter crescentus (strain NA1000 / CB15N) GN=CCNA_00168 PE=4 SV=1	A0A0H3C4L8_CAUCN	3	2	0	2	0	0	0	0	1.29248	1.57773
Aspartyl-tRNA synthetase OS=Caulobacter crescentus (strain NA1000 / CB15N) GN=CCNA_01969 PE=3 SV=1	A0A0H3C7V8_CAUCN	4	0	6	1	0	1	0	0	1.28232	0.957154
Amelogenin/CpxP-related protein OS=Caulobacter crescentus (strain NA1000 / CB15N) GN=CCNA_03997 PE=4 SV=1	A0A0H3J1T3_CAUCN	1	0	15	0	0	0	0	0	1.25	0.629402
Uncharacterized protein OS=Caulobacter crescentus (strain NA1000 / CB15N) GN=CCNA_03157 PE=4 SV=1	A0A0H3CE32_CAUCN	4	1	0	2	0	0	0	0	1.22672	1.33362
Peptidoglycan-associated lipoprotein pal OS=Caulobacter crescentus (strain NA1000 / CB15N) GN=pal PE=3 SV=1	A0A0H3CC28_CAUCN	6	5	6	6	3	2	2	1	1.20928	2.89085
Inositol ABC transporter, periplasmic inositol-binding protein IbpA OS=Caulobacter crescentus (strain NA1000 / CB15N) GN=ibpA PE=1 SV=1	A0A0H3C834_CAUCN	3	4	3	3	0	2	1	1	1.18424	1.88986
Beta-lactamase OS=Caulobacter crescentus (strain NA1000 / CB15N) GN=CCNA_00611 PE=3 SV=1	A0A0H3C672_CAUCN	2	3	0	1	0	0	0	0	1.14624	1.41596
Cytochrome c1 OS=Caulobacter crescentus (strain NA1000 / CB15N) GN=CCNA_00507 PE=4 SV=1	A0A0H3C704_CAUCN	1	0	2	3	0	0	0	0	1.14624	1.41596
DegP/HtrA-family serine protease OS=Caulobacter crescentus (strain NA1000 / CB15N) GN=CCNA_01341 PE=4 SV=1	A0A0H3C696_CAUCN	1	2	3	0	0	0	0	0	1.14624	1.41596
Protein-export protein SecB OS=Caulobacter crescentus (strain NA1000 / CB15N) GN=secB PE=3 SV=1	SECB_CAUCN	2	0	3	1	0	0	0	0	1.14624	1.41596
Uncharacterized protein OS=Caulobacter crescentus (strain NA1000 / CB15N) GN=CCNA_01087 PE=4 SV=1	A0A0H3C6G3_CAUCN	2	1	1	1	0	0	0	0	1.14624	3.6423
Outer membrane efflux protein OS=Caulobacter crescentus (strain NA1000 / CB15N) GN=CCNA_00849 PE=3 SV=1	A0A0H3C7Y7_CAUCN	12	12	7	12	3	6	3	6	1.12165	2.07144
Uncharacterized protein OS=Caulobacter crescentus (strain NA1000 / CB15N) GN=CCNA_03667 PE=4 SV=1	A0A0H3CDZ2_CAUCN	4	0	1	1	0	0	0	0	1.08048	1.19537
30S ribosomal protein S16 OS=Caulobacter crescentus (strain NA1000 / CB15N) GN=rpsP PE=3 SV=1	RS16_CAUCN	5	1	2	1	0	1	0	1	1.04248	1.15852
30S ribosomal protein S10 OS=Caulobacter crescentus (strain NA1000 / CB15N) GN=rpsJ PE=3 SV=1	RS10_CAUCN	3	1	2	2	0	0	1	1	1.04248	1.58676
Endoribonuclease L-PSP OS=Caulobacter crescentus (strain NA1000 / CB15N) GN=CCNA_01143 PE=4 SV=1	A0A0H3C8R2_CAUCN	2	1	0	2	0	0	0	0	1.04248	1.49977
Beta-barrel assembly machine (BAM) protein BamF OS=Caulobacter crescentus (strain NA1000 / CB15N) GN=bamF PE=4 SV=1	A0A0H3C6G4_CAUCN	12	8	7	11	4	3	3	7	1.03335	1.93473
Tagatose-1,6-bisphosphate aldolase OS=Caulobacter crescentus (strain NA1000 / CB15N) GN=CCNA_03360 PE=3 SV=1	A0A0H3CBD8_CAUCN	6	1	6	3	2	1	0	3	1.00744	0.824656
Beta-D-glucoside glucohydrolase OS=Caulobacter crescentus (strain NA1000 / CB15N) GN=CCNA_01162 PE=3 SV=1	A0A0H3C5R6_CAUCN	3	1	0	1	0	0	0	0	1	1.30255
MoxR-like ATPase OS=Caulobacter crescentus (strain NA1000 / CB15N) GN=CCNA_00601 PE=4 SV=1	A0A0H3C7C5_CAUCN	1	0	3	1	0	0	0	0	1	1.30255
Probable transaldolase OS=Caulobacter crescentus (strain NA1000 / CB15N) GN=tal PE=3 SV=1	TAL_CAUCN	3	0	3	0	0	0	0	0	1	0.872978
UDP-N-acetylglucosamine 4,6-dehydratase OS=Caulobacter crescentus (strain NA1000 / CB15N) GN=CCNA_00233 PE=4 SV=1	A0A0H3C4S3_CAUCN	3	0	1	1	0	0	0	0	1	1.30255
Penicillin acylase OS=Caulobacter crescentus (strain NA1000 / CB15N) GN=CCNA_01180 PE=4 SV=1	A0A0H3C7H9_CAUCN	5	2	0	2	3	0	0	0	0.938722	0.607469
S-layer protein rsaA OS=Caulobacter crescentus (strain NA1000 / CB15N) GN=rsaA PE=4 SV=1	A0A0H3C8J1_CAUCN	8	7	11	7	3	3	6	4	0.906401	2.07247
Aminobenzoyl-glutamate utilization protein B OS=Caulobacter crescentus (strain NA1000 / CB15N) GN=CCNA_01625 PE=4 SV=1	A0A0H3C7W5_CAUCN	2	1	0	1	0	0	0	0	0.896241	1.46264
GumN superfamily protein OS=Caulobacter crescentus (strain NA1000 / CB15N) GN=CCNA_00733 PE=4 SV=1	A0A0H3C5F2_CAUCN	0	1	1	2	0	0	0	0	0.896241	1.46264
Homoserine O-acetyltransferase OS=Caulobacter crescentus (strain NA1000 / CB15N) GN=CCNA_03309 PE=3 SV=1	A0A0H3CCS8_CAUCN	1	2	0	1	0	0	0	0	0.896241	1.46264
NlpC/P60 CHAP domain amidase protein OS=Caulobacter crescentus (strain NA1000 / CB15N) GN=CCNA_00354 PE=4 SV=1	A0A0H3C5N9_CAUCN	2	1	0	1	0	0	0	0	0.896241	1.46264
Polysaccharide deacetylase family OS=Caulobacter crescentus (strain NA1000 / CB15N) GN=CCNA_02236 PE=4 SV=1	A0A0H3CA64_CAUCN	2	1	0	1	0	0	0	0	0.896241	1.46264
Zinc metalloprotease OS=Caulobacter crescentus (strain NA1000 / CB15N) GN=CCNA_02914 PE=4 SV=1	A0A0H3CAA6_CAUCN	3	2	0	0	0	0	0	0	0.896241	0.859321
Xylonate dehydratase xylD OS=Caulobacter crescentus (strain NA1000 / CB15N) GN=xylD PE=3 SV=1	A0A0H3C6H6_CAUCN	6	0	2	0	1	0	0	0	0.848079	0.542276
Gamma-glutamyltranspeptidase OS=Caulobacter crescentus (strain NA1000 / CB15N) GN=CCNA_00565 PE=4 SV=1	A0A0H3C5S0_CAUCN	4	0	0	1	0	0	0	0	0.830482	0.740108
TonB accessory protein exbB OS=Caulobacter crescentus (strain NA1000 / CB15N) GN=exbB PE=3 SV=1	A0A0H3CAE9_CAUCN	2	4	2	3	2	2	0	1	0.830482	1.03664
Beta-barrel assembly machine (BAM) protein BamE OS=Caulobacter crescentus (strain NA1000 / CB15N) GN=bamE PE=4 SV=1	A0A0H3C826_CAUCN	1	2	3	2	0	1	1	1	0.792481	1.30188
Uncharacterized protein OS=Caulobacter crescentus (strain NA1000 / CB15N) GN=CCNA_00221 PE=4 SV=1	A0A0H3C4R2_CAUCN	2	2	0	0	0	0	0	0	0.792481	0.872978
BMFP membrane fusogenic protein OS=Caulobacter crescentus (strain NA1000 / CB15N) GN=CCNA_00526 PE=4 SV=1	A0A0H3C618_CAUCN	0	1	3	0	0	0	0	0	0.75	0.774103
Copper(I)-binding protein OS=Caulobacter crescentus (strain NA1000 / CB15N) GN=CCNA_03617 PE=4 SV=1	A0A0H3CFF5_CAUCN	0	0	7	0	0	0	0	0	0.75	0.44865
Leucine--tRNA ligase OS=Caulobacter crescentus (strain NA1000 / CB15N) GN=leuS PE=3 SV=1	SYL_CAUCN	1	0	3	0	0	0	0	0	0.75	0.774103
Maleylpyruvate isomerase OS=Caulobacter crescentus (strain NA1000 / CB15N) GN=CCNA_03683 PE=4 SV=1	A0A0H3CFM6_CAUCN	1	1	1	0	0	0	0	0	0.75	1.61964
Methionine--tRNA ligase OS=Caulobacter crescentus (strain NA1000 / CB15N) GN=metG PE=3 SV=1	SYM_CAUCN	0	0	7	0	0	0	0	0	0.75	0.44865
Peroxiredoxin OS=Caulobacter crescentus (strain NA1000 / CB15N) GN=CCNA_03012 PE=4 SV=1	A0A0H3CDP2_CAUCN	3	1	1	0	1	0	0	0	0.75	0.774103
ROS/MUCR transcriptional regulator OS=Caulobacter crescentus (strain NA1000 / CB15N) GN=CCNA_00998 PE=4 SV=1	A0A0H3C684_CAUCN	1	1	1	1	0	1	0	0	0.75	1.61964
Stalk cross-band protein StpB OS=Caulobacter crescentus (strain NA1000 / CB15N) GN=stpB PE=1 SV=1	A0A0H3CAY8_CAUCN	1	1	0	1	0	0	0	0	0.75	1.61964
Streptavidin OS=Streptomyces avidinii PE=1 SV=1	SAV_CON-STRAV	1	1	1	0	0	0	0	0	0.75	1.61964
Superoxide dismutase [Cu-Zn] OS=Caulobacter crescentus (strain NA1000 / CB15N) GN=CCNA_01650 PE=3 SV=1	A0A0H3C8G5_CAUCN	1	1	0	1	0	0	0	0	0.75	1.61964
Uncharacterized protein OS=Caulobacter crescentus (strain NA1000 / CB15N) GN=CCNA_02093 PE=4 SV=1	A0A0H3C9R8_CAUCN	1	1	0	1	0	0	0	0	0.75	1.61964
Uncharacterized protein OS=Caulobacter crescentus (strain NA1000 / CB15N) GN=CCNA_03086 PE=4 SV=1	A0A0H3CCB9_CAUCN	1	1	0	1	0	0	0	0	0.75	1.61964
DNA gyrase subunit B OS=Caulobacter crescentus (strain NA1000 / CB15N) GN=gyrB PE=3 SV=1	GYRB_CAUCN	2	0	4	2	0	2	1	0	0.726723	0.536924
DNA-directed RNA polymerase subunit alpha OS=Caulobacter crescentus (strain NA1000 / CB15N) GN=rpoA PE=3 SV=1	RPOA_CAUCN	3	0	9	2	1	1	1	1	0.726723	0.482573
NADH-quinone oxidoreductase subunit B OS=Caulobacter crescentus (strain NA1000 / CB15N) GN=nuoB PE=3 SV=1	NUOB_CAUCN	2	1	4	2	0	1	1	2	0.726723	0.857082
Ubiquinol-cytochrome c reductase iron-sulfur subunit OS=Caulobacter crescentus (strain NA1000 / CB15N) GN=CCNA_00505 PE=4 SV=1	A0A0H3C5K1_CAUCN	7	4	3	2	3	3	1	1	0.726723	0.88353
Protein GrpE OS=Caulobacter crescentus (strain NA1000 / CB15N) GN=grpE PE=3 SV=1	GRPE_CAUCN	0	0	6	0	0	0	0	0	0.701839	0.44865
TonB-dependent receptor OS=Caulobacter crescentus (strain NA1000 / CB15N) GN=CCNA_00214 PE=3 SV=1	A0A0H3C421_CAUCN	0	0	6	0	0	0	0	0	0.701839	0.44865
Multifunctional fatty acid oxidation complex subunit alpha FadJ OS=Caulobacter crescentus (strain NA1000 / CB15N) GN=CCNA_00074 PE=4 SV=1	A0A0H3C4F3_CAUCN	7	1	6	0	1	2	0	2	0.659357	0.347315
Uncharacterized protein OS=Caulobacter crescentus (strain NA1000 / CB15N) GN=CCNA_03906 PE=4 SV=1	A0A0H3IFN4_CAUCN	0	0	5	0	0	0	0	0	0.646241	0.44865
50S ribosomal protein L13 OS=Caulobacter crescentus (strain NA1000 / CB15N) GN=rplM PE=3 SV=1	A0A0H3C7X8_CAUCN	2	0	1	0	0	0	0	0	0.646241	0.823586
50S ribosomal protein L19 OS=Caulobacter crescentus (strain NA1000 / CB15N) GN=rplS PE=3 SV=1	A0A0H3C671_CAUCN	0	0	1	2	0	0	0	0	0.646241	0.823586
50S ribosomal protein L29 OS=Caulobacter crescentus (strain NA1000 / CB15N) GN=rpmC PE=3 SV=1	RL29_CAUCN	2	1	1	1	1	0	0	1	0.646241	1.0324
Alpha-L-arabinofuranosidase OS=Caulobacter crescentus (strain NA1000 / CB15N) GN=abfA PE=4 SV=1	A0A0H3C6Q9_CAUCN	2	0	0	1	0	0	0	0	0.646241	0.823586
Gamma-glutamyltranspeptidase OS=Caulobacter crescentus (strain NA1000 / CB15N) GN=CCNA_01035 PE=4 SV=1	A0A0H3C5B7_CAUCN	2	0	0	1	0	0	0	0	0.646241	0.823586
Glucoamylase OS=Caulobacter crescentus (strain NA1000 / CB15N) GN=CCNA_02365 PE=4 SV=1	A0A0H3C8W2_CAUCN	1	0	0	2	0	0	0	0	0.646241	0.823586
Keratin, type II cytoskeletal 6A OS=Mus musculus GN=Krt6a PE=2 SV=3	K2C6A_CON-MOUSE-DECOY (+14)	2	2	3	1	1	2	1	0	0.646241	0.833174
Nucleoside phosphorylase OS=Caulobacter crescentus (strain NA1000 / CB15N) GN=CCNA_02349 PE=4 SV=1	A0A0H3C8U9_CAUCN	0	1	0	2	0	0	0	0	0.646241	0.823586
Outer membrane protein OS=Caulobacter crescentus (strain NA1000 / CB15N) GN=CCNA_00201 PE=3 SV=1	A0A0H3C5D4_CAUCN	0	1	2	0	0	0	0	0	0.646241	0.823586
Pilus assembly protein CpaD OS=Caulobacter crescentus (strain NA1000 / CB15N) GN=cpaD PE=4 SV=1	A0A0H3CB87_CAUCN	1	0	0	2	0	0	0	0	0.646241	0.823586
Probable cytosol aminopeptidase OS=Caulobacter crescentus (strain NA1000 / CB15N) GN=pepA PE=3 SV=1	A0A0H3C8R6_CAUCN	2	0	1	0	0	0	0	0	0.646241	0.823586
Protein translocase subunit SecD OS=Caulobacter crescentus (strain NA1000 / CB15N) GN=secD PE=3 SV=1	A0A0H3C9Q4_CAUCN	0	2	1	1	0	1	0	0	0.646241	0.772422
Putative aerobic-type carbon monoxide dehydrogenase, large subunit CoxL OS=Caulobacter crescentus (strain NA1000 / CB15N) GN=CCNA_00021 PE=4 SV=1	A0A0H3C4A2_CAUCN	2	1	0	0	0	0	0	0	0.646241	0.823586
TonB-dependent receptor OS=Caulobacter crescentus (strain NA1000 / CB15N) GN=CCNA_00210 PE=3 SV=1	A0A0H3C4Q2_CAUCN	2	0	1	0	0	0	0	0	0.646241	0.823586
Tyrosine--tRNA ligase OS=Caulobacter crescentus (strain NA1000 / CB15N) GN=tyrS PE=3 SV=1	SYY_CAUCN	2	0	1	0	0	0	0	0	0.646241	0.823586
Uncharacterized protein OS=Caulobacter crescentus (strain NA1000 / CB15N) GN=CCNA_01190 PE=4 SV=1	A0A0H3C7I9_CAUCN	2	1	0	0	0	0	0	0	0.646241	0.823586
Uncharacterized protein OS=Caulobacter crescentus (strain NA1000 / CB15N) GN=CCNA_03148 PE=4 SV=1	A0A0H3CAV8_CAUCN	0	2	0	1	0	0	0	0	0.646241	0.823586
Uncharacterized protein OS=Caulobacter crescentus (strain NA1000 / CB15N) GN=CCNA_03168 PE=4 SV=1	A0A0H3CE45_CAUCN	2	1	0	0	0	0	0	0	0.646241	0.823586
Xylan alpha-1,2-glucuronidase OS=Caulobacter crescentus (strain NA1000 / CB15N) GN=CCNA_02902 PE=3 SV=1	A0A0H3CDD7_CAUCN	1	0	0	2	0	0	0	0	0.646241	0.823586
Conserved hypothetical membrane protein OS=Caulobacter crescentus (strain NA1000 / CB15N) GN=CCNA_01724 PE=4 SV=1	A0A0H3C8N5_CAUCN	5	2	5	8	2	3	2	4	0.60824	0.808431
Integration host factor subunit alpha OS=Caulobacter crescentus (strain NA1000 / CB15N) GN=ihfA PE=3 SV=1	IHFA_CAUCN	4	1	5	2	1	2	1	2	0.580482	0.711173
1-acyl-sn-glycerol-3-phosphate acyltransferase OS=Caulobacter crescentus (strain NA1000 / CB15N) GN=CCNA_01932 PE=4 SV=1	A0A0H3C7S4_CAUCN	0	0	4	0	0	0	0	0	0.580482	0.44865
Deoxyhypusine synthase-like protein OS=Caulobacter crescentus (strain NA1000 / CB15N) GN=CCNA_00364 PE=3 SV=1	A0A0H3C5P8_CAUCN	4	0	0	0	0	0	0	0	0.580482	0.44865
PHB granule-associated protein, phasin2 OS=Caulobacter crescentus (strain NA1000 / CB15N) GN=CCNA_02242 PE=4 SV=1	A0A0H3CBK2_CAUCN	23	22	45	22	10	20	23	22	0.548844	0.749417
AsnC-family transcriptional regulator OS=Caulobacter crescentus (strain NA1000 / CB15N) GN=CCNA_03281 PE=4 SV=1	A0A0H3CCW8_CAUCN	8	2	3	1	1	2	3	1	0.542481	0.472735
dATP pyrophosphohydrolase OS=Caulobacter crescentus (strain NA1000 / CB15N) GN=CCNA_01212 PE=4 SV=1	A0A0H3C8X0_CAUCN	1	2	2	1	1	1	0	1	0.542481	0.912702
ExbD-family protein OS=Caulobacter crescentus (strain NA1000 / CB15N) GN=CCNA_00324 PE=3 SV=1	A0A0H3C4A4_CAUCN	2	2	2	3	2	1	1	1	0.542481	1.63384
L-threonine dehydratase catabolic TdcB OS=Caulobacter crescentus (strain NA1000 / CB15N) GN=CCNA_03750 PE=3 SV=1	A0A0H3CE74_CAUCN	2	2	0	1	0	0	1	1	0.542481	0.530957
Cytochrome c oxidase subunit 2 OS=Caulobacter crescentus (strain NA1000 / CB15N) GN=coxB PE=3 SV=1	A0A0H3CF54_CAUCN	7	4	3	2	2	2	3	2	0.538001	0.854757
S-adenosylmethionine synthetase OS=Caulobacter crescentus (strain NA1000 / CB15N) GN=metK PE=3 SV=1	A0A0H3C5U2_CAUCN	2	2	8	4	1	3	1	5	0.519204	0.424138
NADH-ubiquinone oxidoreductase subunit OS=Caulobacter crescentus (strain NA1000 / CB15N) GN=CCNA_03718 PE=4 SV=1	A0A0H3CCA7_CAUCN	5	3	5	6	3	3	2	4	0.517597	1.18684
Thiol:disulfide interchange protein dsbA OS=Caulobacter crescentus (strain NA1000 / CB15N) GN=CCNA_00379 PE=4 SV=1	A0A0H3C562_CAUCN	8	7	13	6	5	7	5	5	0.507437	1.10119
Phosphomethylpyrimidine synthase OS=Caulobacter crescentus (strain NA1000 / CB15N) GN=thiC PE=3 SV=1	THIC_CAUCN	10	3	21	7	7	4	5	7	0.502993	0.414245
ABC transporter ATP-binding protein OS=Caulobacter crescentus (strain NA1000 / CB15N) GN=CCNA_03408 PE=4 SV=1	A0A0H3CC83_CAUCN	1	1	0	0	0	0	0	0	0.5	0.872978
Aminomethyltransferase OS=Caulobacter crescentus (strain NA1000 / CB15N) GN=gcvT PE=3 SV=1	A0A0H3CD57_CAUCN	3	0	0	0	0	0	0	0	0.5	0.44865
Conserved cell surface protein OS=Caulobacter crescentus (strain NA1000 / CB15N) GN=CCNA_00282 PE=4 SV=1	A0A0H3C471_CAUCN	0	0	3	1	0	0	0	1	0.5	0.408648
Cyclophilin-type peptidylprolyl cis-trans isomerase OS=Caulobacter crescentus (strain NA1000 / CB15N) GN=CCNA_01654 PE=4 SV=1	A0A0H3C747_CAUCN	3	0	0	0	0	0	0	0	0.5	0.44865
Dihydroorotate dehydrogenase (quinone) OS=Caulobacter crescentus (strain NA1000 / CB15N) GN=CCNA_00562 PE=3 SV=1	A0A0H3C744_CAUCN	1	1	0	1	1	0	0	0	0.5	0.683964
DNA topoisomerase 1 OS=Caulobacter crescentus (strain NA1000 / CB15N) GN=topA PE=3 SV=1	A0A0H3CA12_CAUCN	3	0	0	0	0	0	0	0	0.5	0.44865
Ferritin superfamily protein OS=Caulobacter crescentus (strain NA1000 / CB15N) GN=CCNA_00592 PE=4 SV=1	A0A0H3C532_CAUCN	0	0	3	0	0	0	0	0	0.5	0.44865
Glucose/fructose transport protein OS=Caulobacter crescentus (strain NA1000 / CB15N) GN=CCNA_00857 PE=3 SV=1	A0A0H3C6H3_CAUCN	0	1	1	0	0	0	0	0	0.5	0.872978
Lactoylglutathione lyase OS=Caulobacter crescentus (strain NA1000 / CB15N) GN=CCNA_01375 PE=4 SV=1	A0A0H3C7Y0_CAUCN	0	0	3	0	0	0	0	0	0.5	0.44865
Microsomal dipeptidase OS=Caulobacter crescentus (strain NA1000 / CB15N) GN=CCNA_02832 PE=4 SV=1	A0A0H3CAT8_CAUCN	1	1	0	0	0	0	0	0	0.5	0.872978
MviM-like NAD-dependent oxidoreductase OS=Caulobacter crescentus (strain NA1000 / CB15N) GN=CCNA_02094 PE=4 SV=1	A0A0H3CB32_CAUCN	1	0	1	0	0	0	0	0	0.5	0.872978
NADH-quinone oxidoreductase chain J OS=Caulobacter crescentus (strain NA1000 / CB15N) GN=nuoJ PE=3 SV=1	A0A0H3C9B2_CAUCN	0	1	0	1	0	0	0	0	0.5	0.872978
OstA-like protein OS=Caulobacter crescentus (strain NA1000 / CB15N) GN=CCNA_03715 PE=4 SV=1	A0A0H3CDU2_CAUCN	1	0	0	1	0	0	0	0	0.5	0.872978
Phosphoenolpyruvate carboxylase OS=Caulobacter crescentus (strain NA1000 / CB15N) GN=ppc PE=3 SV=1	A0A0H3C8E2_CAUCN	1	0	1	0	0	0	0	0	0.5	0.872978
Phosphoribosylformylglycinamidine cyclo-ligase OS=Caulobacter crescentus (strain NA1000 / CB15N) GN=purM PE=3 SV=1	A0A0H3C924_CAUCN	1	0	1	0	0	0	0	0	0.5	0.872978
Probable glycine dehydrogenase (decarboxylating) subunit 1 OS=Caulobacter crescentus (strain NA1000 / CB15N) GN=gcvPA PE=3 SV=1	GCSPA_CAUCN	3	0	0	1	1	0	0	0	0.5	0.408648
Release factor glutamine methyltransferase OS=Caulobacter crescentus (strain NA1000 / CB15N) GN=prmC PE=3 SV=1	A0A0H3C4X9_CAUCN	1	1	1	0	0	1	0	0	0.5	0.683964
ROS/MUCR transcriptional regulator OS=Caulobacter crescentus (strain NA1000 / CB15N) GN=CCNA_01418 PE=4 SV=1	A0A0H3C7B0_CAUCN	0	0	3	0	0	0	0	0	0.5	0.44865
Sphingosine kinase/diacylglycerol kinase-related protein OS=Caulobacter crescentus (strain NA1000 / CB15N) GN=CCNA_01218 PE=4 SV=1	A0A0H3C600_CAUCN	1	1	1	0	0	0	0	1	0.5	0.683964
TonB1 protein OS=Caulobacter crescentus (strain NA1000 / CB15N) GN=tonB1 PE=4 SV=1	A0A0H3C912_CAUCN	0	0	3	0	0	0	0	0	0.5	0.44865
Ubiquinone biosynthesis O-methyltransferase OS=Caulobacter crescentus (strain NA1000 / CB15N) GN=ubiG PE=3 SV=1	UBIG_CAUCN	1	0	1	0	0	0	0	0	0.5	0.872978
Uncharacterized protein OS=Caulobacter crescentus (strain NA1000 / CB15N) GN=CCNA_02100 PE=4 SV=1	A0A0H3CB36_CAUCN	1	0	0	1	0	0	0	0	0.5	0.872978
Uncharacterized protein OS=Caulobacter crescentus (strain NA1000 / CB15N) GN=CCNA_03769 PE=4 SV=1	A0A0H3CD32_CAUCN	0	0	1	1	0	0	0	0	0.5	0.872978
Uncharacterized protein OS=Caulobacter crescentus (strain NA1000 / CB15N) GN=CCNA_03864 PE=4 SV=1	A0A0H3CEJ8_CAUCN	0	0	1	1	0	0	0	0	0.5	0.872978
Very-long-chain acyl-CoA synthetase OS=Caulobacter crescentus (strain NA1000 / CB15N) GN=CCNA_02384 PE=4 SV=1	A0A0H3CAI6_CAUCN	0	1	1	0	0	0	0	0	0.5	0.872978
ATP synthase subunit b OS=Caulobacter crescentus (strain NA1000 / CB15N) GN=atpF PE=3 SV=1	A0A0H3C6N6_CAUCN	5	5	5	6	3	4	4	3	0.479597	2.35364
Glucose-6-phosphate 1-dehydrogenase OS=Caulobacter crescentus (strain NA1000 / CB15N) GN=zwf PE=3 SV=1	A0A0H3C940_CAUCN	4	2	2	2	1	2	2	1	0.476723	0.978516
Uncharacterized protein OS=Caulobacter crescentus (strain NA1000 / CB15N) GN=CCNA_03579 PE=4 SV=1	A0A0H3CDR1_CAUCN	3	2	8	2	1	2	4	2	0.461999	0.448378
Methyltransferase OS=Caulobacter crescentus (strain NA1000 / CB15N) GN=CCNA_01415 PE=4 SV=1	A0A0H3C813_CAUCN	2	3	3	3	2	2	1	2	0.457519	1.36251
TonB accessory protein exbD OS=Caulobacter crescentus (strain NA1000 / CB15N) GN=exbD PE=3 SV=1	A0A0H3C9Q8_CAUCN	1	3	3	3	1	2	1	2	0.457519	0.744312
Alanine dehydrogenase OS=Caulobacter crescentus (strain NA1000 / CB15N) GN=CCNA_03689 PE=3 SV=1	A0A0H3CC84_CAUCN	6	1	0	0	3	0	0	0	0.451839	0.217815
30S ribosomal protein S8 OS=Caulobacter crescentus (strain NA1000 / CB15N) GN=rpsH PE=3 SV=1	RS8_CAUCN	6	1	3	2	5	1	1	1	0.451839	0.354663
50S ribosomal protein L1 OS=Caulobacter crescentus (strain NA1000 / CB15N) GN=rplA PE=3 SV=1	RL1_CAUCN	12	7	7	6	7	4	6	5	0.448387	0.932851
50S ribosomal protein L32 OS=Caulobacter crescentus (strain NA1000 / CB15N) GN=rpmF PE=3 SV=1	RL32_CAUCN	22	8	13	10	14	6	9	9	0.400543	0.496797
30S ribosomal protein S9 OS=Caulobacter crescentus (strain NA1000 / CB15N) GN=rpsI PE=3 SV=1	RS9_CAUCN	0	0	2	0	0	0	0	0	0.396241	0.44865
50S ribosomal protein L2 OS=Caulobacter crescentus (strain NA1000 / CB15N) GN=rplB PE=3 SV=1	RL2_CAUCN	1	0	2	0	0	1	0	0	0.396241	0.370001
Chaperone protein ClpB OS=Caulobacter crescentus (strain NA1000 / CB15N) GN=clpB PE=3 SV=1	A0A0H3C855_CAUCN	0	0	2	0	0	0	0	0	0.396241	0.44865
Conserved hypothetical secreted protein OS=Caulobacter crescentus (strain NA1000 / CB15N) GN=CCNA_03780 PE=4 SV=1	A0A0H3CD68_CAUCN	2	0	1	0	1	0	0	0	0.396241	0.370001
DNA-directed RNA polymerase subunit omega OS=Caulobacter crescentus (strain NA1000 / CB15N) GN=rpoZ PE=3 SV=1	RPOZ_CAUCN	2	0	0	0	0	0	0	0	0.396241	0.44865
Esterase lipase family protein FzeB OS=Caulobacter crescentus (strain NA1000 / CB15N) GN=fzeB PE=4 SV=1	A0A0H3CDE1_CAUCN	2	2	1	1	0	1	1	2	0.396241	0.487879
Lon protease OS=Caulobacter crescentus (strain NA1000 / CB15N) GN=lon PE=3 SV=1	LON_CAUCN	0	0	2	0	0	0	0	0	0.396241	0.44865
Malate dehydrogenase OS=Caulobacter crescentus (strain NA1000 / CB15N) GN=mdh PE=3 SV=1	MDH_CAUCN	2	0	1	0	1	0	0	0	0.396241	0.370001
Membrane protein insertase YidC OS=Caulobacter crescentus (strain NA1000 / CB15N) GN=yidC PE=3 SV=1	YIDC_CAUCN	0	0	0	2	0	0	0	0	0.396241	0.44865
Multidrug/protein/lipid ABC transporter family, ATP-binding and permease protein OS=Caulobacter crescentus (strain NA1000 / CB15N) GN=CCNA_03383 PE=4 SV=1	A0A0H3CD50_CAUCN	0	2	0	0	0	0	0	0	0.396241	0.44865
Pectin lyase-related protein OS=Caulobacter crescentus (strain NA1000 / CB15N) GN=CCNA_03521 PE=4 SV=1	A0A0H3CDA9_CAUCN	2	0	0	0	0	0	0	0	0.396241	0.44865
Phosphate import ATP-binding protein PstB OS=Caulobacter crescentus (strain NA1000 / CB15N) GN=pstB PE=1 SV=2	PSTB_CAUCN	2	0	0	0	0	0	0	0	0.396241	0.44865
Putative aerobic-type carbon monoxide dehydrogenase, small subunit CoxS OS=Caulobacter crescentus (strain NA1000 / CB15N) GN=CCNA_00022 PE=4 SV=1	A0A0H3C536_CAUCN	2	0	0	0	0	0	0	0	0.396241	0.44865
Ribosome-associated factor Y OS=Caulobacter crescentus (strain NA1000 / CB15N) GN=CCNA_03711 PE=4 SV=1	A0A0H3CE34_CAUCN	0	0	2	0	0	0	0	0	0.396241	0.44865
Sialic acid-specific 9-O-acetylesterase OS=Caulobacter crescentus (strain NA1000 / CB15N) GN=CCNA_00840 PE=4 SV=1	A0A0H3C4Q6_CAUCN	2	0	0	0	0	0	0	0	0.396241	0.44865
TonB-dependent receptor OS=Caulobacter crescentus (strain NA1000 / CB15N) GN=CCNA_02048 PE=3 SV=1	A0A0H3C9P0_CAUCN	0	0	2	0	0	0	0	0	0.396241	0.44865
Uncharacterized protein OS=Caulobacter crescentus (strain NA1000 / CB15N) GN=CCNA_03826 PE=4 SV=1	A0A0H3CE66_CAUCN	0	0	2	0	0	0	0	0	0.396241	0.44865
UPF0335 protein CCNA_03428 OS=Caulobacter crescentus (strain NA1000 / CB15N) GN=CCNA_03428 PE=3 SV=1	Y3428_CAUCN	2	0	1	1	0	1	0	1	0.396241	0.3977
Fumarate hydratase class II OS=Caulobacter crescentus (strain NA1000 / CB15N) GN=fumC PE=3 SV=1	A0A0H3C9S6_CAUCN	6	0	8	2	1	1	3	3	0.390561	0.200105
2-dehydro-3-deoxygluconokinase OS=Caulobacter crescentus (strain NA1000 / CB15N) GN=CCNA_01563 PE=4 SV=1	A0A0H3C7R2_CAUCN	6	4	3	0	1	2	3	1	0.38608	0.235273
Lipoprotein OS=Caulobacter crescentus (strain NA1000 / CB15N) GN=CCNA_02747 PE=3 SV=1	A0A0H3CD03_CAUCN	3	4	0	4	1	2	0	5	0.368483	0.185471
ATP synthase subunit delta OS=Caulobacter crescentus (strain NA1000 / CB15N) GN=atpH PE=3 SV=2	ATPD_CAUCN	3	2	1	3	2	1	2	1	0.353759	0.569801
Ribonuclease PH OS=Caulobacter crescentus (strain NA1000 / CB15N) GN=rph PE=3 SV=1	RNPH_CAUCN	3	1	4	1	0	1	2	4	0.353759	0.240025
Thiol:disulfide interchange protein tlpA OS=Caulobacter crescentus (strain NA1000 / CB15N) GN=CCNA_02293 PE=4 SV=1	A0A0H3CAB2_CAUCN	1	1	1	1	0	1	0	2	0.353759	0.396521
Cysteine synthase OS=Caulobacter crescentus (strain NA1000 / CB15N) GN=CCNA_03740 PE=4 SV=1	A0A0H3CE62_CAUCN	9	4	7	6	5	4	5	5	0.343599	0.774146
50S ribosomal protein L25 OS=Caulobacter crescentus (strain NA1000 / CB15N) GN=rplY PE=3 SV=1	RL25_CAUCN	4	0	0	0	1	0	0	0	0.330482	0.207756
Old yellow enzyme (OYE)-family NADH:flavin oxidoreductase OS=Caulobacter crescentus (strain NA1000 / CB15N) GN=CCNA_02213 PE=4 SV=1	A0A0H3C8H7_CAUCN	0	0	4	0	0	0	0	1	0.330482	0.207756
Sec-independent protein translocase protein TatB OS=Caulobacter crescentus (strain NA1000 / CB15N) GN=tatB PE=3 SV=1	TATB_CAUCN	3	3	5	1	0	3	3	4	0.315759	0.199402
Peptidyl-prolyl cis-trans isomerase OS=Caulobacter crescentus (strain NA1000 / CB15N) GN=CCNA_01971 PE=4 SV=1	A0A0H3C975_CAUCN	9	15	10	15	6	11	9	13	0.31494	0.519013
3'(2'),5'-bisphosphate nucleotidase CysQ OS=Caulobacter crescentus (strain NA1000 / CB15N) GN=CCNA_03582 PE=4 SV=1	A0A0H3CCK9_CAUCN	2	0	2	0	0	0	1	1	0.292481	0.215934
Serum albumin OS=Bos taurus GN=ALB PE=1 SV=4	ALBU_CON-BOVIN	2	1	1	2	1	1	1	1	0.292481	0.872978
Uncharacterized protein OS=Caulobacter crescentus (strain NA1000 / CB15N) GN=CCNA_03674 PE=4 SV=1	A0A0H3CC69_CAUCN	14	11	27	11	10	13	13	12	0.277397	0.407478
Bifunctional protein PutA OS=Caulobacter crescentus (strain NA1000 / CB15N) GN=CCNA_00846 PE=3 SV=1	A0A0H3C5Q1_CAUCN	4	2	14	1	0	4	5	6	0.274884	0.112645
30S ribosomal protein S1 OS=Caulobacter crescentus (strain NA1000 / CB15N) GN=CCNA_03702 PE=3 SV=1	A0A0H3CCW5_CAUCN	7	1	16	2	1	3	6	6	0.264429	0.120552
50S ribosomal protein L9 OS=Caulobacter crescentus (strain NA1000 / CB15N) GN=rplI PE=3 SV=1	RL9_CAUCN	5	0	3	1	0	2	1	3	0.25	0.13155
Acetyl-CoA carboxylase biotin carboxyl carrier protein subunit OS=Caulobacter crescentus (strain NA1000 / CB15N) GN=CCNA_01960 PE=4 SV=1	A0A0H3C9I8_CAUCN	3	1	5	2	1	2	3	2	0.25	0.261414
2,5-diketo-D-gluconic acid reductase OS=Caulobacter crescentus (strain NA1000 / CB15N) GN=CCNA_03541 PE=4 SV=1	A0A0H3CDD0_CAUCN	0	0	1	0	0	0	0	0	0.25	0.44865
30S ribosomal protein S6 OS=Caulobacter crescentus (strain NA1000 / CB15N) GN=rpsF PE=3 SV=1	RS6_CAUCN	9	5	6	7	4	5	7	6	0.25	0.542735
3-hydroxyacyl CoA dehydrogenase OS=Caulobacter crescentus (strain NA1000 / CB15N) GN=CCNA_00123 PE=3 SV=1	A0A0H3C4J0_CAUCN	1	0	0	0	0	0	0	0	0.25	0.44865
3-oxoacyl-[acyl-carrier-protein] synthase 2 OS=Caulobacter crescentus (strain NA1000 / CB15N) GN=CCNA_01750 PE=3 SV=1	A0A0H3CA77_CAUCN	1	0	0	0	0	0	0	0	0.25	0.44865
3-phosphoshikimate 1-carboxyvinyltransferase OS=Caulobacter crescentus (strain NA1000 / CB15N) GN=aroA PE=3 SV=1	AROA_CAUCN	0	0	1	0	0	0	0	0	0.25	0.44865
6-phosphogluconolactonase OS=Caulobacter crescentus (strain NA1000 / CB15N) GN=pgl PE=4 SV=1	A0A0H3C8B2_CAUCN	1	0	0	0	0	0	0	0	0.25	0.44865
Acetolactate synthase small subunit OS=Caulobacter crescentus (strain NA1000 / CB15N) GN=CCNA_02186 PE=4 SV=1	A0A0H3CBE5_CAUCN	0	0	1	0	0	0	0	0	0.25	0.44865
Acetylglutamate kinase OS=Caulobacter crescentus (strain NA1000 / CB15N) GN=argB PE=3 SV=1	ARGB_CAUCN	1	1	1	1	1	0	1	1	0.25	0.44865
Acyl-acyl carrier protein synthetase OS=Caulobacter crescentus (strain NA1000 / CB15N) GN=CCNA_01807 PE=4 SV=1	A0A0H3C7G6_CAUCN	0	1	1	1	0	0	1	1	0.25	0.270055
Adenylosuccinate synthetase OS=Caulobacter crescentus (strain NA1000 / CB15N) GN=purA PE=3 SV=1	PURA_CAUCN	1	0	0	0	0	0	0	0	0.25	0.44865
Beta-barrel assembly machine (BAM) protein BamB OS=Caulobacter crescentus (strain NA1000 / CB15N) GN=bamB PE=4 SV=1	A0A0H3C8T6_CAUCN	0	0	1	0	0	0	0	0	0.25	0.44865
Chemotaxis motB protein OS=Caulobacter crescentus (strain NA1000 / CB15N) GN=CCNA_01644 PE=4 SV=1	A0A0H3C8L1_CAUCN	0	0	0	1	0	0	0	0	0.25	0.44865
Cytochrome b OS=Caulobacter crescentus (strain NA1000 / CB15N) GN=CCNA_00506 PE=3 SV=1	A0A0H3C607_CAUCN	1	0	0	1	1	0	0	0	0.25	0.270055
Delta-aminolevulinic acid dehydratase OS=Caulobacter crescentus (strain NA1000 / CB15N) GN=CCNA_01409 PE=3 SV=1	A0A0H3C809_CAUCN	1	0	1	1	1	1	0	0	0.25	0.270055
Dihydroorotase OS=Caulobacter crescentus (strain NA1000 / CB15N) GN=CCNA_00392 PE=3 SV=1	A0A0H3C5S1_CAUCN	1	0	1	0	1	0	0	0	0.25	0.270055
D-mannonate oxidoreductase OS=Caulobacter crescentus (strain NA1000 / CB15N) GN=CCNA_01554 PE=4 SV=1	A0A0H3C9R1_CAUCN	0	0	0	1	0	0	0	0	0.25	0.44865
DNA topoisomerase 4 subunit B OS=Caulobacter crescentus (strain NA1000 / CB15N) GN=parE PE=3 SV=1	A0A0H3C9E0_CAUCN	0	0	1	0	0	0	0	0	0.25	0.44865
dTDP-glucose 4,6-dehydratase OS=Caulobacter crescentus (strain NA1000 / CB15N) GN=CCNA_01439 PE=4 SV=1	A0A0H3C7C2_CAUCN	0	0	0	1	0	0	0	0	0.25	0.44865
EF hand domain protein OS=Caulobacter crescentus (strain NA1000 / CB15N) GN=CCNA_02838 PE=4 SV=1	A0A0H3CBK9_CAUCN	0	0	1	0	0	0	0	0	0.25	0.44865
Enoyl-CoA hydratase OS=Caulobacter crescentus (strain NA1000 / CB15N) GN=CCNA_00006 PE=3 SV=1	A0A0H3C490_CAUCN	1	0	1	0	1	0	0	0	0.25	0.270055
Ferrochelatase OS=Caulobacter crescentus (strain NA1000 / CB15N) GN=hemH PE=3 SV=1	HEMH_CAUCN	1	0	0	1	1	0	0	0	0.25	0.270055
Flagellin OS=Caulobacter crescentus (strain NA1000 / CB15N) GN=fljN PE=3 SV=1	A0A0H3C4Q0_CAUCN (+3)	0	1	0	1	0	1	0	0	0.25	0.270055
Formyltetrahydrofolate deformylase OS=Caulobacter crescentus (strain NA1000 / CB15N) GN=purU PE=3 SV=1	A0A0H3CE68_CAUCN	0	0	1	0	0	0	0	0	0.25	0.44865
General stress protein 17O OS=Caulobacter crescentus (strain NA1000 / CB15N) GN=CCNA_00990 PE=4 SV=1	A0A0H3C729_CAUCN	0	0	1	0	0	0	0	0	0.25	0.44865
Glutathione synthetase OS=Caulobacter crescentus (strain NA1000 / CB15N) GN=gshB PE=3 SV=1	A0A0H3C3V4_CAUCN	0	0	1	0	0	0	0	0	0.25	0.44865
Histidinol-phosphate aminotransferase OS=Caulobacter crescentus (strain NA1000 / CB15N) GN=hisC PE=3 SV=1	A0A0H3C9H6_CAUCN	1	0	0	0	0	0	0	0	0.25	0.44865
Imidazolonepropionase related amidohydrolase OS=Caulobacter crescentus (strain NA1000 / CB15N) GN=CCNA_02051 PE=4 SV=1	A0A0H3C8U8_CAUCN	0	0	0	1	0	0	0	0	0.25	0.44865
Inorganic pyrophosphatase OS=Caulobacter crescentus (strain NA1000 / CB15N) GN=ppa PE=3 SV=1	A0A0H3C4C9_CAUCN	1	1	1	1	1	0	1	1	0.25	0.44865
LemA protein OS=Caulobacter crescentus (strain NA1000 / CB15N) GN=CCNA_03568 PE=4 SV=1	A0A0H3CDF3_CAUCN	0	0	1	0	0	0	0	0	0.25	0.44865
L-lysine/L-arginine carboxypeptidase OS=Caulobacter crescentus (strain NA1000 / CB15N) GN=CCNA_02754 PE=4 SV=1	A0A0H3CAM5_CAUCN	0	0	0	1	0	0	0	0	0.25	0.44865
Long-chain-fatty-acid--CoA ligase OS=Caulobacter crescentus (strain NA1000 / CB15N) GN=CCNA_00970 PE=4 SV=1	A0A0H3C895_CAUCN	0	1	0	0	0	0	0	0	0.25	0.44865
Membrane alanine aminopeptidase OS=Caulobacter crescentus (strain NA1000 / CB15N) GN=CCNA_02281 PE=4 SV=1	A0A0H3C9F4_CAUCN	1	0	0	0	0	0	0	0	0.25	0.44865
Multimodular transpeptidase-transglycosylase PBP 1A OS=Caulobacter crescentus (strain NA1000 / CB15N) GN=CCNA_01584 PE=4 SV=1	A0A0H3C701_CAUCN	1	1	2	1	0	2	1	1	0.25	0.289499
N-acyl-L-amino acid amidohydrolase OS=Caulobacter crescentus (strain NA1000 / CB15N) GN=CCNA_02900 PE=4 SV=1	A0A0H3CBR1_CAUCN	1	0	0	0	0	0	0	0	0.25	0.44865
NADP-dependent malic enzyme OS=Caulobacter crescentus (strain NA1000 / CB15N) GN=CCNA_02704 PE=4 SV=1	A0A0H3CCV7_CAUCN	1	0	0	0	0	0	0	0	0.25	0.44865
NAD-specific glutamate dehydrogenase OS=Caulobacter crescentus (strain NA1000 / CB15N) GN=CCNA_00086 PE=4 SV=1	A0A0H3C571_CAUCN	1	2	3	2	0	2	2	3	0.25	0.203247
Organic solvent resistance transport system Ttg2D protein OS=Caulobacter crescentus (strain NA1000 / CB15N) GN=CCNA_03807 PE=4 SV=1	A0A0H3CD94_CAUCN	0	0	0	1	0	0	0	0	0.25	0.44865
Peptide methionine sulfoxide reductase MsrA OS=Caulobacter crescentus (strain NA1000 / CB15N) GN=msrA PE=3 SV=1	A0A0H3C5I8_CAUCN	0	0	0	1	0	0	0	0	0.25	0.44865
Phosphoadenylyl-sulfate reductase (thioredoxin) OS=Caulobacter crescentus (strain NA1000 / CB15N) GN=cysH PE=3 SV=1	A0A0H3C7B1_CAUCN	0	0	1	0	0	0	0	0	0.25	0.44865
Phosphoglycerate mutase family OS=Caulobacter crescentus (strain NA1000 / CB15N) GN=CCNA_00509 PE=4 SV=1	A0A0H3C4V1_CAUCN	1	0	0	0	0	0	0	0	0.25	0.44865
Protein translocase subunit SecE OS=Caulobacter crescentus (strain NA1000 / CB15N) GN=secE PE=3 SV=1	A0A0H3CEJ9_CAUCN	0	0	0	1	0	0	0	0	0.25	0.44865
Short chain dehydrogenase OS=Caulobacter crescentus (strain NA1000 / CB15N) GN=CCNA_01728 PE=4 SV=1	A0A0H3C836_CAUCN	1	1	0	1	0	1	0	1	0.25	0.270055
Small heat shock protein OS=Caulobacter crescentus (strain NA1000 / CB15N) GN=CCNA_02341 PE=3 SV=1	A0A0H3CAF1_CAUCN	0	0	1	0	0	0	0	0	0.25	0.44865
TolB protein OS=Caulobacter crescentus (strain NA1000 / CB15N) GN=CCNA_00115 PE=4 SV=1	A0A0H3C2S9_CAUCN	1	0	0	0	0	0	0	0	0.25	0.44865
TonB-dependent receptor OS=Caulobacter crescentus (strain NA1000 / CB15N) GN=CCNA_01585 PE=3 SV=1	A0A0H3C7T0_CAUCN	0	0	1	0	0	0	0	0	0.25	0.44865
TonB-dependent receptor OS=Caulobacter crescentus (strain NA1000 / CB15N) GN=CCNA_03249 PE=3 SV=1	A0A0H3CBW4_CAUCN	0	0	1	0	0	0	0	0	0.25	0.44865
Translation initiation factor IF-1 OS=Caulobacter crescentus (strain NA1000 / CB15N) GN=infA PE=3 SV=1	A0A0H3CAM1_CAUCN	1	0	0	0	0	0	0	0	0.25	0.44865
Uncharacterized protein OS=Caulobacter crescentus (strain NA1000 / CB15N) GN=CCNA_00218 PE=4 SV=1	A0A0H3C324_CAUCN	1	0	0	1	0	0	0	1	0.25	0.270055
Uncharacterized protein OS=Caulobacter crescentus (strain NA1000 / CB15N) GN=CCNA_00519 PE=4 SV=1	A0A0H3C615_CAUCN	0	0	1	0	0	0	0	0	0.25	0.44865
Uncharacterized protein OS=Caulobacter crescentus (strain NA1000 / CB15N) GN=CCNA_00867 PE=4 SV=1	A0A0H3C5S4_CAUCN	0	0	1	0	0	0	0	0	0.25	0.44865
Uncharacterized protein OS=Caulobacter crescentus (strain NA1000 / CB15N) GN=CCNA_00895 PE=4 SV=1	A0A0H3C6K5_CAUCN	1	0	0	0	0	0	0	0	0.25	0.44865
Uncharacterized protein OS=Caulobacter crescentus (strain NA1000 / CB15N) GN=CCNA_01093 PE=4 SV=1	A0A0H3C754_CAUCN	0	0	1	0	0	0	0	0	0.25	0.44865
Uncharacterized protein OS=Caulobacter crescentus (strain NA1000 / CB15N) GN=CCNA_01181 PE=4 SV=1	A0A0H3C8U5_CAUCN	0	0	1	0	0	0	0	0	0.25	0.44865
Uncharacterized protein OS=Caulobacter crescentus (strain NA1000 / CB15N) GN=CCNA_01185 PE=4 SV=1	A0A0H3C7I4_CAUCN	0	0	1	0	0	0	0	0	0.25	0.44865
Uncharacterized protein OS=Caulobacter crescentus (strain NA1000 / CB15N) GN=CCNA_01386 PE=4 SV=1	A0A0H3C987_CAUCN	0	0	1	0	0	0	0	0	0.25	0.44865
Uncharacterized protein OS=Caulobacter crescentus (strain NA1000 / CB15N) GN=CCNA_02295 PE=4 SV=1	A0A0H3C8Q2_CAUCN	0	0	0	1	0	0	0	0	0.25	0.44865
Uridylate kinase OS=Caulobacter crescentus (strain NA1000 / CB15N) GN=pyrH PE=3 SV=1	A0A0H3C997_CAUCN	0	0	0	1	0	0	0	0	0.25	0.44865
Polyribonucleotide nucleotidyltransferase OS=Caulobacter crescentus (strain NA1000 / CB15N) GN=pnp PE=3 SV=1	PNP_CAUCN	15	6	18	10	9	8	11	11	0.213234	0.260773
Enolase OS=Caulobacter crescentus (strain NA1000 / CB15N) GN=eno PE=3 SV=1	ENO_CAUCN	37	16	35	21	25	19	23	23	0.193114	0.273118
50S ribosomal protein L7/L12 OS=Caulobacter crescentus (strain NA1000 / CB15N) GN=rplL PE=3 SV=1	RL7_CAUCN	9	4	9	4	6	4	5	6	0.191528	0.251436
Acetoacetyl-CoA reductase OS=Caulobacter crescentus (strain NA1000 / CB15N) GN=CCNA_00545 PE=4 SV=1	A0A0H3C629_CAUCN	2	2	5	2	0	3	3	5	0.188722	0.11317
Glutamine synthetase OS=Caulobacter crescentus (strain NA1000 / CB15N) GN=CCNA_02047 PE=3 SV=1	A0A0H3C9D7_CAUCN	28	20	39	24	17	26	25	28	0.183212	0.308634
Aconitate hydratase OS=Caulobacter crescentus (strain NA1000 / CB15N) GN=acnA PE=3 SV=1	A0A0H3CE29_CAUCN	23	7	23	12	13	14	13	12	0.162081	0.1615
60 kDa chaperonin OS=Caulobacter crescentus (strain NA1000 / CB15N) GN=groL PE=2 SV=1	CH60_CAUCN	76	43	106	59	47	54	79	65	0.160483	0.201242
Trigger factor OS=Caulobacter crescentus (strain NA1000 / CB15N) GN=tig PE=3 SV=2	TIG_CAUCN	26	19	23	21	9	26	27	24	0.148296	0.154913
DNA-directed RNA polymerase subunit beta' OS=Caulobacter crescentus (strain NA1000 / CB15N) GN=rpoC PE=3 SV=1	A0A0H3C4W8_CAUCN	2	0	11	1	1	2	3	1	0.146241	0.0655515
Phosphoserine transaminase OS=Caulobacter crescentus (strain NA1000 / CB15N) GN=CCNA_03323 PE=3 SV=1	A0A0H3CCZ2_CAUCN	0	0	5	0	1	0	0	1	0.146241	0.0740993
Protease 4 OS=Caulobacter crescentus (strain NA1000 / CB15N) GN=sppA PE=3 SV=1	A0A0H3C8B4_CAUCN	5	2	2	2	3	2	2	2	0.146241	0.215768
3-hydroxybutyryl-CoA dehydrogenase OS=Caulobacter crescentus (strain NA1000 / CB15N) GN=CCNA_00752 PE=4 SV=1	A0A0H3C7Q1_CAUCN	2	0	0	0	1	0	0	0	0.146241	0.116055
Branched-chain amino acid aminotransferase OS=Caulobacter crescentus (strain NA1000 / CB15N) GN=CCNA_03024 PE=3 SV=1	A0A0H3CB77_CAUCN	0	0	2	0	0	0	0	1	0.146241	0.116055
Inositol monophosphatase family protein OS=Caulobacter crescentus (strain NA1000 / CB15N) GN=CCNA_03378 PE=4 SV=1	A0A0H3CD45_CAUCN	2	1	3	1	1	1	1	3	0.146241	0.161129
Oxoglutarate semialdehyde dehydrogenase OS=Caulobacter crescentus (strain NA1000 / CB15N) GN=CCNA_02881 PE=4 SV=1	A0A0H3CBS0_CAUCN	1	0	2	1	1	0	0	3	0.146241	0.0917125
Propionyl-CoA carboxylase biotin-containing subunit OS=Caulobacter crescentus (strain NA1000 / CB15N) GN=CCNA_02261 PE=4 SV=1	A0A0H3CA85_CAUCN	0	0	2	0	0	1	0	0	0.146241	0.116055
Thiazole synthase OS=Caulobacter crescentus (strain NA1000 / CB15N) GN=thiG PE=3 SV=1	THIG_CAUCN	2	0	0	0	1	0	0	0	0.146241	0.116055
Thioredoxin OS=Caulobacter crescentus (strain NA1000 / CB15N) GN=CCNA_00109 PE=4 SV=1	A0A0H3C5Z7_CAUCN	2	0	0	0	0	0	1	0	0.146241	0.116055
Type I protein secretion ATP-binding protein RsaD OS=Caulobacter crescentus (strain NA1000 / CB15N) GN=rsaD PE=4 SV=1	A0A0H3C5F7_CAUCN	3	0	0	2	0	1	1	1	0.146241	0.0917125
Uncharacterized protein OS=Caulobacter crescentus (strain NA1000 / CB15N) GN=CCNA_03970 PE=4 SV=1	A0A0H3IWJ9_CAUCN	0	0	8	0	0	1	2	0	0.146241	0.0584681
Metal-dependent hydrolase OS=Caulobacter crescentus (strain NA1000 / CB15N) GN=CCNA_01406 PE=4 SV=1	A0A0H3C6G1_CAUCN	14	15	25	13	12	16	16	15	0.13483	0.246505
Keratin 2A OS=Pan troglodytes verus GN=krt2a PE=2 SV=1	A5A6P6_CON-PANTR (+1)	4	2	0	0	0	0	10	0	0.111865	0.0371038
Elongation factor G OS=Caulobacter crescentus (strain NA1000 / CB15N) GN=fusA PE=3 SV=1	EFG_CAUCN	18	12	19	19	8	23	15	20	0.111255	0.11929
Esterase lipase family protein FzeB OS=Caulobacter crescentus (strain NA1000 / CB15N) GN=fzeB PE=4 SV=1	A0A0H3CDE1_CAUCN-DECOY	0	1	1	1	0	1	0	2	0.103759	0.0805394
Transporter, major facilitator superfamily OS=Caulobacter crescentus (strain NA1000 / CB15N) GN=CCNA_01031 PE=4 SV=1	A0A0H3C6B2_CAUCN	1	1	0	1	1	2	0	0	0.103759	0.0805394
Two-component receiver protein SpdR OS=Caulobacter crescentus (strain NA1000 / CB15N) GN=spdR PE=4 SV=1	A0A0H3C6B9_CAUCN	0	1	3	1	0	2	1	1	0.103759	0.0707513
ATP synthase subunit beta OS=Caulobacter crescentus (strain NA1000 / CB15N) GN=atpD PE=3 SV=1	A0A0H3CDP4_CAUCN	52	24	53	37	37	30	40	42	0.0971627	0.130135
50S ribosomal protein L28 OS=Caulobacter crescentus (strain NA1000 / CB15N) GN=rpmB PE=3 SV=1	RL28_CAUCN	4	0	0	0	3	0	0	0	0.080482	0.0363254
Aspartate-semialdehyde dehydrogenase OS=Caulobacter crescentus (strain NA1000 / CB15N) GN=asd PE=3 SV=1	A0A0H3CDS9_CAUCN	4	0	1	0	1	1	0	1	0.080482	0.0465261
Electron transport complex I subunit, NADH-ubiquinone oxidoreductase OS=Caulobacter crescentus (strain NA1000 / CB15N) GN=CCNA_01453 PE=4 SV=1	A0A0H3C847_CAUCN	8	4	7	6	6	6	5	6	0.0730451	0.145071
50S ribosomal protein L10 OS=Caulobacter crescentus (strain NA1000 / CB15N) GN=rplJ PE=3 SV=1	RL10_CAUCN	17	6	4	7	9	7	5	8	0.0555981	0.0458968
Rubrum transdehydrogenase NAD-binding OS=Caulobacter crescentus (strain NA1000 / CB15N) GN=CCNA_03414 PE=4 SV=1	A0A0H3CC88_CAUCN	11	6	9	6	9	6	8	7	0.0555981	0.0905416
GDP-mannose 4,6-dehydratase OS=Caulobacter crescentus (strain NA1000 / CB15N) GN=gmd PE=3 SV=1	A0A0H3C726_CAUCN	6	1	2	1	1	3	2	2	0.0555981	0.0408289
Aldehyde dehydrogenase OS=Caulobacter crescentus (strain NA1000 / CB15N) GN=CCNA_00424 PE=4 SV=1	A0A0H3C6U9_CAUCN	2	0	5	0	0	0	3	3	0.0424813	0.0167589
Aminotransferase OS=Caulobacter crescentus (strain NA1000 / CB15N) GN=CCNA_01603 PE=3 SV=1	A0A0H3C8I0_CAUCN	18	1	9	7	12	5	4	6	0.0387926	0.0176167
Rod shape-determining protein MreB OS=Caulobacter crescentus (strain NA1000 / CB15N) GN=mreB PE=1 SV=1	A0A0H3C7V4_CAUCN	6	7	11	7	5	8	9	8	0.0363942	0.054681
ATP-dependent Clp protease proteolytic subunit OS=Caulobacter crescentus (strain NA1000 / CB15N) GN=clpP PE=3 SV=2	CLPP_CAUCN	12	4	16	5	6	9	9	8	0.0184143	0.0140191
ATP synthase subunit b OS=Caulobacter crescentus (strain NA1000 / CB15N) GN=atpF PE=3 SV=1	A0A0H3C3F7_CAUCN	8	10	4	7	8	6	6	8	-0.000818789	0.00103584
Elongation factor Tu OS=Caulobacter crescentus (strain NA1000 / CB15N) GN=tuf PE=3 SV=1	A0A0H3CEJ3_CAUCN	34	38	59	42	18	54	59	56	-0.00530684	0.00409473
Cold shock protein CspC OS=Caulobacter crescentus (strain NA1000 / CB15N) GN=cspC PE=4 SV=1	A0A0H3C9T2_CAUCN	2	2	3	4	2	3	3	3	-0.0232774	0.0390457
Exopolysaccharide transport family protein OS=Caulobacter crescentus (strain NA1000 / CB15N) GN=CCNA_00163 PE=4 SV=1	A0A0H3C4L4_CAUCN	0	1	12	4	0	7	1	8	-0.0368893	0.011125
Acetylornithine aminotransferase OS=Caulobacter crescentus (strain NA1000 / CB15N) GN=argD PE=3 SV=1	A0A0H3CBT1_CAUCN	6	0	0	0	3	0	1	0	-0.0481613	0.0192547
Uncharacterized protein OS=Caulobacter crescentus (strain NA1000 / CB15N) GN=CCNA_01601 PE=4 SV=1	A0A0H3C7U6_CAUCN	1	0	6	0	1	0	3	1	-0.0481613	0.0210758
Acetyl-CoA acetyltransferase OS=Caulobacter crescentus (strain NA1000 / CB15N) GN=CCNA_00544 PE=3 SV=1	A0A0H3C5Q0_CAUCN	27	17	19	19	22	21	19	22	-0.0518368	0.133231
Succinyl-CoA synthetase alpha chain OS=Caulobacter crescentus (strain NA1000 / CB15N) GN=sucD PE=4 SV=1	A0A0H3C3C4_CAUCN	31	6	25	10	33	11	12	13	-0.0532484	0.0292748
50S ribosomal protein L31 OS=Caulobacter crescentus (strain NA1000 / CB15N) GN=rpmE PE=3 SV=1	RL31_CAUCN	7	3	1	3	4	4	2	3	-0.0572046	0.0449322
3-isopropylmalate dehydrogenase OS=Caulobacter crescentus (strain NA1000 / CB15N) GN=leuB PE=3 SV=1	A0A0H3C4N8_CAUCN	4	0	3	0	1	1	2	1	-0.0657586	0.0352655
Type I secretion adaptor protein RsaE OS=Caulobacter crescentus (strain NA1000 / CB15N) GN=rsaE PE=4 SV=1	A0A0H3C6E1_CAUCN	18	10	16	14	11	18	15	17	-0.0752757	0.124993
Glutamate synthase (NADPH) large chain GltB OS=Caulobacter crescentus (strain NA1000 / CB15N) GN=gltB PE=4 SV=1	A0A0H3CDU5_CAUCN	10	1	9	4	10	4	4	4	-0.080482	0.0441428
NADH-quinone oxidoreductase OS=Caulobacter crescentus (strain NA1000 / CB15N) GN=nuoG PE=3 SV=1	A0A0H3C8S6_CAUCN	12	4	2	7	9	6	3	6	-0.0823269	0.0547695
Glucokinase OS=Caulobacter crescentus (strain NA1000 / CB15N) GN=glk PE=3 SV=1	GLK_CAUCN	12	6	11	9	11	10	7	12	-0.0825372	0.122945
Pyruvate phosphate dikinase OS=Caulobacter crescentus (strain NA1000 / CB15N) GN=CCNA_01538 PE=4 SV=1	A0A0H3C7L8_CAUCN	8	6	14	8	4	11	14	11	-0.0861621	0.0735305
Aspartate-semialdehyde dehydrogenase OS=Caulobacter crescentus (strain NA1000 / CB15N) GN=asd PE=3 SV=1	A0A0H3C356_CAUCN	4	3	9	3	2	6	6	6	-0.0907928	0.07446
3-ketoacyl-CoA thiolase OS=Caulobacter crescentus (strain NA1000 / CB15N) GN=CCNA_00075 PE=3 SV=1	A0A0H3C565_CAUCN	5	0	3	1	3	1	1	3	-0.103759	0.0574258
2-nonaprenyl-3-methyl-6-methoxy-1,4-benzoquinol hydroxylase OS=Caulobacter crescentus (strain NA1000 / CB15N) GN=coq7 PE=3 SV=1	A0A0H3C8N7_CAUCN	1	2	2	2	1	2	3	2	-0.103759	0.157909
ATP-dependent RNA helicase OS=Caulobacter crescentus (strain NA1000 / CB15N) GN=CCNA_01923 PE=3 SV=1	A0A0H3C8I9_CAUCN	0	0	2	1	0	1	1	1	-0.103759	0.0805394
DNA gyrase subunit A OS=Caulobacter crescentus (strain NA1000 / CB15N) GN=gyrA PE=3 SV=1	A0A0H3C8L4_CAUCN	2	0	2	1	1	1	1	2	-0.103759	0.0943767
Phenylalanine--tRNA ligase alpha subunit OS=Caulobacter crescentus (strain NA1000 / CB15N) GN=pheS PE=3 SV=1	SYFA_CAUCN	1	0	2	0	0	1	1	1	-0.103759	0.0805394
Phosphonates import ATP-binding protein PhnC OS=Caulobacter crescentus (strain NA1000 / CB15N) GN=phnC PE=3 SV=1	A0A0H3C3F1_CAUCN	2	0	2	1	1	1	1	2	-0.103759	0.0943767
RNA polymerase sigma factor RpoD OS=Caulobacter crescentus (strain NA1000 / CB15N) GN=rpoD PE=3 SV=1	A0A0H3CAV3_CAUCN	0	0	2	0	0	0	1	1	-0.103759	0.0760374
Thioredoxin OS=Caulobacter crescentus (strain NA1000 / CB15N) GN=CCNA_03653 PE=3 SV=1	A0A0H3CDN9_CAUCN	2	1	2	2	1	2	2	3	-0.103759	0.157909
Thioredoxin peroxidase OS=Caulobacter crescentus (strain NA1000 / CB15N) GN=CCNA_01947 PE=4 SV=1	A0A0H3CAR2_CAUCN	1	0	2	0	0	1	1	1	-0.103759	0.0805394
30S ribosomal protein S7 OS=Caulobacter crescentus (strain NA1000 / CB15N) GN=rpsG PE=3 SV=1	RS7_CAUCN	1	1	4	1	1	2	2	2	-0.10824	0.110891
Isocitrate dehydrogenase [NADP] OS=Caulobacter crescentus (strain NA1000 / CB15N) GN=CCNA_02607 PE=3 SV=1	A0A0H3C9I5_CAUCN	12	4	14	8	9	9	9	11	-0.112891	0.116801
D-xylose 1-dehydrogenase OS=Caulobacter crescentus (strain NA1000 / CB15N) GN=xylB PE=1 SV=1	XDH_CAUCN	8	7	16	11	5	15	13	14	-0.114214	0.10206
Periplasmic multidrug efflux lipoprotein OS=Caulobacter crescentus (strain NA1000 / CB15N) GN=CCNA_00851 PE=3 SV=1	A0A0H3C5Q7_CAUCN	4	3	3	3	5	4	2	4	-0.122963	0.213334
Acetyltransferase component of pyruvate dehydrogenase complex OS=Caulobacter crescentus (strain NA1000 / CB15N) GN=CCNA_01803 PE=3 SV=1	A0A0H3C893_CAUCN	9	3	8	5	6	6	6	8	-0.128794	0.156904
D-3-phosphoglycerate dehydrogenase OS=Caulobacter crescentus (strain NA1000 / CB15N) GN=CCNA_03322 PE=3 SV=1	A0A0H3CCT7_CAUCN	38	17	41	21	30	26	34	32	-0.143921	0.179388
50S ribosomal protein L18 OS=Caulobacter crescentus (strain NA1000 / CB15N) GN=rplR PE=3 SV=1	RL18_CAUCN	1	0	2	1	1	2	0	2	-0.146241	0.108506
ATP-dependent protease ATPase subunit HslU OS=Caulobacter crescentus (strain NA1000 / CB15N) GN=hslU PE=3 SV=1	HSLU_CAUCN	2	1	1	0	0	2	2	1	-0.146241	0.108506
Chemotaxis histidine kinase protein cheAI OS=Caulobacter crescentus (strain NA1000 / CB15N) GN=cheAI PE=4 SV=1	A0A0H3C5E9_CAUCN	1	2	0	1	0	2	1	2	-0.146241	0.108506
Chemotaxis receiver domain protein cheYI OS=Caulobacter crescentus (strain NA1000 / CB15N) GN=cheYI PE=4 SV=1	A0A0H3C4N9_CAUCN	1	0	0	0	0	0	0	2	-0.146241	0.116055
Glutamate synthase (NADPH) small chain GltD OS=Caulobacter crescentus (strain NA1000 / CB15N) GN=gltD PE=4 SV=1	A0A0H3CCY2_CAUCN	7	1	2	1	3	3	2	2	-0.146241	0.111254
Ribonuclease D OS=Caulobacter crescentus (strain NA1000 / CB15N) GN=rnd PE=3 SV=1	A0A0H3CAA2_CAUCN	0	0	1	0	0	0	2	0	-0.146241	0.116055
Tryptophan--tRNA ligase OS=Caulobacter crescentus (strain NA1000 / CB15N) GN=trpS PE=3 SV=1	A0A0H3C3N8_CAUCN	3	0	7	0	1	2	1	3	-0.146241	0.0660042
Uncharacterized protein OS=Caulobacter crescentus (strain NA1000 / CB15N) GN=CCNA_01278 PE=4 SV=1	A0A0H3C6Y4_CAUCN	1	2	1	1	1	2	1	2	-0.146241	0.270055
Uncharacterized protein OS=Caulobacter crescentus (strain NA1000 / CB15N) GN=CCNA_02575 PE=4 SV=1	A0A0H3CAW0_CAUCN	3	0	1	1	2	1	1	1	-0.146241	0.126431
Uncharacterized protein OS=Caulobacter crescentus (strain NA1000 / CB15N) GN=CCNA_03938 PE=4 SV=1	A0A0H3IXN5_CAUCN	3	7	2	4	5	3	4	5	-0.146241	0.172235
2-isopropylmalate synthase OS=Caulobacter crescentus (strain NA1000 / CB15N) GN=leuA PE=3 SV=1	LEU1_CAUCN	8	4	17	7	6	10	9	12	-0.156844	0.139537
Bifunctional purine biosynthesis protein PurH OS=Caulobacter crescentus (strain NA1000 / CB15N) GN=purH PE=3 SV=1	A0A0H3C3Q7_CAUCN	2	4	4	5	1	6	4	9	-0.159357	0.108532
NADH-quinone oxidoreductase subunit C OS=Caulobacter crescentus (strain NA1000 / CB15N) GN=nuoC PE=3 SV=1	A0A0H3CAY3_CAUCN	3	0	5	4	3	3	2	3	-0.169518	0.10459
UDP-glucose 6-dehydrogenase OS=Caulobacter crescentus (strain NA1000 / CB15N) GN=CCNA_02464 PE=3 SV=1	A0A0H3C951_CAUCN	4	1	2	0	1	2	1	3	-0.169518	0.115004
Nucleoside diphosphate kinase OS=Caulobacter crescentus (strain NA1000 / CB15N) GN=ndk PE=3 SV=1	NDK_CAUCN	4	2	2	3	2	3	3	5	-0.169518	0.254367
50S ribosomal protein L24 OS=Caulobacter crescentus (strain NA1000 / CB15N) GN=rplX PE=3 SV=1	RL24_CAUCN	8	5	6	6	10	6	6	7	-0.176136	0.394751
Phospho-2-dehydro-3-deoxyheptonate aldolase OS=Caulobacter crescentus (strain NA1000 / CB15N) GN=CCNA_02385 PE=3 SV=1	A0A0H3CBY3_CAUCN	7	7	15	7	3	14	13	15	-0.178561	0.123892
Succinate--CoA ligase [ADP-forming] subunit beta OS=Caulobacter crescentus (strain NA1000 / CB15N) GN=sucC PE=3 SV=1	SUCC_CAUCN	17	7	22	9	17	14	14	13	-0.193912	0.212057
30S ribosomal protein S11 OS=Caulobacter crescentus (strain NA1000 / CB15N) GN=rpsK PE=3 SV=1	RS11_CAUCN	2	0	6	2	2	2	2	3	-0.194402	0.124453
Pyruvate dehydrogenase E1 component beta subunit OS=Caulobacter crescentus (strain NA1000 / CB15N) GN=CCNA_01800 PE=4 SV=1	A0A0H3C950_CAUCN	13	5	15	7	12	12	7	13	-0.203979	0.212693
Biotin carboxylase OS=Caulobacter crescentus (strain NA1000 / CB15N) GN=CCNA_01961 PE=4 SV=1	A0A0H3CAS3_CAUCN	2	0	5	0	0	3	3	1	-0.207519	0.0953064
ABC transporter, ATP-binding protein OS=Caulobacter crescentus (strain NA1000 / CB15N) GN=CCNA_01586 PE=4 SV=1	A0A0H3C8C0_CAUCN	2	0	6	2	3	0	6	3	-0.207519	0.0910098
ATP synthase subunit alpha OS=Caulobacter crescentus (strain NA1000 / CB15N) GN=atpA PE=3 SV=1	ATPA_CAUCN	60	43	52	50	64	52	61	60	-0.211177	0.928465
Uncharacterized protein OS=Caulobacter crescentus (strain NA1000 / CB15N) GN=CCNA_01079 PE=4 SV=1	A0A0H3C8K8_CAUCN	4	3	3	2	2	5	3	5	-0.211999	0.311699
Arginine biosynthesis bifunctional protein ArgJ OS=Caulobacter crescentus (strain NA1000 / CB15N) GN=argJ PE=3 SV=1	A0A0H3CE38_CAUCN	4	2	7	3	4	4	4	6	-0.216562	0.278421
Dihydrolipoyllysine-residue succinyltransferase component of 2-oxoglutarate dehydrogenase complex OS=Caulobacter crescentus (strain NA1000 / CB15N) GN=odhB PE=3 SV=1	A0A0H3C529_CAUCN	17	14	21	15	19	20	19	20	-0.223061	0.921518
Peptidyl-prolyl cis-trans isomerase OS=Caulobacter crescentus (strain NA1000 / CB15N) GN=CCNA_01655 PE=3 SV=1	A0A0H3C7Y1_CAUCN	3	1	2	4	2	4	2	4	-0.226723	0.261489
Ketol-acid reductoisomerase (NADP(+)) OS=Caulobacter crescentus (strain NA1000 / CB15N) GN=ilvC PE=3 SV=1	ILVC_CAUCN	48	24	38	22	45	39	27	39	-0.226811	0.318072
PspA/IM30 family regulatory protein OS=Caulobacter crescentus (strain NA1000 / CB15N) GN=CCNA_02447 PE=4 SV=1	A0A0H3CC43_CAUCN	12	9	19	9	10	13	19	15	-0.230623	0.330664
Acyl carrier protein OS=Caulobacter crescentus (strain NA1000 / CB15N) GN=acpP PE=3 SV=1	ACP_CAUCN	4	4	5	4	4	5	6	6	-0.242713	0.930176
30S ribosomal protein S3 OS=Caulobacter crescentus (strain NA1000 / CB15N) GN=rpsC PE=3 SV=1	RS3_CAUCN	1	0	0	0	0	1	0	1	-0.25	0.270055
30S ribosomal protein S4 OS=Caulobacter crescentus (strain NA1000 / CB15N) GN=rpsD PE=3 SV=1	RS4_CAUCN	0	0	0	0	0	1	0	0	-0.25	0.44865
6,7-dimethyl-8-ribityllumazine synthase OS=Caulobacter crescentus (strain NA1000 / CB15N) GN=ribH PE=3 SV=1	A0A0H3C863_CAUCN	0	0	1	0	0	0	1	1	-0.25	0.270055
6,7-dimethyl-8-ribityllumazine synthase OS=Caulobacter crescentus (strain NA1000 / CB15N) GN=ribH PE=3 SV=1	A0A0H3C819_CAUCN	1	0	0	0	0	0	1	1	-0.25	0.270055
Adenylosuccinate lyase OS=Caulobacter crescentus (strain NA1000 / CB15N) GN=CCNA_02572 PE=3 SV=1	A0A0H3CCG5_CAUCN	1	0	0	0	1	0	0	1	-0.25	0.270055
AIM24 family protein OS=Caulobacter crescentus (strain NA1000 / CB15N) GN=CCNA_01172 PE=4 SV=1	A0A0H3C5S8_CAUCN	0	0	1	0	0	0	1	1	-0.25	0.270055
Argininosuccinate lyase OS=Caulobacter crescentus (strain NA1000 / CB15N) GN=argH PE=3 SV=1	A0A0H3CBQ4_CAUCN	1	0	0	0	1	0	0	1	-0.25	0.270055
Aspartyl/glutamyl-tRNA(Asn/Gln) amidotransferase subunit C OS=Caulobacter crescentus (strain NA1000 / CB15N) GN=gatC PE=3 SV=1	GATC_CAUCN	0	0	1	0	0	1	1	0	-0.25	0.270055
ATP-dependent zinc metalloprotease FtsH OS=Caulobacter crescentus (strain NA1000 / CB15N) GN=ftsH PE=2 SV=1	FTSH_CAUCN	0	0	0	0	0	0	1	0	-0.25	0.44865
Carbonic anhydrase OS=Caulobacter crescentus (strain NA1000 / CB15N) GN=CCNA_03687 PE=3 SV=1	A0A0H3CE14_CAUCN	1	0	0	0	0	1	0	1	-0.25	0.270055
Chromosome-partitioning protein ParB OS=Caulobacter crescentus (strain NA1000 / CB15N) GN=parB PE=1 SV=2	PARB_CAUCN	0	1	0	0	0	1	0	1	-0.25	0.270055
Competence/damage-inducible protein CinA OS=Caulobacter crescentus (strain NA1000 / CB15N) GN=CCNA_02756 PE=4 SV=1	A0A0H3CBF9_CAUCN	1	0	0	0	1	0	1	0	-0.25	0.270055
DnaJ-class molecular chaperone OS=Caulobacter crescentus (strain NA1000 / CB15N) GN=CCNA_02860 PE=4 SV=1	A0A0H3CBN0_CAUCN	0	0	2	1	0	1	2	1	-0.25	0.19218
Glutathione peroxidase OS=Caulobacter crescentus (strain NA1000 / CB15N) GN=CCNA_02273 PE=4 SV=1	A0A0H3CBN3_CAUCN	1	0	1	0	0	1	1	1	-0.25	0.270055
GTP-binding protein TypA/BipA OS=Caulobacter crescentus (strain NA1000 / CB15N) GN=CCNA_00778 PE=4 SV=1	A0A0H3C6J8_CAUCN	0	0	0	0	0	1	0	0	-0.25	0.44865
Iron-sulfur cluster carrier protein OS=Caulobacter crescentus (strain NA1000 / CB15N) GN=CCNA_02180 PE=3 SV=1	A0A0H3CBE0_CAUCN	1	0	1	0	0	1	1	1	-0.25	0.270055
Low-affinity zinc transport protein OS=Caulobacter crescentus (strain NA1000 / CB15N) GN=CCNA_00323 PE=4 SV=1	A0A0H3C3B1_CAUCN	0	0	0	1	0	1	0	1	-0.25	0.270055
Pantothenate synthetase OS=Caulobacter crescentus (strain NA1000 / CB15N) GN=panC PE=3 SV=1	A0A0H3CBK7_CAUCN	0	0	0	0	0	0	0	1	-0.25	0.44865
Peptide methionine sulfoxide reductase MsrA OS=Caulobacter crescentus (strain NA1000 / CB15N) GN=msrA PE=3 SV=1	A0A0H3C6C7_CAUCN	0	0	1	0	0	0	1	1	-0.25	0.270055
Polar localization protein TipN OS=Caulobacter crescentus (strain NA1000 / CB15N) GN=tipN PE=1 SV=1	A0A0H3C899_CAUCN	0	1	0	2	0	2	1	1	-0.25	0.19218
Prephenate dehydratase OS=Caulobacter crescentus (strain NA1000 / CB15N) GN=CCNA_03028 PE=4 SV=1	A0A0H3CAK0_CAUCN	0	0	1	0	0	1	0	1	-0.25	0.270055
RNA polymerase sigma factor RpoH OS=Caulobacter crescentus (strain NA1000 / CB15N) GN=rpoH PE=3 SV=2	RPOH_CAUCN	0	0	0	0	0	1	0	0	-0.25	0.44865
SalR-family ligand-binding transcriptional regulator OS=Caulobacter crescentus (strain NA1000 / CB15N) GN=CCNA_02401 PE=4 SV=1	A0A0H3CAD0_CAUCN	0	0	0	0	0	0	0	1	-0.25	0.44865
Succinyl-CoA:3-ketoacid-coenzyme A transferase subunit A OS=Caulobacter crescentus (strain NA1000 / CB15N) GN=CCNA_00206 PE=4 SV=1	A0A0H3C5D7_CAUCN	1	0	1	0	0	1	1	1	-0.25	0.270055
TetR family transcriptional regulator OS=Caulobacter crescentus (strain NA1000 / CB15N) GN=CCNA_00769 PE=4 SV=1	A0A0H3C4K4_CAUCN	0	0	0	0	0	0	1	0	-0.25	0.44865
Two-component response regulator chvI OS=Caulobacter crescentus (strain NA1000 / CB15N) GN=chvI PE=4 SV=1	A0A0H3C437_CAUCN	1	0	0	0	1	0	0	1	-0.25	0.270055
Uncharacterized protein OS=Caulobacter crescentus (strain NA1000 / CB15N) GN=CCNA_02831 PE=4 SV=1	A0A0H3CA37_CAUCN	0	0	1	0	1	0	1	0	-0.25	0.270055
Uncharacterized protein OS=Caulobacter crescentus (strain NA1000 / CB15N) GN=CCNA_03400 PE=4 SV=1	A0A0H3CD62_CAUCN	2	0	4	0	0	1	4	2	-0.25	0.122594
Xylonolactonase xylC OS=Caulobacter crescentus (strain NA1000 / CB15N) GN=xylC PE=4 SV=1	A0A0H3C6P8_CAUCN	0	0	1	0	0	0	1	1	-0.25	0.270055
30S ribosomal protein S17 OS=Caulobacter crescentus (strain NA1000 / CB15N) GN=rpsQ PE=3 SV=1	RS17_CAUCN	9	2	3	2	7	4	5	2	-0.25	0.19387
GGDEF diguanylate cyclase DgcB OS=Caulobacter crescentus (strain NA1000 / CB15N) GN=dgcB PE=4 SV=1	A0A0H3CAN8_CAUCN	3	1	5	1	0	4	7	4	-0.264723	0.130168
Elongation factor Ts OS=Caulobacter crescentus (strain NA1000 / CB15N) GN=tsf PE=3 SV=1	EFTS_CAUCN	12	12	13	15	10	20	17	18	-0.265342	0.565124
Aspartokinase OS=Caulobacter crescentus (strain NA1000 / CB15N) GN=CCNA_00886 PE=3 SV=1	A0A0H3C6R1_CAUCN	11	5	14	8	11	10	12	11	-0.270764	0.413576
5-methyltetrahydropteroyltriglutamate--homocysteine methyltransferase OS=Caulobacter crescentus (strain NA1000 / CB15N) GN=metE PE=3 SV=1	A0A0H3C4V6_CAUCN	5	4	4	6	2	9	5	12	-0.28903	0.244502
30S ribosomal protein S18 OS=Caulobacter crescentus (strain NA1000 / CB15N) GN=rpsR PE=3 SV=1	RS18_CAUCN	1	1	1	0	0	1	2	2	-0.292481	0.26796
Transcription termination factor Rho OS=Caulobacter crescentus (strain NA1000 / CB15N) GN=rho PE=3 SV=1	A0A0H3CG88_CAUCN	0	1	3	1	0	2	5	1	-0.292481	0.166761
50S ribosomal protein L3 OS=Caulobacter crescentus (strain NA1000 / CB15N) GN=rplC PE=3 SV=1	A0A0H3C7T8_CAUCN	2	0	0	0	6	0	0	0	-0.305598	0.144106
Argininosuccinate synthase OS=Caulobacter crescentus (strain NA1000 / CB15N) GN=argG PE=3 SV=1	ASSY_CAUCN	6	4	5	7	1	11	10	14	-0.30926	0.175539
Acetolactate synthase OS=Caulobacter crescentus (strain NA1000 / CB15N) GN=CCNA_02185 PE=3 SV=1	A0A0H3CA17_CAUCN	3	3	6	5	1	7	9	9	-0.312885	0.208875
Uncharacterized protein OS=Caulobacter crescentus (strain NA1000 / CB15N) GN=CCNA_00920 PE=4 SV=1	A0A0H3C6N5_CAUCN	1	0	4	0	1	1	1	2	-0.315759	0.222438
Peroxiredoxin OS=Caulobacter crescentus (strain NA1000 / CB15N) GN=CCNA_03505 PE=4 SV=1	A0A0H3CD91_CAUCN	3	2	4	2	3	3	3	6	-0.328875	0.571302
Serine hydroxymethyltransferase OS=Caulobacter crescentus (strain NA1000 / CB15N) GN=glyA PE=3 SV=1	A0A0H3C7W2_CAUCN	5	1	3	0	4	2	1	3	-0.330482	0.20608
NADH-quinone oxidoreductase subunit D OS=Caulobacter crescentus (strain NA1000 / CB15N) GN=nuoD PE=3 SV=1	A0A0H3C9C5_CAUCN	3	1	3	2	2	3	3	4	-0.330482	0.547274
Pyruvate dehydrogenase E1 component subunit alpha OS=Caulobacter crescentus (strain NA1000 / CB15N) GN=pdhA PE=4 SV=1	A0A0H3C8U6_CAUCN	7	3	9	6	5	8	7	12	-0.331511	0.400439
Translation initiation factor IF-2 OS=Caulobacter crescentus (strain NA1000 / CB15N) GN=infB PE=3 SV=1	A0A0H3C5T8_CAUCN	12	16	16	25	8	30	31	28	-0.351574	0.301933
30S ribosomal protein S20 OS=Caulobacter crescentus (strain NA1000 / CB15N) GN=rpsT PE=3 SV=2	RS20_CAUCN	2	0	2	0	1	1	1	2	-0.353759	0.310491
Phosphoribosylformylglycinamidine synthase subunit PurQ OS=Caulobacter crescentus (strain NA1000 / CB15N) GN=purQ PE=3 SV=1	A0A0H3C9G6_CAUCN	2	0	2	0	1	1	2	1	-0.353759	0.310491
Phosphoribosylformylglycinamidine synthase subunit PurS OS=Caulobacter crescentus (strain NA1000 / CB15N) GN=purS PE=3 SV=1	A0A0H3CCH0_CAUCN	1	0	2	0	1	1	1	1	-0.353759	0.396521
SapC surface layer protein OS=Caulobacter crescentus (strain NA1000 / CB15N) GN=CCNA_00215 PE=4 SV=1	A0A0H3C4Q7_CAUCN	0	0	2	0	0	1	1	1	-0.353759	0.319855
Transketolase OS=Caulobacter crescentus (strain NA1000 / CB15N) GN=CCNA_03735 PE=3 SV=1	A0A0H3CFS6_CAUCN	3	1	8	2	3	3	5	5	-0.353759	0.304045
Ornithine carbamoyltransferase, catabolic OS=Caulobacter crescentus (strain NA1000 / CB15N) GN=arcB PE=3 SV=1	A0A0H3CAE2_CAUCN	3	0	4	0	2	1	2	2	-0.35824	0.22316
Phenylalanine--tRNA ligase beta subunit OS=Caulobacter crescentus (strain NA1000 / CB15N) GN=pheT PE=3 SV=1	A0A0H3C8M4_CAUCN	3	0	4	0	1	2	2	2	-0.35824	0.22316
Keratin, type I cytoskeletal 10 OS=Homo sapiens GN=KRT10 PE=1 SV=6	K1C10_CON-HUMAN	5	6	4	0	2	1	18	4	-0.360143	0.142295
10 kDa chaperonin OS=Caulobacter crescentus (strain NA1000 / CB15N) GN=groS PE=2 SV=1	CH10_CAUCN	18	13	19	10	18	18	20	20	-0.360962	0.885747
Conserved hypothetical cytosolic protein OS=Caulobacter crescentus (strain NA1000 / CB15N) GN=CCNA_03401 PE=4 SV=1	A0A0H3CET9_CAUCN	2	3	13	5	1	8	13	10	-0.364858	0.178433
Carbamoyl-phosphate synthase small chain OS=Caulobacter crescentus (strain NA1000 / CB15N) GN=carA PE=3 SV=1	A0A0H3CB10_CAUCN	3	1	1	1	4	1	2	2	-0.372963	0.455253
NADH-quinone oxidoreductase subunit I OS=Caulobacter crescentus (strain NA1000 / CB15N) GN=nuoI PE=3 SV=1	A0A0H3C9M5_CAUCN	1	1	3	1	2	2	1	4	-0.372963	0.455253
Phosphogluconate dehydratase OS=Caulobacter crescentus (strain NA1000 / CB15N) GN=edd PE=3 SV=1	A0A0H3CB86_CAUCN	11	5	8	2	9	7	7	8	-0.39176	0.389265
Alpha/beta hydrolase family protein OS=Caulobacter crescentus (strain NA1000 / CB15N) GN=CCNA_01943 PE=4 SV=1	A0A0H3C8L2_CAUCN	2	2	2	1	1	3	3	4	-0.39176	0.569255
2-polyprenyl-6-methoxyphenol hydroxylase OS=Caulobacter crescentus (strain NA1000 / CB15N) GN=CCNA_00106 PE=4 SV=1	A0A0H3C4H9_CAUCN	1	0	0	0	0	2	0	1	-0.396241	0.370001
50S ribosomal protein L4 OS=Caulobacter crescentus (strain NA1000 / CB15N) GN=rplD PE=3 SV=1	RL4_CAUCN	0	0	0	0	2	0	0	0	-0.396241	0.44865
CtrA inhibitory protein SciP OS=Caulobacter crescentus (strain NA1000 / CB15N) GN=sciP PE=4 SV=1	A0A0H3C507_CAUCN	0	0	0	0	0	0	0	2	-0.396241	0.44865
Electron transfer flavoprotein-ubiquinone oxidoreductase FzeA OS=Caulobacter crescentus (strain NA1000 / CB15N) GN=fzeA PE=4 SV=1	A0A0H3C7Z9_CAUCN	0	0	0	0	0	2	0	0	-0.396241	0.44865
Glutaredoxin OS=Caulobacter crescentus (strain NA1000 / CB15N) GN=CCNA_02591 PE=3 SV=1	A0A0H3CA63_CAUCN	1	1	1	0	2	3	0	1	-0.396241	0.33844
Methyl-accepting chemotaxis protein OS=Caulobacter crescentus (strain NA1000 / CB15N) GN=CCNA_02935 PE=4 SV=1	A0A0H3CDH1_CAUCN	0	0	0	0	0	2	0	0	-0.396241	0.44865
Phosphoribosylformylglycinamidine synthase subunit PurL OS=Caulobacter crescentus (strain NA1000 / CB15N) GN=purL PE=3 SV=1	A0A0H3CA58_CAUCN	1	0	0	0	0	1	0	2	-0.396241	0.370001
Serine--tRNA ligase OS=Caulobacter crescentus (strain NA1000 / CB15N) GN=serS PE=3 SV=1	SYS_CAUCN	0	0	2	0	0	0	2	2	-0.396241	0.270055
Single-stranded DNA-binding protein OS=Caulobacter crescentus (strain NA1000 / CB15N) GN=CCNA_01535 PE=3 SV=1	A0A0H3C8A7_CAUCN	1	0	3	0	0	3	2	1	-0.396241	0.250187
Tryptophan synthase alpha chain OS=Caulobacter crescentus (strain NA1000 / CB15N) GN=trpA PE=3 SV=1	TRPA_CAUCN	1	1	1	0	2	1	1	1	-0.396241	0.656976
Uncharacterized protein OS=Caulobacter crescentus (strain NA1000 / CB15N) GN=CCNA_00072 PE=4 SV=1	A0A0H3C2N3_CAUCN	1	1	0	2	1	2	1	2	-0.396241	0.487879
DNA-binding protein HU OS=Caulobacter crescentus (strain NA1000 / CB15N) GN=CCNA_02416 PE=3 SV=1	A0A0H3CAE3_CAUCN	24	11	16	14	28	20	21	17	-0.414121	0.774676
Trypsin OS=Sus scrofa PE=1 SV=1	TRYP_CON-PIG	29	21	32	24	36	35	36	34	-0.415886	1.69695
Methyl-accepting chemotaxis protein OS=Caulobacter crescentus (strain NA1000 / CB15N) GN=CCNA_00439 PE=4 SV=1	A0A0H3C6V6_CAUCN	12	14	2	19	11	13	12	16	-0.4165	0.277854
Adenosylhomocysteinase OS=Caulobacter crescentus (strain NA1000 / CB15N) GN=ahcY PE=3 SV=1	A0A0H3C6D1_CAUCN	4	24	21	24	4	32	31	42	-0.430879	0.184767
Dihydrolipoyl dehydrogenase OS=Caulobacter crescentus (strain NA1000 / CB15N) GN=CCNA_01805 PE=4 SV=1	A0A0H3C955_CAUCN	8	0	1	0	4	2	3	0	-0.434241	0.187609
Electron transfer flavoprotein alpha subunit OS=Caulobacter crescentus (strain NA1000 / CB15N) GN=CCNA_00763 PE=4 SV=1	A0A0H3C7R1_CAUCN	8	3	8	8	6	11	8	12	-0.438227	0.576387
NADH-quinone oxidoreductase chain E OS=Caulobacter crescentus (strain NA1000 / CB15N) GN=nuoE PE=4 SV=1	A0A0H3C808_CAUCN	1	0	3	1	2	2	2	1	-0.438722	0.455028
Citrate synthase OS=Caulobacter crescentus (strain NA1000 / CB15N) GN=CCNA_01983 PE=3 SV=1	A0A0H3C985_CAUCN	10	11	19	15	10	27	17	26	-0.456319	0.576364
50S ribosomal protein L6 OS=Caulobacter crescentus (strain NA1000 / CB15N) GN=rplF PE=3 SV=1	RL6_CAUCN	5	2	6	3	8	4	7	4	-0.459125	0.610661
Glutamyl-tRNA(Gln) amidotransferase subunit A OS=Caulobacter crescentus (strain NA1000 / CB15N) GN=gatA PE=3 SV=1	GATA_CAUCN	6	0	5	2	5	2	4	4	-0.459125	0.282736
30S ribosomal protein S2 OS=Caulobacter crescentus (strain NA1000 / CB15N) GN=rpsB PE=3 SV=1	RS2_CAUCN	12	9	6	7	12	12	10	13	-0.459486	1.15324
Enoyl-[acyl-carrier-protein] reductase [NADH] OS=Caulobacter crescentus (strain NA1000 / CB15N) GN=fabI PE=3 SV=1	A0A0H3CEH0_CAUCN	6	1	2	1	5	2	2	5	-0.486883	0.419512
2,3,4,5-tetrahydropyridine-2,6-dicarboxylate N-succinyltransferase OS=Caulobacter crescentus (strain NA1000 / CB15N) GN=dapD PE=3 SV=1	A0A0H3C4Y5_CAUCN	1	0	1	0	1	1	1	1	-0.5	0.872978
2-dehydro-3-deoxyphosphooctonate aldolase OS=Caulobacter crescentus (strain NA1000 / CB15N) GN=kdsA PE=3 SV=1	KDSA_CAUCN	0	0	1	0	1	1	0	1	-0.5	0.683964
3-hydroxybutyryl-CoA dehydratase OS=Caulobacter crescentus (strain NA1000 / CB15N) GN=CCNA_02658 PE=4 SV=1	A0A0H3CCN9_CAUCN	0	0	0	0	0	1	0	1	-0.5	0.872978
ABC transporter ATP-binding protein OS=Caulobacter crescentus (strain NA1000 / CB15N) GN=CCNA_03714 PE=4 SV=1	A0A0H3CCX7_CAUCN	0	0	0	1	1	1	0	1	-0.5	0.683964
Aldehyde dehydrogenase OS=Caulobacter crescentus (strain NA1000 / CB15N) GN=CCNA_03695 PE=3 SV=1	A0A0H3CCV8_CAUCN	0	0	0	0	0	0	1	1	-0.5	0.872978
Citrate lyase beta chain/citryl-CoA lyase subunit OS=Caulobacter crescentus (strain NA1000 / CB15N) GN=CCNA_03774 PE=3 SV=1	A0A0H3CCF9_CAUCN	0	0	1	0	0	1	1	1	-0.5	0.683964
Cobaltochelatase cobT subunit OS=Caulobacter crescentus (strain NA1000 / CB15N) GN=CCNA_00708 PE=4 SV=1	A0A0H3C7M1_CAUCN	0	0	0	0	0	1	0	1	-0.5	0.872978
DNA-binding protein HU OS=Caulobacter crescentus (strain NA1000 / CB15N) GN=hup PE=3 SV=1	DBH_CAUCN	2	0	1	2	1	2	3	2	-0.5	0.544163
Ferredoxin, 2Fe-2s OS=Caulobacter crescentus (strain NA1000 / CB15N) GN=CCNA_03639 PE=4 SV=1	A0A0H3CDW2_CAUCN	0	0	0	0	0	0	1	1	-0.5	0.872978
Fructose-1,6-bisphosphatase class 1 OS=Caulobacter crescentus (strain NA1000 / CB15N) GN=fbp PE=3 SV=1	A0A0H3C9D9_CAUCN	0	0	0	0	0	0	1	1	-0.5	0.872978
Keratin, type II cytoskeletal 6A OS=Mus musculus GN=Krt6a PE=2 SV=3	K2C6A_CON-MOUSE (+1)	0	0	0	0	0	0	3	0	-0.5	0.44865
Putative exported protein OS=Caulobacter crescentus (strain NA1000 / CB15N) GN=CCNA_01521 PE=4 SV=1	A0A0H3C6U0_CAUCN	0	0	0	0	1	0	1	0	-0.5	0.872978
Transcriptional regulator xylR OS=Caulobacter crescentus (strain NA1000 / CB15N) GN=xylR PE=4 SV=1	A0A0H3CCI6_CAUCN	0	0	0	1	0	1	1	1	-0.5	0.683964
Uncharacterized protein OS=Caulobacter crescentus (strain NA1000 / CB15N) GN=CCNA_03604 PE=4 SV=1	A0A0H3CDT3_CAUCN	0	0	0	0	0	0	1	1	-0.5	0.872978
Uncharacterized protein OS=Caulobacter crescentus (strain NA1000 / CB15N) GN=CCNA_03705 PE=4 SV=1	A0A0H3CDT2_CAUCN	1	0	1	0	1	1	1	1	-0.5	0.872978
Threonine--tRNA ligase OS=Caulobacter crescentus (strain NA1000 / CB15N) GN=thrS PE=3 SV=1	SYT_CAUCN	3	3	2	4	1	9	5	7	-0.5	0.411906
2-oxoglutarate dehydrogenase E1 component OS=Caulobacter crescentus (strain NA1000 / CB15N) GN=odhA PE=4 SV=1	A0A0H3C4B5_CAUCN	5	2	19	7	3	12	15	13	-0.503985	0.286584
Fumarylacetoacetate hydrolase family protein OS=Caulobacter crescentus (strain NA1000 / CB15N) GN=xylX PE=4 SV=1	A0A0H3C4T2_CAUCN	16	1	16	3	12	7	8	9	-0.504342	0.262728
Methyl-accepting chemotaxis protein OS=Caulobacter crescentus (strain NA1000 / CB15N) GN=CCNA_02402 PE=4 SV=1	A0A0H3CAJ9_CAUCN	2	2	1	4	2	4	4	4	-0.514723	0.777142
Ribosome-recycling factor OS=Caulobacter crescentus (strain NA1000 / CB15N) GN=frr PE=3 SV=1	RRF_CAUCN	8	3	6	3	7	10	5	7	-0.516779	0.734004
Intermediate filament-like cell shape determinant creS OS=Caulobacter crescentus (strain NA1000 / CB15N) GN=creS PE=4 SV=1	A0A0H3CD98_CAUCN	0	7	14	5	0	10	19	13	-0.524215	0.155699
Probable transcriptional regulatory protein CCNA_03352 OS=Caulobacter crescentus (strain NA1000 / CB15N) GN=CCNA_03352 PE=3 SV=1	Y3352_CAUCN	5	2	2	1	3	3	5	4	-0.538001	0.735783
Lysine--tRNA ligase OS=Caulobacter crescentus (strain NA1000 / CB15N) GN=lysS PE=3 SV=1	SYK_CAUCN	4	1	1	1	4	2	2	3	-0.542481	0.701318
S-adenosylmethionine-dependent methyltransferase OS=Caulobacter crescentus (strain NA1000 / CB15N) GN=CCNA_00065 PE=4 SV=1	A0A0H3C5V4_CAUCN	0	1	0	1	0	2	1	2	-0.542481	0.530957
Transcription termination/antitermination protein NusG OS=Caulobacter crescentus (strain NA1000 / CB15N) GN=nusG PE=3 SV=1	A0A0H3CCY8_CAUCN	3	3	5	3	5	5	5	7	-0.542481	1.63384
Dihydrolipoyl dehydrogenase OS=Caulobacter crescentus (strain NA1000 / CB15N) GN=CCNA_00346 PE=4 SV=1	A0A0H3C3C8_CAUCN	6	2	6	1	4	4	6	7	-0.562885	0.537733
30S ribosomal protein S19 OS=Caulobacter crescentus (strain NA1000 / CB15N) GN=rpsS PE=3 SV=1	RS19_CAUCN	3	2	2	3	4	3	4	6	-0.570322	1.4952
3-oxoacyl-(Acyl-carrier protein) reductase OS=Caulobacter crescentus (strain NA1000 / CB15N) GN=CCNA_01747 PE=4 SV=1	A0A0H3C8Q3_CAUCN	2	2	7	1	3	4	4	6	-0.570322	0.587669
LexA repressor OS=Caulobacter crescentus (strain NA1000 / CB15N) GN=lexA PE=3 SV=1	A0A0H3C9K1_CAUCN	1	1	1	0	0	1	3	4	-0.580482	0.447502
Ribosome-binding ATPase YchF OS=Caulobacter crescentus (strain NA1000 / CB15N) GN=ychF PE=3 SV=1	A0A0H3C709_CAUCN	1	0	0	0	0	0	4	1	-0.580482	0.427272
Aspartyl/glutamyl-tRNA(Asn/Gln) amidotransferase subunit B OS=Caulobacter crescentus (strain NA1000 / CB15N) GN=gatB PE=3 SV=1	A0A0H3CCC0_CAUCN	8	3	5	2	8	7	6	6	-0.611196	0.862151
30S ribosomal protein S14 OS=Caulobacter crescentus (strain NA1000 / CB15N) GN=rpsN PE=3 SV=1	A0A0H3C686_CAUCN	2	3	5	0	3	3	4	4	-0.618483	0.504806
Uncharacterized protein OS=Caulobacter crescentus (strain NA1000 / CB15N) GN=CCNA_00591 PE=4 SV=1	A0A0H3C436_CAUCN	1	0	7	0	1	2	4	2	-0.622963	0.354472
Protein translocase subunit SecA OS=Caulobacter crescentus (strain NA1000 / CB15N) GN=secA PE=3 SV=1	SECA_CAUCN	5	19	2	16	3	23	16	21	-0.638135	0.302879
2,3-bisphosphoglycerate-dependent phosphoglycerate mutase OS=Caulobacter crescentus (strain NA1000 / CB15N) GN=gpmA PE=3 SV=1	GPMA_CAUCN	0	0	1	0	2	0	3	0	-0.646241	0.510752
Arginine--tRNA ligase OS=Caulobacter crescentus (strain NA1000 / CB15N) GN=argS PE=3 SV=1	SYR_CAUCN	1	0	0	0	0	2	1	1	-0.646241	0.772422
Cobaltochelatase cobS subunit OS=Caulobacter crescentus (strain NA1000 / CB15N) GN=CCNA_03115 PE=4 SV=1	A0A0H3CCB1_CAUCN	0	0	0	0	0	2	0	1	-0.646241	0.823586
Deoxyguanosinetriphosphate triphosphohydrolase-like protein OS=Caulobacter crescentus (strain NA1000 / CB15N) GN=CCNA_02087 PE=3 SV=1	DGTL1_CAUCN	0	0	3	0	2	1	1	1	-0.646241	0.583205
Error-prone DNA polymerase OS=Caulobacter crescentus (strain NA1000 / CB15N) GN=dnaE2 PE=2 SV=1	DNAE2_CAUCN	0	0	0	0	0	1	2	0	-0.646241	0.823586
Ferredoxin-NADP reductase OS=Caulobacter crescentus (strain NA1000 / CB15N) GN=CCNA_03314 PE=4 SV=1	A0A0H3CCT2_CAUCN	0	0	0	0	1	2	0	0	-0.646241	0.823586
O-succinylhomoserine sulfhydrylase OS=Caulobacter crescentus (strain NA1000 / CB15N) GN=metZ PE=3 SV=1	A0A0H3C9I9_CAUCN	1	0	0	0	2	0	1	1	-0.646241	0.772422
Poly(3-hydroxyalkanoate) polymerase OS=Caulobacter crescentus (strain NA1000 / CB15N) GN=CCNA_01444 PE=4 SV=1	A0A0H3C9D4_CAUCN	0	1	1	1	0	2	3	3	-0.646241	0.561669
Ribosomal protein L11 methyltransferase OS=Caulobacter crescentus (strain NA1000 / CB15N) GN=prmA PE=3 SV=1	A0A0H3C9U3_CAUCN	0	0	0	0	0	2	0	1	-0.646241	0.823586
ATP-dependent Clp protease ATP-binding subunit ClpX OS=Caulobacter crescentus (strain NA1000 / CB15N) GN=clpX PE=3 SV=1	CLPX_CAUCN	3	3	8	4	2	10	11	10	-0.649234	0.544363
30S ribosomal protein S15 OS=Caulobacter crescentus (strain NA1000 / CB15N) GN=rpsO PE=3 SV=1	RS15_CAUCN	4	1	1	3	13	2	2	3	-0.663838	0.477538
Elongation factor P OS=Caulobacter crescentus (strain NA1000 / CB15N) GN=efp PE=3 SV=1	EFP_CAUCN	2	0	2	2	2	3	2	4	-0.684241	0.778459
Alanine--tRNA ligase OS=Caulobacter crescentus (strain NA1000 / CB15N) GN=alaS PE=3 SV=1	A0A0H3C9J0_CAUCN	8	5	6	6	4	12	16	15	-0.685058	0.794752
Threonine synthase OS=Caulobacter crescentus (strain NA1000 / CB15N) GN=CCNA_03510 PE=4 SV=1	A0A0H3CCG0_CAUCN	1	1	2	0	2	2	2	2	-0.688722	1.09024
Alpha-ketoglutaric semialdehyde dehydrogenase xylA OS=Caulobacter crescentus (strain NA1000 / CB15N) GN=xylA PE=3 SV=1	A0A0H3C801_CAUCN	15	5	19	7	22	15	15	17	-0.696649	0.811519
Phosphoglycerate kinase OS=Caulobacter crescentus (strain NA1000 / CB15N) GN=pgk PE=3 SV=1	PGK_CAUCN	4	2	3	1	2	7	4	6	-0.701839	0.824013
Protein-L-isoaspartate O-methyltransferase OS=Caulobacter crescentus (strain NA1000 / CB15N) GN=CCNA_01378 PE=4 SV=1	A0A0H3C774_CAUCN	2	1	2	0	3	3	3	1	-0.707519	0.777966
50S ribosomal protein L30 OS=Caulobacter crescentus (strain NA1000 / CB15N) GN=rpmD PE=3 SV=1	RL30_CAUCN	5	1	2	2	7	4	4	3	-0.722242	0.943327
Dihydroxy-acid dehydratase OS=Caulobacter crescentus (strain NA1000 / CB15N) GN=ilvD PE=3 SV=1	ILVD_CAUCN	13	2	14	2	5	12	11	14	-0.723271	0.4518
Type I secretion adaptor protein hlyD OS=Caulobacter crescentus (strain NA1000 / CB15N) GN=hlyD PE=4 SV=1	A0A0H3C5E3_CAUCN	1	1	1	1	1	2	2	6	-0.74432	1.00867
50S ribosomal protein L23 OS=Caulobacter crescentus (strain NA1000 / CB15N) GN=rplW PE=3 SV=1	RL23_CAUCN	1	0	0	0	1	1	1	1	-0.75	1.61964
Holdfast synthesis protein HfsA OS=Caulobacter crescentus (strain NA1000 / CB15N) GN=hfsA PE=4 SV=1	A0A0H3CCB5_CAUCN	1	0	1	0	1	1	3	1	-0.75	1.01251
Porphyromonas-type peptidyl-arginine deiminase OS=Caulobacter crescentus (strain NA1000 / CB15N) GN=CCNA_00211 PE=4 SV=1	A0A0H3C5E1_CAUCN	2	0	0	0	2	1	1	1	-0.75	0.899205
Two-component response regulator OS=Caulobacter crescentus (strain NA1000 / CB15N) GN=CCNA_02845 PE=4 SV=1	A0A0H3CD88_CAUCN	0	0	0	0	0	1	1	1	-0.75	1.61964
Valine--tRNA ligase OS=Caulobacter crescentus (strain NA1000 / CB15N) GN=valS PE=3 SV=1	A0A0H3C981_CAUCN	0	0	0	0	0	1	1	1	-0.75	1.61964
Stress response protein CsbD OS=Caulobacter crescentus (strain NA1000 / CB15N) GN=CCNA_00987 PE=3 SV=1	A0A0H3C574_CAUCN	2	1	9	1	3	3	9	5	-0.75	0.551939
Glyceraldehyde 3-phosphate dehydrogenase OS=Caulobacter crescentus (strain NA1000 / CB15N) GN=CCNA_03358 PE=3 SV=1	A0A0H3CEP3_CAUCN	22	8	11	8	21	19	16	23	-0.751353	1.17394
CarD-family transcriptional regulator OS=Caulobacter crescentus (strain NA1000 / CB15N) GN=CCNA_00690 PE=4 SV=1	A0A0H3C7K7_CAUCN	5	3	5	4	8	10	6	8	-0.778696	2.16795
Ferric uptake regulation protein OS=Caulobacter crescentus (strain NA1000 / CB15N) GN=CCNA_00055 PE=3 SV=1	A0A0H3C2M1_CAUCN	0	0	2	0	0	2	2	2	-0.792481	0.683964
UDP-2,3-diacylglucosamine pyrophosphatase LpxI OS=Caulobacter crescentus (strain NA1000 / CB15N) GN=lpxI PE=1 SV=1	A0A0H3C8Q1_CAUCN	1	0	0	1	1	2	1	2	-0.792481	1.2553
UDP-galactopyranose mutase OS=Caulobacter crescentus (strain NA1000 / CB15N) GN=CCNA_00465 PE=4 SV=1	A0A0H3C4Q9_CAUCN	0	0	0	0	0	2	0	2	-0.792481	0.872978
Uncharacterized protein OS=Caulobacter crescentus (strain NA1000 / CB15N) GN=CCNA_01599 PE=4 SV=1	A0A0H3C9U9_CAUCN	0	1	1	0	1	2	2	1	-0.792481	1.2553
Signal recognition particle protein OS=Caulobacter crescentus (strain NA1000 / CB15N) GN=srp PE=3 SV=1	A0A0H3CCF4_CAUCN	0	0	2	1	0	3	1	6	-0.805598	0.510792
Cytochrome c-family protein OS=Caulobacter crescentus (strain NA1000 / CB15N) GN=CCNA_02200 PE=4 SV=1	A0A0H3CA34_CAUCN	0	0	0	1	4	0	1	1	-0.830482	0.760629
Hybrid sensor histidine kinase/receiver domain protein OS=Caulobacter crescentus (strain NA1000 / CB15N) GN=CCNA_03083 PE=4 SV=1	A0A0H3CAQ3_CAUCN	0	1	1	1	2	2	2	2	-0.834962	1.80647
30S ribosomal protein S5 OS=Caulobacter crescentus (strain NA1000 / CB15N) GN=rpsE PE=3 SV=1	RS5_CAUCN	3	3	3	1	8	5	3	5	-0.834963	1.28222
50S ribosomal protein L11 OS=Caulobacter crescentus (strain NA1000 / CB15N) GN=rplK PE=3 SV=1	RL11_CAUCN	5	1	1	1	6	4	4	2	-0.862803	0.936108
Acetyl-coenzyme A carboxylase carboxyl transferase subunit alpha OS=Caulobacter crescentus (strain NA1000 / CB15N) GN=accA PE=3 SV=1	ACCA_CAUCN	3	7	2	10	3	14	12	14	-0.867457	0.657379
Nonspecific lipid-transfer protein OS=Caulobacter crescentus (strain NA1000 / CB15N) GN=CCNA_02337 PE=4 SV=1	A0A0H3CBU0_CAUCN	19	8	17	7	24	20	22	23	-0.87073	1.35656
50S ribosomal protein L27 OS=Caulobacter crescentus (strain NA1000 / CB15N) GN=rpmA PE=3 SV=1	RL27_CAUCN	0	0	1	0	2	1	1	1	-0.896241	1.67228
Anti-anti sigma factor/receiver protein PhyR OS=Caulobacter crescentus (strain NA1000 / CB15N) GN=phyR PE=1 SV=1	A0A0H3CBZ6_CAUCN	0	0	0	0	1	1	2	0	-0.896241	1.46264
Ribosomal RNA large subunit methyltransferase E OS=Caulobacter crescentus (strain NA1000 / CB15N) GN=rlmE PE=3 SV=1	A0A0H3C8P3_CAUCN	0	0	0	0	0	2	1	1	-0.896241	1.46264
Methyl-accepting chemotaxis protein OS=Caulobacter crescentus (strain NA1000 / CB15N) GN=CCNA_03247 PE=4 SV=1	A0A0H3CEE6_CAUCN	3	3	0	4	2	6	5	7	-0.913838	0.721413
Carbamoyl-phosphate synthase large chain OS=Caulobacter crescentus (strain NA1000 / CB15N) GN=carB PE=3 SV=1	A0A0H3CC22_CAUCN	11	0	4	2	11	3	5	7	-0.919518	0.515828
Electron transfer flavoprotein beta subunit OS=Caulobacter crescentus (strain NA1000 / CB15N) GN=CCNA_00764 PE=4 SV=1	A0A0H3C4K0_CAUCN	5	2	5	3	9	8	8	7	-0.976723	2.08056
50S ribosomal protein L33 OS=Caulobacter crescentus (strain NA1000 / CB15N) GN=rpmG PE=3 SV=1	RL33_CAUCN	1	1	1	1	5	4	3	1	-0.976723	1.51549
ABC transporter ATP-binding protein OS=Caulobacter crescentus (strain NA1000 / CB15N) GN=CCNA_00188 PE=4 SV=1	A0A0H3C4N4_CAUCN	0	0	2	0	0	2	3	3	-1	0.803163
Transcription elongation factor GreA OS=Caulobacter crescentus (strain NA1000 / CB15N) GN=greA PE=3 SV=1	GREA_CAUCN	6	0	12	5	6	9	9	12	-1.01472	0.584931
Histidine--tRNA ligase OS=Caulobacter crescentus (strain NA1000 / CB15N) GN=hisS PE=3 SV=1	A0A0H3CFG4_CAUCN	7	4	19	8	16	18	16	22	-1.03316	1.28176
Phosphoglycerate mutase OS=Caulobacter crescentus (strain NA1000 / CB15N) GN=CCNA_02152 PE=4 SV=1	A0A0H3C9Z2_CAUCN	0	0	0	0	0	2	1	2	-1.04248	1.49977
Signal recognition particle receptor FtsY OS=Caulobacter crescentus (strain NA1000 / CB15N) GN=ftsY PE=3 SV=1	A0A0H3CEE0_CAUCN	0	0	0	0	0	2	2	1	-1.04248	1.49977
Acetyl-coenzyme A carboxylase carboxyl transferase subunit beta OS=Caulobacter crescentus (strain NA1000 / CB15N) GN=accD PE=3 SV=1	ACCD_CAUCN	1	2	2	4	1	7	9	10	-1.07238	0.848674
ATP-dependent clp protease ATP-binding subunit ClpA OS=Caulobacter crescentus (strain NA1000 / CB15N) GN=clpA PE=3 SV=1	A0A0H3C9D6_CAUCN	0	0	0	0	0	1	4	1	-1.08048	1.19537
Inosine-5'-monophosphate dehydrogenase OS=Caulobacter crescentus (strain NA1000 / CB15N) GN=guaB PE=3 SV=1	A0A0H3C768_CAUCN	2	1	4	2	3	6	5	10	-1.08997	1.443
Sulfite reductase, beta subunit OS=Caulobacter crescentus (strain NA1000 / CB15N) GN=cysI PE=4 SV=1	A0A0H3C5T3_CAUCN	1	1	0	1	2	3	4	2	-1.12296	1.97225
HemY domain membrane protein OS=Caulobacter crescentus (strain NA1000 / CB15N) GN=CCNA_00073 PE=4 SV=1	A0A0H3C3P8_CAUCN	0	0	0	0	0	3	1	2	-1.14624	1.41596
Adenylate kinase OS=Caulobacter crescentus (strain NA1000 / CB15N) GN=adk PE=3 SV=1	KAD_CAUCN	7	2	6	1	12	8	7	8	-1.16199	1.21384
ABC transporter ATP-binding protein OS=Caulobacter crescentus (strain NA1000 / CB15N) GN=CCNA_02231 PE=4 SV=1	A0A0H3CA59_CAUCN	2	2	1	4	3	7	7	8	-1.16952	1.66134
CTP synthase OS=Caulobacter crescentus (strain NA1000 / CB15N) GN=pyrG PE=3 SV=1	PYRG_CAUCN	1	0	0	0	2	1	2	2	-1.18872	2.1988
Bifunctional protein GlmU OS=Caulobacter crescentus (strain NA1000 / CB15N) GN=glmU PE=3 SV=1	GLMU_CAUCN	0	1	1	1	1	4	3	5	-1.22672	1.54578
Delta 3,5-delta2,4-dienoyl-CoA isomerase OS=Caulobacter crescentus (strain NA1000 / CB15N) GN=CCNA_00358 PE=4 SV=1	A0A0H3C541_CAUCN	0	0	15	1	0	6	19	6	-1.23416	0.418418
Signal peptidase I OS=Caulobacter crescentus (strain NA1000 / CB15N) GN=CCNA_01629 PE=3 SV=1	A0A0H3C8K1_CAUCN	0	0	0	0	2	1	1	2	-1.29248	3.58531
General stress protein GsiB OS=Caulobacter crescentus (strain NA1000 / CB15N) GN=CCNA_01236 PE=4 SV=1	A0A0H3C7G4_CAUCN	4	6	64	7	10	25	69	38	-1.35573	0.641718
Pyruvate kinase OS=Caulobacter crescentus (strain NA1000 / CB15N) GN=CCNA_02130 PE=3 SV=1	A0A0H3C915_CAUCN	0	0	0	0	1	1	2	4	-1.47672	2.48165
Phosphoribosylaminoimidazole-succinocarboxamide synthase OS=Caulobacter crescentus (strain NA1000 / CB15N) GN=purC PE=3 SV=1	A0A0H3CB04_CAUCN	0	1	0	0	2	2	2	4	-1.5192	2.56333
Methylmalonyl-CoA carboxylase, carboxyltransferase subunit OS=Caulobacter crescentus (strain NA1000 / CB15N) GN=CCNA_02054 PE=4 SV=1	A0A0H3CB02_CAUCN	0	0	2	0	0	5	4	6	-1.53232	1.04133
Uncharacterized protein OS=Caulobacter crescentus (strain NA1000 / CB15N) GN=CCNA_01929 PE=4 SV=1	A0A0H3C938_CAUCN	0	0	0	0	1	2	3	2	-1.54248	3.53759
Keratin, type II cytoskeletal 1 OS=Homo sapiens GN=KRT1 PE=1 SV=6	K2C1_CON-HUMAN	8	10	2	0	8	10	24	8	-1.5572	0.904457
Keratin, type I cytoskeletal 9 OS=Homo sapiens GN=KRT9 PE=1 SV=3	K1C9_CON-HUMAN	0	3	0	0	2	4	8	2	-1.66544	1.42516
Uncharacterized protein OS=Caulobacter crescentus (strain NA1000 / CB15N) GN=CCNA_00375 PE=4 SV=1	A0A0H3C6P2_CAUCN	0	0	1	0	3	4	3	3	-1.83048	3.36294

## Sheet: SdpA-FLAG
		SdpA-FLAG peptide counts			SdpA (neg. Control) peptide counts
Identified Proteins (annotation)	Uniprot Accession Number	SdpA-FLAG (1)	SdpA-FLAG (2)	SdpA-FLAG (3)	SdpA (1)	SdpA (2)	SdpA (3)	log2(difference)	-log10(pvalue)
Lysophospholipase L2 OS=Caulobacter crescentus (strain NA1000 / CB15N) GN=CCNA_01808 PE=4 SV=1	A0A0H3C897_CAUCN	47	68	55	0	0	0	5.83361	5.56352
Soluble lytic murein transglycosylase OS=Caulobacter crescentus (strain NA1000 / CB15N) GN=CCNA_01252 PE=4 SV=1	A0A0H3C7P1_CAUCN	4522	3271	4070	67	105	46	5.81341	4.03694
Metal-dependent hydrolase OS=Caulobacter crescentus (strain NA1000 / CB15N) GN=CCNA_00695 PE=4 SV=1	A0A0H3C7L1_CAUCN	39	28	28	1	1	1	4.01263	4.88247
M28-family zinc peptidase OS=Caulobacter crescentus (strain NA1000 / CB15N) GN=CCNA_02662 PE=4 SV=1	A0A0H3CB63_CAUCN	31	21	20	0	3	0	3.95058	2.32782
Probable cytosol aminopeptidase OS=Caulobacter crescentus (strain NA1000 / CB15N) GN=pepA PE=3 SV=1	A0A0H3C759_CAUCN	21	39	33	0	2	2	3.89963	2.57232
M28 Zn-Peptidase OS=Caulobacter crescentus (strain NA1000 / CB15N) GN=CCNA_00933 PE=4 SV=1	A0A0H3C4Z2_CAUCN	17	11	11	0	0	0	3.77995	4.37943
Gamma-glutamyltranspeptidase OS=Caulobacter crescentus (strain NA1000 / CB15N) GN=CCNA_00565 PE=4 SV=1	A0A0H3C5S0_CAUCN	19	11	7	0	0	0	3.63563	3.16526
Uncharacterized protein OS=Caulobacter crescentus (strain NA1000 / CB15N) GN=CCNA_03157 PE=4 SV=1	A0A0H3CE32_CAUCN	24	11	33	1	3	0	3.43876	2.03586
Peptidyl-prolyl cis-trans isomerase OS=Caulobacter crescentus (strain NA1000 / CB15N) GN=CCNA_02889 PE=3 SV=1	A0A0H3CBQ0_CAUCN	15	11	12	0	1	0	3.42847	3.18922
MA superfamily peptidase OS=Caulobacter crescentus (strain NA1000 / CB15N) GN=CCNA_01122 PE=4 SV=1	A0A0H3C6I6_CAUCN	26	30	17	2	4	0	3.32404	1.99511
YceI-family periplasmic protein OS=Caulobacter crescentus (strain NA1000 / CB15N) GN=CCNA_03503 PE=3 SV=1	A0A0H3CBR8_CAUCN	11	8	8	0	0	0	3.30827	4.74143
Aminoacyl peptidase OS=Caulobacter crescentus (strain NA1000 / CB15N) GN=CCNA_02753 PE=4 SV=1	A0A0H3C9W9_CAUCN	11	5	11	0	0	0	3.25163	3.20857
Beta-lactamase family protein OS=Caulobacter crescentus (strain NA1000 / CB15N) GN=CCNA_03603 PE=4 SV=1	A0A0H3CDJ1_CAUCN	6	10	10	0	0	0	3.24207	3.92933
Salicylate hydroxylase OS=Caulobacter crescentus (strain NA1000 / CB15N) GN=CCNA_00539 PE=4 SV=1	A0A0H3C627_CAUCN	12	11	4	0	0	0	3.20244	2.7171
Nucleoside phosphorylase OS=Caulobacter crescentus (strain NA1000 / CB15N) GN=CCNA_02349 PE=4 SV=1	A0A0H3C8U9_CAUCN	8	16	4	0	0	0	3.19311	2.47953
Cyclophilin-type peptidylprolyl cis-trans isomerase OS=Caulobacter crescentus (strain NA1000 / CB15N) GN=CCNA_01654 PE=4 SV=1	A0A0H3C747_CAUCN	12	8	10	1	0	0	3.10993	2.97383
Peptidase, M16 family OS=Caulobacter crescentus (strain NA1000 / CB15N) GN=CCNA_03699 PE=4 SV=1	A0A0H3CC94_CAUCN	49	28	31	4	4	2	3.09101	3.06772
Polysaccharide deacetylase family OS=Caulobacter crescentus (strain NA1000 / CB15N) GN=CCNA_02236 PE=4 SV=1	A0A0H3CA64_CAUCN	14	7	4	0	0	0	3.07627	2.58811
Sialic acid-specific 9-O-acetylesterase OS=Caulobacter crescentus (strain NA1000 / CB15N) GN=CCNA_03151 PE=4 SV=1	A0A0H3CCH7_CAUCN	31	34	24	4	9	0	3.04309	1.42399
Zinc dependent phospholipase C/S1-P1 nuclease-family protein OS=Caulobacter crescentus (strain NA1000 / CB15N) GN=CCNA_01183 PE=4 SV=1	A0A0H3C6P5_CAUCN	22	13	12	1	4	0	2.90314	1.8032
Tetratricopeptide repeat family protein OS=Caulobacter crescentus (strain NA1000 / CB15N) GN=CCNA_00637 PE=4 SV=1	A0A0H3C7F7_CAUCN	9	19	7	1	1	0	2.88129	2.28765
L-lysine/L-arginine carboxypeptidase OS=Caulobacter crescentus (strain NA1000 / CB15N) GN=CCNA_02754 PE=4 SV=1	A0A0H3CAM5_CAUCN	11	8	6	0	1	0	2.85408	2.68231
TraB superfamily protein OS=Caulobacter crescentus (strain NA1000 / CB15N) GN=CCNA_02312 PE=4 SV=1	A0A0H3CA42_CAUCN	37	37	29	4	7	2	2.83195	2.58253
Imidazolonepropionase related amidohydrolase OS=Caulobacter crescentus (strain NA1000 / CB15N) GN=CCNA_02051 PE=4 SV=1	A0A0H3C8U8_CAUCN	10	4	5	0	0	0	2.78877	2.90096
Cell wall degradation protein OS=Caulobacter crescentus (strain NA1000 / CB15N) GN=CCNA_01579 PE=4 SV=1	A0A0H3C6Z6_CAUCN	6	8	4	0	0	0	2.7664	3.45073
Uncharacterized protein OS=Caulobacter crescentus (strain NA1000 / CB15N) GN=CCNA_00909 PE=4 SV=1	A0A0H3C5W3_CAUCN	8	9	6	0	1	0	2.7664	2.78187
Serine protease, peptidase family S9A OS=Caulobacter crescentus (strain NA1000 / CB15N) GN=CCNA_03802 PE=4 SV=1	A0A0H3CD87_CAUCN	36	26	21	6	4	1	2.76483	2.04621
TldD/PmbA family protein OS=Caulobacter crescentus (strain NA1000 / CB15N) GN=CCNA_02915 PE=4 SV=1	A0A0H3CB00_CAUCN	24	18	12	3	4	0	2.75677	1.62429
Acyl esterase protein OS=Caulobacter crescentus (strain NA1000 / CB15N) GN=CCNA_00989 PE=4 SV=1	A0A0H3C6W3_CAUCN	9	9	2	0	0	0	2.74294	2.04316
Methyltransferase OS=Caulobacter crescentus (strain NA1000 / CB15N) GN=CCNA_02340 PE=4 SV=1	A0A0H3CA74_CAUCN	54	27	25	3	5	5	2.70641	2.62305
Glucoamylase OS=Caulobacter crescentus (strain NA1000 / CB15N) GN=CCNA_02365 PE=4 SV=1	A0A0H3C8W2_CAUCN	12	13	5	1	1	0	2.69759	2.20124
Uncharacterized protein OS=Caulobacter crescentus (strain NA1000 / CB15N) GN=CCNA_01604 PE=4 SV=1	A0A0H3C9V4_CAUCN	4	8	5	0	0	0	2.69227	3.37103
Uncharacterized protein OS=Caulobacter crescentus (strain NA1000 / CB15N) GN=CCNA_02093 PE=4 SV=1	A0A0H3C9R8_CAUCN	8	6	3	0	0	0	2.65909	2.81308
Membrane alanine aminopeptidase OS=Caulobacter crescentus (strain NA1000 / CB15N) GN=CCNA_01202 PE=4 SV=1	A0A0H3C5Y0_CAUCN	24	24	17	2	3	3	2.62422	3.62736
M28-family zinc peptidase OS=Caulobacter crescentus (strain NA1000 / CB15N) GN=CCNA_03205 PE=4 SV=1	A0A0H3CE84_CAUCN	74	99	63	11	21	7	2.60943	2.30824
Uncharacterized protein OS=Caulobacter crescentus (strain NA1000 / CB15N) GN=CCNA_03102 PE=4 SV=1	A0A0H3CCD8_CAUCN	16	9	7	0	2	1	2.60814	2.00651
Beta-D-glucoside glucohydrolase OS=Caulobacter crescentus (strain NA1000 / CB15N) GN=CCNA_01162 PE=3 SV=1	A0A0H3C5R6_CAUCN	13	14	7	1	1	1	2.57142	3.06538
Uncharacterized protein OS=Caulobacter crescentus (strain NA1000 / CB15N) GN=CCNA_03148 PE=4 SV=1	A0A0H3CAV8_CAUCN	21	14	11	1	4	1	2.54312	2.12351
Aminopeptidase OS=Caulobacter crescentus (strain NA1000 / CB15N) GN=CCNA_02627 PE=4 SV=1	A0A0H3CB13_CAUCN	32	22	25	8	5	1	2.5045	1.70411
Uncharacterized protein OS=Caulobacter crescentus (strain NA1000 / CB15N) GN=CCNA_03086 PE=4 SV=1	A0A0H3CCB9_CAUCN	6	4	4	0	0	0	2.48374	3.97845
Aminopeptidase OS=Caulobacter crescentus (strain NA1000 / CB15N) GN=CCNA_02588 PE=4 SV=1	A0A0H3CB14_CAUCN	15	12	9	1	2	1	2.47914	3.06684
Secretory tripeptidyl aminopeptidase OS=Caulobacter crescentus (strain NA1000 / CB15N) GN=CCNA_00357 PE=4 SV=1	A0A0H3C4C7_CAUCN	18	11	12	2	2	1	2.45447	3.01476
Zinc metalloprotease OS=Caulobacter crescentus (strain NA1000 / CB15N) GN=CCNA_02914 PE=4 SV=1	A0A0H3CAA6_CAUCN	18	15	15	2	4	1	2.44701	2.47709
Superoxide dismutase [Cu-Zn] OS=Caulobacter crescentus (strain NA1000 / CB15N) GN=CCNA_01650 PE=3 SV=1	A0A0H3C8G5_CAUCN	7	4	3	0	0	0	2.44064	2.93534
YceI-like domain protein OS=Caulobacter crescentus (strain NA1000 / CB15N) GN=CCNA_02203 PE=3 SV=1	A0A0H3C990_CAUCN	7	4	3	0	0	0	2.44064	2.93534
Alkaline phosphatase OS=Caulobacter crescentus (strain NA1000 / CB15N) GN=CCNA_02545 PE=4 SV=1	A0A0H3CCE1_CAUCN	12	11	5	2	1	0	2.42847	1.85204
Uncharacterized protein OS=Caulobacter crescentus (strain NA1000 / CB15N) GN=CCNA_01190 PE=4 SV=1	A0A0H3C7I9_CAUCN	6	6	2	0	0	0	2.39989	2.38143
Peptidyl-prolyl cis-trans isomerase OS=Caulobacter crescentus (strain NA1000 / CB15N) GN=CCNA_01653 PE=3 SV=1	A0A0H3C9Y1_CAUCN	11	3	2	0	0	0	2.38998	1.76397
Uncharacterized protein OS=Caulobacter crescentus (strain NA1000 / CB15N) GN=CCNA_03089 PE=4 SV=1	A0A0H3CBD6_CAUCN	29	24	22	2	9	3	2.38914	1.952
Conserved hypothetical cytosolic protein OS=Caulobacter crescentus (strain NA1000 / CB15N) GN=CCNA_01109 PE=4 SV=1	A0A0H3C8N6_CAUCN	28	22	21	4	6	2	2.37558	2.49248
Acylamino-acid-releasing enzyme OS=Caulobacter crescentus (strain NA1000 / CB15N) GN=CCNA_01100 PE=4 SV=1	A0A0H3C6H0_CAUCN	9	3	2	0	0	0	2.3023	1.93085
Prolyl endopeptidase family OS=Caulobacter crescentus (strain NA1000 / CB15N) GN=CCNA_03801 PE=4 SV=1	A0A0H3CCK4_CAUCN	15	19	8	2	3	1	2.3023	2.16317
Aminoacyl-histidine dipeptidase OS=Caulobacter crescentus (strain NA1000 / CB15N) GN=CCNA_03127 PE=4 SV=1	A0A0H3CE08_CAUCN	33	23	16	7	4	2	2.28433	1.98751
Uncharacterized protein OS=Caulobacter crescentus (strain NA1000 / CB15N) GN=CCNA_00636 PE=4 SV=1	A0A0H3C692_CAUCN	39	30	27	6	10	3	2.27223	2.1441
PDZ domain trypsin-like serine protease OS=Caulobacter crescentus (strain NA1000 / CB15N) GN=CCNA_03396 PE=4 SV=1	A0A0H3CET4_CAUCN	6	3	7	0	0	1	2.26912	2.12929
Acylamino-acid-releasing enzyme OS=Caulobacter crescentus (strain NA1000 / CB15N) GN=CCNA_03839 PE=4 SV=1	A0A0H3CEH6_CAUCN	29	46	22	5	7	6	2.19757	2.60844
Flp pilus assembly protein TadD OS=Caulobacter crescentus (strain NA1000 / CB15N) GN=CCNA_03033 PE=4 SV=1	A0A0H3CAK5_CAUCN	4	5	2	0	0	0	2.16395	2.71194
N-acyl-L-amino acid amidohydrolase OS=Caulobacter crescentus (strain NA1000 / CB15N) GN=CCNA_02900 PE=4 SV=1	A0A0H3CBR1_CAUCN	5	4	2	0	0	0	2.16395	2.71194
Lumazine-binding domain protein OS=Caulobacter crescentus (strain NA1000 / CB15N) GN=CCNA_00889 PE=4 SV=1	A0A0H3C5U5_CAUCN	14	12	10	1	3	2	2.1606	2.61286
Acetyl-CoA acetyltransferase OS=Caulobacter crescentus (strain NA1000 / CB15N) GN=CCNA_00938 PE=3 SV=1	A0A0H3C4Z7_CAUCN	4	4	6	0	1	0	2.1504	2.35805
Conserved hypothetical cytosolic protein OS=Caulobacter crescentus (strain NA1000 / CB15N) GN=CCNA_01139 PE=4 SV=1	A0A0H3C6K4_CAUCN	33	26	23	8	3	6	2.15001	2.33484
Peptidoglycan binding endopeptidase DipM OS=Caulobacter crescentus (strain NA1000 / CB15N) GN=dipM PE=4 SV=1	A0A0H3C9Q9_CAUCN	200	213	132	38	41	40	2.13751	3.22075
Beta-lactamase family protein OS=Caulobacter crescentus (strain NA1000 / CB15N) GN=CCNA_03743 PE=4 SV=1	A0A0H3CD04_CAUCN	3	4	3	0	0	0	2.10731	4.40168
Superoxide dismutase OS=Caulobacter crescentus (strain NA1000 / CB15N) GN=CCNA_03672 PE=3 SV=1	A0A0H3CDZ7_CAUCN	4	3	3	0	0	0	2.10731	4.40168
GumN superfamily protein OS=Caulobacter crescentus (strain NA1000 / CB15N) GN=CCNA_00732 PE=4 SV=1	A0A0H3C4G8_CAUCN	5	4	4	0	0	1	2.07627	2.41722
Acylamino-acid-releasing enzyme OS=Caulobacter crescentus (strain NA1000 / CB15N) GN=CCNA_03355 PE=4 SV=1	A0A0H3CC42_CAUCN	74	64	59	18	17	11	2.05175	3.0632
Beta-lactamase OS=Caulobacter crescentus (strain NA1000 / CB15N) GN=CCNA_00611 PE=3 SV=1	A0A0H3C672_CAUCN	10	11	8	2	2	1	2.0148	3.0252
Organic solvent resistance transport system Ttg2D protein OS=Caulobacter crescentus (strain NA1000 / CB15N) GN=CCNA_03807 PE=4 SV=1	A0A0H3CD94_CAUCN	4	4	4	0	1	0	1.98859	2.40179
Zinc metalloprotease OS=Caulobacter crescentus (strain NA1000 / CB15N) GN=CCNA_03619 PE=4 SV=1	A0A0H3CCN8_CAUCN	56	65	79	16	16	16	1.97894	3.81799
Homoserine O-acetyltransferase OS=Caulobacter crescentus (strain NA1000 / CB15N) GN=CCNA_03309 PE=3 SV=1	A0A0H3CCS8_CAUCN	4	2	3	0	0	0	1.96896	3.116
Uncharacterized protein OS=Caulobacter crescentus (strain NA1000 / CB15N) GN=CCNA_02193 PE=4 SV=1	A0A0H3C982_CAUCN	3	4	2	0	0	0	1.96896	3.116
Polysaccharide export protein OS=Caulobacter crescentus (strain NA1000 / CB15N) GN=CCNA_00168 PE=4 SV=1	A0A0H3C4L8_CAUCN	5	5	5	1	1	0	1.9183	2.34473
Uncharacterized protein OS=Caulobacter crescentus (strain NA1000 / CB15N) GN=CCNA_02913 PE=4 SV=1	A0A0H3CDE9_CAUCN	9	7	4	0	3	1	1.88129	1.35636
Uncharacterized protein OS=Caulobacter crescentus (strain NA1000 / CB15N) GN=CCNA_03557 PE=4 SV=1	A0A0H3CBW5_CAUCN	9	10	8	1	4	1	1.87645	1.85774
Uncharacterized protein OS=Caulobacter crescentus (strain NA1000 / CB15N) GN=CCNA_03667 PE=4 SV=1	A0A0H3CDZ2_CAUCN	7	5	5	1	2	0	1.86165	1.73917
Enantioselective peptide amidase OS=Caulobacter crescentus (strain NA1000 / CB15N) GN=CCNA_02558 PE=4 SV=1	A0A0H3C9E2_CAUCN	5	1	3	0	0	0	1.86165	1.8007
Gamma-glutamyltranspeptidase OS=Caulobacter crescentus (strain NA1000 / CB15N) GN=CCNA_01035 PE=4 SV=1	A0A0H3C5B7_CAUCN	3	2	3	0	0	0	1.86165	3.7534
Sialic acid-specific 9-O-acetylesterase OS=Caulobacter crescentus (strain NA1000 / CB15N) GN=CCNA_00840 PE=4 SV=1	A0A0H3C4Q6_CAUCN	3	3	2	0	0	0	1.86165	3.7534
Uncharacterized protein OS=Caulobacter crescentus (strain NA1000 / CB15N) GN=CCNA_00398 PE=4 SV=1	A0A0H3C6R0_CAUCN	105	81	66	23	29	16	1.85742	2.43064
CsgG-related curli protein OS=Caulobacter crescentus (strain NA1000 / CB15N) GN=CCNA_01766 PE=4 SV=1	A0A0H3C7C9_CAUCN	12	15	15	2	5	3	1.8435	2.41339
Uncharacterized protein OS=Caulobacter crescentus (strain NA1000 / CB15N) GN=CCNA_00121 PE=4 SV=1	A0A0H3C2T4_CAUCN	4	2	2	0	0	0	1.83062	2.76135
Uncharacterized protein OS=Caulobacter crescentus (strain NA1000 / CB15N) GN=CCNA_02219 PE=4 SV=1	A0A0H3C9A3_CAUCN	13	9	8	1	4	2	1.79744	1.86316
Carboxymethylenebutenolidase OS=Caulobacter crescentus (strain NA1000 / CB15N) GN=CCNA_02443 PE=4 SV=1	A0A0H3C9S8_CAUCN	2	3	2	0	0	0	1.72331	3.62187
Xylan alpha-1,2-glucuronidase OS=Caulobacter crescentus (strain NA1000 / CB15N) GN=CCNA_02902 PE=3 SV=1	A0A0H3CDD7_CAUCN	3	2	2	0	0	0	1.72331	3.62187
Beta-glucosidase/beta-xylosidase OS=Caulobacter crescentus (strain NA1000 / CB15N) GN=CCNA_03149 PE=4 SV=1	A0A0H3CBJ4_CAUCN	243	220	161	72	83	40	1.70627	2.03035
Beta-lactamase, type II OS=Caulobacter crescentus (strain NA1000 / CB15N) GN=CCNA_02223 PE=4 SV=1	A0A0H3C8I8_CAUCN	13	12	10	2	3	4	1.68678	2.68737
Microsomal dipeptidase OS=Caulobacter crescentus (strain NA1000 / CB15N) GN=CCNA_02832 PE=4 SV=1	A0A0H3CAT8_CAUCN	4	3	4	2	0	0	1.6863	1.45277
Anti-sigma factor NepR OS=Caulobacter crescentus (strain NA1000 / CB15N) GN=nepR PE=1 SV=1	A0A0H3CFC9_CAUCN	1	3	3	0	0	0	1.66667	2.12549
Stalk cross-band protein StpC OS=Caulobacter crescentus (strain NA1000 / CB15N) GN=stpC PE=4 SV=1	A0A0H3CAU4_CAUCN	3	3	1	0	0	0	1.66667	2.12549
Stalk cross-band protein StpB OS=Caulobacter crescentus (strain NA1000 / CB15N) GN=stpB PE=1 SV=1	A0A0H3CAY8_CAUCN	9	11	7	1	3	3	1.63563	1.92393
Beta-lactamase family protein OS=Caulobacter crescentus (strain NA1000 / CB15N) GN=CCNA_01638 PE=4 SV=1	A0A0H3C8K6_CAUCN	1	6	1	0	0	0	1.60245	1.24874
Methylcrotonyl-CoA carboxylase biotin-containing subunit OS=Caulobacter crescentus (strain NA1000 / CB15N) GN=CCNA_02250 PE=4 SV=1	A0A0H3C9X8_CAUCN	5	7	8	1	3	1	1.58496	1.86918
Thiol:disulfide interchange protein dsbA OS=Caulobacter crescentus (strain NA1000 / CB15N) GN=CCNA_00378 PE=4 SV=1	A0A0H3C4F0_CAUCN	2	2	2	0	0	0	1.58496	0
Uncharacterized protein OS=Caulobacter crescentus (strain NA1000 / CB15N) GN=CCNA_02781 PE=4 SV=1	A0A0H3CBG1_CAUCN	2	2	2	0	0	0	1.58496	0
Peptidyl-dipeptidase DCP OS=Caulobacter crescentus (strain NA1000 / CB15N) GN=CCNA_03816 PE=3 SV=1	A0A0H3CG38_CAUCN	28	11	26	5	4	11	1.56866	1.30985
M61 glycyl aminopeptidase OS=Caulobacter crescentus (strain NA1000 / CB15N) GN=CCNA_02622 PE=4 SV=1	A0A0H3CCL1_CAUCN	10	3	6	3	0	2	1.56061	0.986988
Glucan 1,4-beta-glucosidase OS=Caulobacter crescentus (strain NA1000 / CB15N) GN=celD PE=4 SV=1	A0A0H3C9L1_CAUCN	5	1	1	0	0	0	1.52832	1.35224
MA superfamily peptidase OS=Caulobacter crescentus (strain NA1000 / CB15N) GN=CCNA_01121 PE=4 SV=1	A0A0H3C5N3_CAUCN	1	11	0	0	0	0	1.52832	0.646472
Alpha-1,2-mannosidase OS=Caulobacter crescentus (strain NA1000 / CB15N) GN=CCNA_00610 PE=4 SV=1	A0A0H3C5V0_CAUCN	3	1	2	0	0	0	1.52832	2.20645
Alpha-L-arabinofuranosidase OS=Caulobacter crescentus (strain NA1000 / CB15N) GN=abfA PE=4 SV=1	A0A0H3C6Q9_CAUCN	2	3	1	0	0	0	1.52832	2.20645
Membrane alanine aminopeptidase OS=Caulobacter crescentus (strain NA1000 / CB15N) GN=CCNA_02281 PE=4 SV=1	A0A0H3C9F4_CAUCN	2	3	1	0	0	0	1.52832	2.20645
Uncharacterized protein OS=Caulobacter crescentus (strain NA1000 / CB15N) GN=CCNA_00221 PE=4 SV=1	A0A0H3C4R2_CAUCN	2	1	3	0	0	0	1.52832	2.20645
Uncharacterized protein OS=Caulobacter crescentus (strain NA1000 / CB15N) GN=CCNA_00895 PE=4 SV=1	A0A0H3C6K5_CAUCN	2	3	1	0	0	0	1.52832	2.20645
Uncharacterized protein OS=Caulobacter crescentus (strain NA1000 / CB15N) GN=CCNA_03873 PE=4 SV=1	A0A0H3CDE0_CAUCN	2	3	1	0	0	0	1.52832	2.20645
Glucan 1,4-beta-glucosidase OS=Caulobacter crescentus (strain NA1000 / CB15N) GN=CCNA_00839 PE=4 SV=1	A0A0H3C7X7_CAUCN	40	37	31	17	14	7	1.50955	1.82177
Glucose / sorbosone dehydrogenase OS=Caulobacter crescentus (strain NA1000 / CB15N) GN=CCNA_01575 PE=4 SV=1	A0A0H3C7S1_CAUCN	50	51	42	15	20	15	1.46894	3.13732
Tol system periplasmic component YbgF OS=Caulobacter crescentus (strain NA1000 / CB15N) GN=ybgF PE=4 SV=1	A0A0H3CBB8_CAUCN	20	12	12	4	6	4	1.44733	2.16725
Type II secretion pathway protein D OS=Caulobacter crescentus (strain NA1000 / CB15N) GN=pulD PE=3 SV=1	A0A0H3C3Y1_CAUCN	0	4	3	0	0	0	1.44064	0.926946
Uncharacterized protein OS=Caulobacter crescentus (strain NA1000 / CB15N) GN=CCNA_02100 PE=4 SV=1	A0A0H3CB36_CAUCN	3	1	4	0	0	1	1.44064	1.30041
Alpha/beta hydrolase family protein OS=Caulobacter crescentus (strain NA1000 / CB15N) GN=CCNA_02313 PE=4 SV=1	A0A0H3CAD2_CAUCN	2	5	0	0	0	0	1.38998	0.858646
Aminobenzoyl-glutamate utilization protein B OS=Caulobacter crescentus (strain NA1000 / CB15N) GN=CCNA_01625 PE=4 SV=1	A0A0H3C7W5_CAUCN	2	5	1	0	1	0	1.38998	1.1462
Outer membrane pilus secretion channel CpaC OS=Caulobacter crescentus (strain NA1000 / CB15N) GN=cpaC PE=3 SV=1	A0A0H3CC36_CAUCN	1	2	2	0	0	0	1.38997	2.68878
Uncharacterized protein OS=Caulobacter crescentus (strain NA1000 / CB15N) GN=CCNA_01080 PE=4 SV=1	A0A0H3C5H9_CAUCN	2	1	2	0	0	0	1.38997	2.68878
Uncharacterized protein OS=Caulobacter crescentus (strain NA1000 / CB15N) GN=CCNA_02207 PE=4 SV=1	A0A0H3CBG3_CAUCN	22	21	19	6	11	6	1.36842	2.16973
Myo-inositol-hexaphosphate 3-phosphohydrolase OS=Caulobacter crescentus (strain NA1000 / CB15N) GN=CCNA_01353 PE=4 SV=1	A0A0H3C7P7_CAUCN	16	24	20	7	12	4	1.36709	1.47653
N-acyl-L-amino acid amidohydrolase OS=Caulobacter crescentus (strain NA1000 / CB15N) GN=CCNA_02540 PE=4 SV=1	A0A0H3C9C6_CAUCN	33	31	17	11	11	7	1.36249	1.74751
Zinc metalloprotease OS=Caulobacter crescentus (strain NA1000 / CB15N) GN=CCNA_01955 PE=4 SV=1	A0A0H3C7U4_CAUCN	8	10	8	2	5	2	1.34813	1.75037
SH3 domain-containing cell surface protein OS=Caulobacter crescentus (strain NA1000 / CB15N) GN=CCNA_00359 PE=4 SV=1	A0A0H3C5P3_CAUCN	18	20	12	5	8	5	1.33361	2.01338
Ketoacyl reductase hetN OS=Caulobacter crescentus (strain NA1000 / CB15N) GN=hetN PE=3 SV=1	A0A0H3C620_CAUCN	3	5	3	2	0	1	1.33333	1.24666
M14 peptidase-family protein OS=Caulobacter crescentus (strain NA1000 / CB15N) GN=CCNA_01036 PE=4 SV=1	A0A0H3C6B8_CAUCN	3	1	1	0	0	0	1.33333	1.79236
Peptidase, M14 family OS=Caulobacter crescentus (strain NA1000 / CB15N) GN=CCNA_00313 PE=4 SV=1	A0A0H3C5L8_CAUCN	1	1	3	0	0	0	1.33333	1.79236
Uncharacterized protein OS=Caulobacter crescentus (strain NA1000 / CB15N) GN=CCNA_00263 PE=4 SV=1	A0A0H3C6D7_CAUCN	1	3	1	0	0	0	1.33333	1.79236
Uncharacterized protein OS=Caulobacter crescentus (strain NA1000 / CB15N) GN=CCNA_02719 PE=4 SV=1	A0A0H3CBA9_CAUCN	3	1	1	0	0	0	1.33333	1.79236
S-adenosylmethionine-dependent methyltransferase OS=Caulobacter crescentus (strain NA1000 / CB15N) GN=CCNA_00065 PE=4 SV=1	A0A0H3C5V4_CAUCN	7	10	7	4	2	2	1.32253	1.98836
Tetratricopeptide repeat family protein OS=Caulobacter crescentus (strain NA1000 / CB15N) GN=CCNA_01396 PE=4 SV=1	A0A0H3C996_CAUCN	16	18	14	8	6	4	1.31436	2.11506
Uncharacterized protein OS=Caulobacter crescentus (strain NA1000 / CB15N) GN=CCNA_00218 PE=4 SV=1	A0A0H3C324_CAUCN	5	4	1	1	0	1	1.3023	1.03134
Endo-1,3-1,4-beta glucanase-related protein OS=Caulobacter crescentus (strain NA1000 / CB15N) GN=CCNA_01698 PE=4 SV=1	A0A0H3C8R4_CAUCN	2	4	2	0	2	0	1.3023	1.05013
Uncharacterized protein OS=Caulobacter crescentus (strain NA1000 / CB15N) GN=CCNA_01089 PE=4 SV=1	A0A0H3C7A5_CAUCN	2	4	1	0	1	0	1.3023	1.20638
Alpha2 macroglobulin domain-containing extracellular protein OS=Caulobacter crescentus (strain NA1000 / CB15N) GN=CCNA_03686 PE=4 SV=1	A0A0H3CDR9_CAUCN	9	12	10	3	4	4	1.27931	2.93924
Esterase lipase Family protein OS=Caulobacter crescentus (strain NA1000 / CB15N) GN=CCNA_00388 PE=4 SV=1	A0A0H3C6Q2_CAUCN	2	8	0	0	0	1	1.25163	0.571706
Glycosyl hydrolase OS=Caulobacter crescentus (strain NA1000 / CB15N) GN=CCNA_02102 PE=4 SV=1	A0A0H3C8Z0_CAUCN	2	2	2	0	1	0	1.25163	1.70196
L-sorbosone dehydrogenase OS=Caulobacter crescentus (strain NA1000 / CB15N) GN=CCNA_00817 PE=4 SV=1	A0A0H3C4N5_CAUCN	2	2	2	1	0	0	1.25163	1.70196
Uncharacterized protein OS=Caulobacter crescentus (strain NA1000 / CB15N) GN=CCNA_03864 PE=4 SV=1	A0A0H3CEJ8_CAUCN	7	8	10	4	2	3	1.24082	2.10217
Chaperone SurA OS=Caulobacter crescentus (strain NA1000 / CB15N) GN=CCNA_01759 PE=4 SV=1	A0A0H3C8Y4_CAUCN	25	25	21	10	11	8	1.21533	2.93463
DegP/HtrA-family serine protease OS=Caulobacter crescentus (strain NA1000 / CB15N) GN=CCNA_01341 PE=4 SV=1	A0A0H3C696_CAUCN	14	14	11	5	5	5	1.21462	3.45933
Beta/gamma crystallin family protein OS=Caulobacter crescentus (strain NA1000 / CB15N) GN=CCNA_01075 PE=4 SV=1	A0A0H3C5H4_CAUCN	1	1	2	0	0	0	1.19499	2.44468
Copper(I)-binding protein OS=Caulobacter crescentus (strain NA1000 / CB15N) GN=CCNA_03617 PE=4 SV=1	A0A0H3CFF5_CAUCN	3	0	2	0	0	0	1.19499	0.915709
Endoglucanase OS=Caulobacter crescentus (strain NA1000 / CB15N) GN=CCNA_02310 PE=3 SV=1	A0A0H3C8R3_CAUCN	2	1	1	0	0	0	1.19499	2.44468
Flagellar basal-body rod protein FlgG OS=Caulobacter crescentus (strain NA1000 / CB15N) GN=flgG PE=3 SV=1	A0A0H3C944_CAUCN	1	2	1	0	0	0	1.19499	2.44468
Flagellar L-ring protein OS=Caulobacter crescentus (strain NA1000 / CB15N) GN=flgH PE=3 SV=1	A0A0H3C9Y8_CAUCN	1	2	3	0	1	0	1.19499	1.26883
Magnesium and cobalt efflux protein corC-like protein OS=Caulobacter crescentus (strain NA1000 / CB15N) GN=CCNA_00369 PE=4 SV=1	A0A0H3C5Q3_CAUCN	2	3	0	0	0	0	1.19499	0.915709
Protein translocase subunit SecY OS=Caulobacter crescentus (strain NA1000 / CB15N) GN=secY PE=3 SV=1	A0A0H3C710_CAUCN	1	2	1	0	0	0	1.19499	2.44468
Putative PD-(D/E)xK nuclease protein OS=Caulobacter crescentus (strain NA1000 / CB15N) GN=CCNA_03008 PE=4 SV=1	A0A0H3CAI3_CAUCN	1	1	2	0	0	0	1.19499	2.44468
Short chain dehydrogenase OS=Caulobacter crescentus (strain NA1000 / CB15N) GN=CCNA_00092 PE=4 SV=1	A0A0H3C5X9_CAUCN	1	2	1	0	0	0	1.19499	2.44468
TadG/vWA-family protein OS=Caulobacter crescentus (strain NA1000 / CB15N) GN=CCNA_00199 PE=4 SV=1	A0A0H3C404_CAUCN	2	1	1	0	0	0	1.19499	2.44468
Uncharacterized protein OS=Caulobacter crescentus (strain NA1000 / CB15N) GN=CCNA_00877 PE=4 SV=1	A0A0H3C4U2_CAUCN	2	1	1	0	0	0	1.19499	2.44468
Uncharacterized protein OS=Caulobacter crescentus (strain NA1000 / CB15N) GN=CCNA_00934 PE=4 SV=1	A0A0H3C5Z6_CAUCN	3	0	2	0	0	0	1.19499	0.915709
M16 family peptidase OS=Caulobacter crescentus (strain NA1000 / CB15N) GN=CCNA_02661 PE=4 SV=1	A0A0H3CB39_CAUCN	128	120	105	63	43	49	1.18491	2.56631
4-hydroxy-3-methylbut-2-enyl diphosphate reductase OS=Caulobacter crescentus (strain NA1000 / CB15N) GN=ispH PE=3 SV=1	A0A0H3CCC9_CAUCN	2	2	4	1	1	0	1.16395	1.31633
Uncharacterized protein OS=Caulobacter crescentus (strain NA1000 / CB15N) GN=CCNA_02944 PE=4 SV=1	A0A0H3CB21_CAUCN	15	9	7	4	5	3	1.13835	1.5441
Protein TolB OS=Caulobacter crescentus (strain NA1000 / CB15N) GN=tolB PE=3 SV=1	A0A0H3CCV1_CAUCN	15	17	15	7	7	6	1.12086	3.70633
Outer-membrane lipoprotein carrier protein OS=Caulobacter crescentus (strain NA1000 / CB15N) GN=CCNA_03820 PE=3 SV=1	A0A0H3CEG1_CAUCN	1	5	4	0	2	1	1.10731	0.754792
Alkaline phosphatase OS=Caulobacter crescentus (strain NA1000 / CB15N) GN=CCNA_00487 PE=4 SV=1	A0A0H3C5Z5_CAUCN	4	0	1	0	0	0	1.10731	0.757067
Beta-glucosidase OS=Caulobacter crescentus (strain NA1000 / CB15N) GN=CCNA_01832 PE=4 SV=1	A0A0H3C8A9_CAUCN	4	1	0	0	0	0	1.10731	0.757067
M10 peptidase-related protein OS=Caulobacter crescentus (strain NA1000 / CB15N) GN=CCNA_02693 PE=4 SV=1	A0A0H3CBA4_CAUCN	1	4	0	0	0	0	1.10731	0.757067
Uncharacterized protein OS=Caulobacter crescentus (strain NA1000 / CB15N) GN=CCNA_00438 PE=4 SV=1	A0A0H3C5W5_CAUCN (+1)	3	4	1	0	1	1	1.10731	1.00055
Nucleoside-diphosphate-sugar epimerase OS=Caulobacter crescentus (strain NA1000 / CB15N) GN=CCNA_02942 PE=4 SV=1	A0A0H3CAD1_CAUCN	6	6	5	4	1	2	1.09759	1.3192
Phosphate-binding protein OS=Caulobacter crescentus (strain NA1000 / CB15N) GN=CCNA_01583 PE=4 SV=1	A0A0H3C9T4_CAUCN	30	22	18	10	8	13	1.09632	1.78216
Aminopeptidase OS=Caulobacter crescentus (strain NA1000 / CB15N) GN=CCNA_02933 PE=4 SV=1	A0A0H3CBT6_CAUCN	47	53	42	22	21	23	1.06605	3.33175
Outer membrane protein oprM OS=Caulobacter crescentus (strain NA1000 / CB15N) GN=CCNA_03299 PE=3 SV=1	A0A0H3CB93_CAUCN	2	0	2	0	0	0	1.05664	0.935106
Ribonuclease T2 OS=Caulobacter crescentus (strain NA1000 / CB15N) GN=CCNA_00030 PE=3 SV=1	A0A0H3C3L9_CAUCN	2	2	1	0	1	0	1.05664	1.28307
SGNH hydrolase family protein OS=Caulobacter crescentus (strain NA1000 / CB15N) GN=CCNA_02235 PE=4 SV=1	A0A0H3C9W5_CAUCN	2	2	0	0	0	0	1.05664	0.935106
Xaa-pro dipeptidyl-peptidase OS=Caulobacter crescentus (strain NA1000 / CB15N) GN=CCNA_02237 PE=4 SV=1	A0A0H3CBJ5_CAUCN	31	26	18	12	11	11	1.04415	2.01348
Membrane-bound lytic murein transglycosylase B OS=Caulobacter crescentus (strain NA1000 / CB15N) GN=CCNA_03431 PE=4 SV=1	A0A0H3CBK3_CAUCN	14	17	13	8	6	6	1.03318	2.5067
TonB-dependent receptor OS=Caulobacter crescentus (strain NA1000 / CB15N) GN=CCNA_02048 PE=3 SV=1	A0A0H3C9P0_CAUCN	4	4	1	1	2	0	1.01963	0.730994
Flagellin OS=Caulobacter crescentus (strain NA1000 / CB15N) GN=fljK PE=3 SV=1	A0A0H3C7K6_CAUCN	14	14	13	5	7	7	1.01206	2.68539
TolB protein OS=Caulobacter crescentus (strain NA1000 / CB15N) GN=CCNA_00115 PE=4 SV=1	A0A0H3C2S9_CAUCN	22	8	22	13	6	5	1.00579	0.790627
ABC membrane transporter, periplasmic component OS=Caulobacter crescentus (strain NA1000 / CB15N) GN=CCNA_02405 PE=4 SV=1	A0A0H3C9P7_CAUCN	1	1	1	0	0	0	1	0
Beta-galactosidase OS=Caulobacter crescentus (strain NA1000 / CB15N) GN=CCNA_02891 PE=4 SV=1	A0A0H3CBS5_CAUCN	1	1	1	0	0	0	1	0
Chemotaxis protein methyltransferase OS=Caulobacter crescentus (strain NA1000 / CB15N) GN=CCNA_03586 PE=4 SV=1	A0A0H3CBZ1_CAUCN	1	1	1	0	0	0	1	0
Dimeric ferredoxin-like protein OS=Caulobacter crescentus (strain NA1000 / CB15N) GN=CCNA_02350 PE=4 SV=1	A0A0H3C9L3_CAUCN	1	1	1	0	0	0	1	0
dTDP-4-dehydrorhamnose 3,5-epimerase OS=Caulobacter crescentus (strain NA1000 / CB15N) GN=CCNA_03748 PE=4 SV=1	A0A0H3CD10_CAUCN	1	1	1	0	0	0	1	0
Gamma-glutamyltranspeptidase OS=Caulobacter crescentus (strain NA1000 / CB15N) GN=CCNA_00103 PE=4 SV=1	A0A0H3C2R7_CAUCN	3	0	1	0	0	0	1	0.800512
HD family metal-dependent phosphohydrolase OS=Caulobacter crescentus (strain NA1000 / CB15N) GN=CCNA_03892 PE=4 SV=1	A0A0H3ICY6_CAUCN	2	3	3	1	0	2	1	0.969925
Imidazolonepropionase-related amidohydrolase OS=Caulobacter crescentus (strain NA1000 / CB15N) GN=CCNA_00302 PE=4 SV=1	A0A0H3C5L3_CAUCN	0	7	0	0	0	0	1	0.427243
Lysophospholipid acyltransferase OS=Caulobacter crescentus (strain NA1000 / CB15N) GN=CCNA_00306 PE=4 SV=1	A0A0H3C491_CAUCN	1	1	1	0	0	0	1	0
Nucleoid-associated protein CCNA_00269 OS=Caulobacter crescentus (strain NA1000 / CB15N) GN=CCNA_00269 PE=3 SV=1	Y269_CAUCN	1	1	1	0	0	0	1	0
Oxidoreductase OS=Caulobacter crescentus (strain NA1000 / CB15N) GN=CCNA_01834 PE=3 SV=1	A0A0H3C977_CAUCN	1	1	1	0	0	0	1	0
Oxygen sensory histidine kinase FixL OS=Caulobacter crescentus (strain NA1000 / CB15N) GN=fixL PE=4 SV=1	A0A0H3C7U2_CAUCN	0	3	3	0	0	1	1	0.600646
Phosphatidylglycerophosphate synthase OS=Caulobacter crescentus (strain NA1000 / CB15N) GN=CCNA_01217 PE=3 SV=1	A0A0H3C8X4_CAUCN	1	1	1	0	0	0	1	0
Polyisoprenylphosphate hexose-1-phosphotransferase pssZ OS=Caulobacter crescentus (strain NA1000 / CB15N) GN=pssZ PE=4 SV=1	A0A0H3CAQ7_CAUCN	1	1	1	0	0	0	1	0
TadG-related pilus assembly protein OS=Caulobacter crescentus (strain NA1000 / CB15N) GN=CCNA_03045 PE=4 SV=1	A0A0H3CC41_CAUCN	1	1	1	0	0	0	1	0
TIM-barrel metal-dependent hydrolase OS=Caulobacter crescentus (strain NA1000 / CB15N) GN=CCNA_03283 PE=4 SV=1	A0A0H3CB82_CAUCN	1	1	1	0	0	0	1	0
Uncharacterized protein OS=Caulobacter crescentus (strain NA1000 / CB15N) GN=CCNA_00391 PE=4 SV=1	A0A0H3C573_CAUCN	1	1	1	0	0	0	1	0
Uncharacterized protein OS=Caulobacter crescentus (strain NA1000 / CB15N) GN=CCNA_01424 PE=4 SV=1	A0A0H3C6H8_CAUCN	1	1	1	0	0	0	1	0
Uncharacterized protein OS=Caulobacter crescentus (strain NA1000 / CB15N) GN=CCNA_02722 PE=4 SV=1	A0A0H3C9U6_CAUCN	1	1	1	0	0	0	1	0
Uncharacterized protein OS=Caulobacter crescentus (strain NA1000 / CB15N) GN=CCNA_03081 PE=4 SV=1	A0A0H3CCB4_CAUCN	1	1	1	0	0	0	1	0
Uncharacterized protein OS=Caulobacter crescentus (strain NA1000 / CB15N) GN=CCNA_03325 PE=4 SV=1	A0A0H3CBB1_CAUCN	1	1	1	0	0	0	1	0
Zinc-dependent metalloprotease, MMP subfamily 2 OS=Caulobacter crescentus (strain NA1000 / CB15N) GN=CCNA_03467 PE=4 SV=1	A0A0H3CF07_CAUCN	1	1	1	0	0	0	1	0
Cell division protein FtsK OS=Caulobacter crescentus (strain NA1000 / CB15N) GN=ftsK PE=3 SV=1	A0A0H3CE63_CAUCN	3	4	6	1	2	2	0.986453	1.49654
Methyl-accepting chemotaxis protein OS=Caulobacter crescentus (strain NA1000 / CB15N) GN=CCNA_00543 PE=4 SV=1	A0A0H3C4X3_CAUCN	6	7	4	2	2	3	0.986453	1.80414
Beta/gamma crystallin family protein OS=Caulobacter crescentus (strain NA1000 / CB15N) GN=CCNA_01076 PE=4 SV=1	A0A0H3C6F3_CAUCN	4	5	5	1	3	2	0.968964	1.48182
Erythromycin esterase family protein OS=Caulobacter crescentus (strain NA1000 / CB15N) GN=CCNA_00910 PE=4 SV=1	A0A0H3C6M4_CAUCN	2	4	1	0	1	1	0.968964	0.890242
BolA-related transcriptional regulator OS=Caulobacter crescentus (strain NA1000 / CB15N) GN=CCNA_02589 PE=3 SV=1	A0A0H3CCI0_CAUCN	2	4	3	0	3	1	0.968964	0.72002
S-(hydroxymethyl)glutathione dehydrogenase OS=Caulobacter crescentus (strain NA1000 / CB15N) GN=CCNA_02601 PE=3 SV=1	A0A0H3CCJ0_CAUCN	3	4	2	0	3	1	0.968964	0.72002
Histidine phosphotransferase ChpT OS=Caulobacter crescentus (strain NA1000 / CB15N) GN=chpT PE=4 SV=1	A0A0H3CDR5_CAUCN	7	11	5	4	3	3	0.949332	1.42818
OmpH-like outer membrane protein OS=Caulobacter crescentus (strain NA1000 / CB15N) GN=CCNA_01991 PE=4 SV=1	A0A0H3C992_CAUCN	50	42	35	20	24	20	0.946708	2.31572
Methylcrotonyl-CoA carboxylase carboxyl transferase subunit OS=Caulobacter crescentus (strain NA1000 / CB15N) GN=CCNA_02252 PE=4 SV=1	A0A0H3CBL1_CAUCN	11	6	7	3	4	4	0.916154	1.62784
Homoserine dehydrogenase OS=Caulobacter crescentus (strain NA1000 / CB15N) GN=CCNA_01447 PE=3 SV=1	A0A0H3C7Y3_CAUCN	4	9	7	2	4	3	0.912322	1.17901
Methyltransferase OS=Caulobacter crescentus (strain NA1000 / CB15N) GN=CCNA_01415 PE=4 SV=1	A0A0H3C813_CAUCN	7	9	2	3	2	2	0.912322	0.761461
Nicotinate-nucleotide--dimethylbenzimidazole phosphoribosyltransferase OS=Caulobacter crescentus (strain NA1000 / CB15N) GN=CCNA_01367 PE=4 SV=1	A0A0H3C745_CAUCN	4	9	3	1	4	2	0.912322	0.760198
Uncharacterized protein OS=Caulobacter crescentus (strain NA1000 / CB15N) GN=CCNA_01371 PE=4 SV=1	A0A0H3C971_CAUCN	4	3	3	1	2	1	0.912322	1.82787
Uncharacterized protein OS=Caulobacter crescentus (strain NA1000 / CB15N) GN=CCNA_01090 PE=4 SV=1	A0A0H3C8L8_CAUCN	11	7	9	4	5	4	0.892691	2.02644
Alkaline phosphatase OS=Caulobacter crescentus (strain NA1000 / CB15N) GN=CCNA_01636 PE=4 SV=1	A0A0H3C7W8_CAUCN	47	48	48	27	25	25	0.868716	4.71016
Acid phosphatase OS=Caulobacter crescentus (strain NA1000 / CB15N) GN=CCNA_00363 PE=3 SV=1	A0A0H3C548_CAUCN	3	3	2	3	1	0	0.861654	0.65696
Amidase family protein OS=Caulobacter crescentus (strain NA1000 / CB15N) GN=CCNA_01384 PE=3 SV=1	A0A0H3C7T1_CAUCN	3	2	1	1	1	0	0.861654	0.910261
Cytochrome c family protein OS=Caulobacter crescentus (strain NA1000 / CB15N) GN=CCNA_03065 PE=4 SV=1	A0A0H3CC63_CAUCN	2	0	1	0	0	0	0.861654	0.866227
Membrane-bound lytic murein transglycosylase A OS=Caulobacter crescentus (strain NA1000 / CB15N) GN=CCNA_03856 PE=4 SV=1	A0A0H3CDC9_CAUCN	1	2	0	0	0	0	0.861654	0.866227
Methyltransferase OS=Caulobacter crescentus (strain NA1000 / CB15N) GN=CCNA_00558 PE=4 SV=1	A0A0H3C502_CAUCN	0	2	1	0	0	0	0.861654	0.866227
Modification methylase CcrMI OS=Caulobacter crescentus (strain NA1000 / CB15N) GN=ccrMIM PE=3 SV=1	MTC1_CAUCN	1	2	1	0	1	0	0.861654	1.04824
N-acyl-L-amino acid amidohydrolase OS=Caulobacter crescentus (strain NA1000 / CB15N) GN=CCNA_03347 PE=4 SV=1	A0A0H3CEN1_CAUCN	2	1	0	0	0	0	0.861654	0.866227
NfeD-related membrane protease regulator OS=Caulobacter crescentus (strain NA1000 / CB15N) GN=CCNA_03484 PE=4 SV=1	A0A0H3CD70_CAUCN	1	0	2	0	0	0	0.861654	0.866227
Peptidyl-prolyl cis-trans isomerase OS=Caulobacter crescentus (strain NA1000 / CB15N) GN=CCNA_01030 PE=4 SV=1	A0A0H3C5B3_CAUCN	1	1	2	0	0	1	0.861654	1.04824
Pilus assembly protein CpaD OS=Caulobacter crescentus (strain NA1000 / CB15N) GN=cpaD PE=4 SV=1	A0A0H3CB87_CAUCN	1	2	0	0	0	0	0.861654	0.866227
Sphingosine kinase/diacylglycerol kinase-related protein OS=Caulobacter crescentus (strain NA1000 / CB15N) GN=CCNA_01218 PE=4 SV=1	A0A0H3C600_CAUCN	0	1	2	0	0	0	0.861654	0.866227
Tetraacyldisaccharide 4'-kinase OS=Caulobacter crescentus (strain NA1000 / CB15N) GN=lpxK PE=3 SV=1	LPXK_CAUCN	1	2	0	0	0	0	0.861654	0.866227
Thioredoxin reductase OS=Caulobacter crescentus (strain NA1000 / CB15N) GN=CCNA_02964 PE=3 SV=1	A0A0H3CAF0_CAUCN	1	2	0	0	0	0	0.861654	0.866227
Tim44-like domain protein OS=Caulobacter crescentus (strain NA1000 / CB15N) GN=CCNA_03857 PE=4 SV=1	A0A0H3CE89_CAUCN	1	1	2	0	0	1	0.861654	1.04824
Two-component sensor histidine kinase PhyK OS=Caulobacter crescentus (strain NA1000 / CB15N) GN=phyK PE=4 SV=1	A0A0H3CDH4_CAUCN	0	2	1	0	0	0	0.861654	0.866227
Uncharacterized protein OS=Caulobacter crescentus (strain NA1000 / CB15N) GN=CCNA_01632 PE=4 SV=1	A0A0H3C9X1_CAUCN	2	1	0	0	0	0	0.861654	0.866227
Uncharacterized protein OS=Caulobacter crescentus (strain NA1000 / CB15N) GN=CCNA_01963 PE=4 SV=1	A0A0H3C7V3_CAUCN	1	2	1	0	1	0	0.861654	1.04824
Xre-family transcriptional regulator OS=Caulobacter crescentus (strain NA1000 / CB15N) GN=CCNA_02415 PE=4 SV=1	A0A0H3C9Q5_CAUCN	1	2	1	0	1	0	0.861654	1.04824
Uncharacterized protein OS=Caulobacter crescentus (strain NA1000 / CB15N) GN=CCNA_01087 PE=4 SV=1	A0A0H3C6G3_CAUCN	6	6	6	3	4	2	0.838391	1.76708
DegP/HtrA-family serine protease OS=Caulobacter crescentus (strain NA1000 / CB15N) GN=CCNA_02846 PE=4 SV=1	A0A0H3CA51_CAUCN	37	32	23	21	14	15	0.836987	1.49057
Uncharacterized protein OS=Caulobacter crescentus (strain NA1000 / CB15N) GN=CCNA_03082 PE=4 SV=1	A0A0H3CDW3_CAUCN	2	5	4	1	3	1	0.830618	0.862243
Thiamine-phosphate synthase OS=Caulobacter crescentus (strain NA1000 / CB15N) GN=thiE PE=3 SV=1	A0A0H3CD41_CAUCN	3	5	3	1	2	2	0.805013	1.36378
Conserved hypothetical secreted protein OS=Caulobacter crescentus (strain NA1000 / CB15N) GN=CCNA_03780 PE=4 SV=1	A0A0H3CD68_CAUCN	11	12	9	5	6	6	0.802553	2.40433
UDP-N-acetylglucosamine--N-acetylmuramyl-(pentapeptide) pyrophosphoryl-undecaprenol N-acetylglucosamine transferase OS=Caulobacter crescentus (strain NA1000 / CB15N) GN=murG PE=3 SV=1	MURG_CAUCN	6	14	5	4	3	5	0.797439	0.836473
Ribonucleoside-diphosphate reductase subunit beta OS=Caulobacter crescentus (strain NA1000 / CB15N) GN=CCNA_00261 PE=3 SV=1	A0A0H3C4U9_CAUCN	2	4	3	2	1	1	0.773976	1.25699
Glycine--tRNA ligase alpha subunit OS=Caulobacter crescentus (strain NA1000 / CB15N) GN=glyQ PE=3 SV=1	SYGA_CAUCN	3	8	5	2	2	4	0.754345	0.838118
Chemotaxis protein cheW OS=Caulobacter crescentus (strain NA1000 / CB15N) GN=CCNA_00803 PE=4 SV=1	A0A0H3C4M8_CAUCN	1	6	3	2	1	1	0.740797	0.593553
Uncharacterized protein OS=Caulobacter crescentus (strain NA1000 / CB15N) GN=CCNA_01093 PE=4 SV=1	A0A0H3C754_CAUCN	4	4	4	2	2	2	0.736966	0
Keratin, type II cytoskeletal 2 epidermal OS=Homo sapiens GN=KRT2 PE=1 SV=2	K22E_CON-HUMAN	17	10	15	21	0	31	0.723308	0.171079
Polyamine-transporting ATPase OS=Caulobacter crescentus (strain NA1000 / CB15N) GN=CCNA_03235 PE=3 SV=1	A0A0H3CCT0_CAUCN	1	2	2	0	1	1	0.723308	0.87172
Uncharacterized protein OS=Caulobacter crescentus (strain NA1000 / CB15N) GN=CCNA_02379 PE=4 SV=1	A0A0H3CBX8_CAUCN	1	2	2	1	1	0	0.723308	0.87172
YdcF-like family protein OS=Caulobacter crescentus (strain NA1000 / CB15N) GN=CCNA_02301 PE=4 SV=1	A0A0H3C9H1_CAUCN	2	1	2	1	1	0	0.723308	0.87172
N-acyl-D-glucosamine 2-epimerase OS=Caulobacter crescentus (strain NA1000 / CB15N) GN=CCNA_03732 PE=4 SV=1	A0A0H3CCZ1_CAUCN	2	7	8	5	1	3	0.723308	0.45677
Beta-barrel assembly machine (BAM) protein BamB OS=Caulobacter crescentus (strain NA1000 / CB15N) GN=bamB PE=4 SV=1	A0A0H3C8T6_CAUCN	3	7	4	1	5	2	0.717334	0.583155
Peptidase, M16 family OS=Caulobacter crescentus (strain NA1000 / CB15N) GN=CCNA_02721 PE=3 SV=1	A0A0H3CCX1_CAUCN	91	95	85	57	55	55	0.687366	3.8179
3-hydroxybutyryl-CoA dehydratase OS=Caulobacter crescentus (strain NA1000 / CB15N) GN=CCNA_02658 PE=4 SV=1	A0A0H3CCN9_CAUCN	4	4	5	3	2	2	0.686298	1.85996
Uncharacterized protein OS=Caulobacter crescentus (strain NA1000 / CB15N) GN=CCNA_03486 PE=4 SV=1	A0A0H3CF25_CAUCN	2	4	4	2	2	1	0.686298	1.02743
Outer membrane protein OS=Caulobacter crescentus (strain NA1000 / CB15N) GN=CCNA_00201 PE=3 SV=1	A0A0H3C5D4_CAUCN	6	7	7	5	5	2	0.684156	0.942741
Protease II PtrB OS=Caulobacter crescentus (strain NA1000 / CB15N) GN=ptrB PE=4 SV=1	A0A0H3C724_CAUCN	23	20	23	14	12	14	0.682674	2.71703
TonB accessory protein exbD OS=Caulobacter crescentus (strain NA1000 / CB15N) GN=exbD PE=3 SV=1	A0A0H3C9Q8_CAUCN	8	10	4	3	4	5	0.681465	0.82937
Acyl-CoA dehydrogenase OS=Caulobacter crescentus (strain NA1000 / CB15N) GN=CCNA_02413 PE=3 SV=1	A0A0H3CC12_CAUCN	3	6	6	3	2	3	0.676582	1.0505
Penicillin acylase OS=Caulobacter crescentus (strain NA1000 / CB15N) GN=CCNA_01180 PE=4 SV=1	A0A0H3C7H9_CAUCN	7	5	4	4	3	2	0.666667	1.07836
3-carboxy-cis,cis-muconate cycloisomerase OS=Caulobacter crescentus (strain NA1000 / CB15N) GN=CCNA_02493 PE=4 SV=1	A0A0H3CC92_CAUCN-DECOY (+1)	1	1	0	0	0	0	0.666667	0.935106
3-oxoacyl-(Acyl-carrier-protein) synthase III OS=Caulobacter crescentus (strain NA1000 / CB15N) GN=CCNA_01509 PE=4 SV=1	A0A0H3C9K7_CAUCN	0	3	1	0	0	1	0.666667	0.427243
Adenosine 5'-monophosphoramidase OS=Caulobacter crescentus (strain NA1000 / CB15N) GN=CCNA_02555 PE=4 SV=1	A0A0H3CAT7_CAUCN	0	1	1	0	0	0	0.666667	0.935106
Alpha/beta hydrolase family protein OS=Caulobacter crescentus (strain NA1000 / CB15N) GN=CCNA_00901 PE=4 SV=1	A0A0H3C6S1_CAUCN	1	1	0	0	0	0	0.666667	0.935106
Alpha-glucosidase OS=Caulobacter crescentus (strain NA1000 / CB15N) GN=CCNA_00831 PE=3 SV=1	A0A0H3C6E5_CAUCN	1	0	1	0	0	0	0.666667	0.935106
ATP synthase epsilon chain OS=Caulobacter crescentus (strain NA1000 / CB15N) GN=atpC PE=3 SV=1	A0A0H3CCI9_CAUCN	1	1	1	0	0	1	0.666667	0.935106
ATP synthase subunit a OS=Caulobacter crescentus (strain NA1000 / CB15N) GN=atpB PE=3 SV=1	A0A0H3C557_CAUCN	0	1	1	0	0	0	0.666667	0.935106
BetA-family choline dehydrogenase OS=Caulobacter crescentus (strain NA1000 / CB15N) GN=CCNA_01706 PE=4 SV=1	A0A0H3C822_CAUCN	1	0	1	0	0	0	0.666667	0.935106
Beta-glucosidase OS=Caulobacter crescentus (strain NA1000 / CB15N) GN=CCNA_01019 PE=4 SV=1	A0A0H3C8F1_CAUCN	1	0	1	0	0	0	0.666667	0.935106
Cell division ATP-binding protein FtsE OS=Caulobacter crescentus (strain NA1000 / CB15N) GN=ftsE PE=4 SV=1	A0A0H3CBQ9_CAUCN	1	1	0	0	0	0	0.666667	0.935106
CheE protein OS=Caulobacter crescentus (strain NA1000 / CB15N) GN=cheE PE=4 SV=1	A0A0H3C6W4_CAUCN	0	1	1	0	0	0	0.666667	0.935106
Conserved hypothetical membrane protein OS=Caulobacter crescentus (strain NA1000 / CB15N) GN=CCNA_03059 PE=4 SV=1	A0A0H3CBA6_CAUCN	0	1	1	0	0	0	0.666667	0.935106
Conserved hypothetical membrane protein OS=Caulobacter crescentus (strain NA1000 / CB15N) GN=CCNA_03742 PE=4 SV=1	A0A0H3CCC7_CAUCN	1	1	1	1	0	0	0.666667	0.935106
Cytochrome c5 OS=Caulobacter crescentus (strain NA1000 / CB15N) GN=CCNA_01276 PE=4 SV=1	A0A0H3C914_CAUCN	1	1	0	0	0	0	0.666667	0.935106
Dihydrolipoyllysine-residue succinyltransferase component of 2-oxoglutarate dehydrogenase complex OS=Caulobacter crescentus (strain NA1000 / CB15N) GN=odhB PE=3 SV=1	A0A0H3C529_CAUCN-DECOY	1	1	0	0	0	0	0.666667	0.935106
DNA polymerase III, delta' subunit OS=Caulobacter crescentus (strain NA1000 / CB15N) GN=CCNA_01899 PE=4 SV=1	A0A0H3C919_CAUCN	0	1	1	0	0	0	0.666667	0.935106
Endoribonuclease L-PSP OS=Caulobacter crescentus (strain NA1000 / CB15N) GN=CCNA_01143 PE=4 SV=1	A0A0H3C8R2_CAUCN	1	1	0	0	0	0	0.666667	0.935106
Methylmalonyl CoA epimerase OS=Caulobacter crescentus (strain NA1000 / CB15N) GN=CCNA_02011 PE=4 SV=1	A0A0H3C7Z1_CAUCN	0	1	1	0	0	0	0.666667	0.935106
NAD(P)H-quinone reductase OS=Caulobacter crescentus (strain NA1000 / CB15N) GN=CCNA_00205 PE=4 SV=1	A0A0H3C4P7_CAUCN	0	1	1	0	0	0	0.666667	0.935106
NAD-dependent benzaldehyde dehydrogenase II OS=Caulobacter crescentus (strain NA1000 / CB15N) GN=CCNA_02480 PE=3 SV=1	A0A0H3C9W2_CAUCN	1	1	1	0	0	1	0.666667	0.935106
Non-canonical purine NTP pyrophosphatase OS=Caulobacter crescentus (strain NA1000 / CB15N) GN=CCNA_00145 PE=3 SV=1	A0A0H3C2V8_CAUCN	1	1	0	0	0	0	0.666667	0.935106
N-succinylglutamate 5-semialdehyde dehydrogenase OS=Caulobacter crescentus (strain NA1000 / CB15N) GN=astD PE=3 SV=1	A0A0H3C761_CAUCN	0	1	1	0	0	0	0.666667	0.935106
Oxacillin resistance-associated protein fmtC OS=Caulobacter crescentus (strain NA1000 / CB15N) GN=CCNA_02127 PE=4 SV=1	A0A0H3C9V2_CAUCN	1	3	1	1	0	1	0.666667	0.637895
Peptidyl-prolyl cis-trans isomerase OS=Caulobacter crescentus (strain NA1000 / CB15N) GN=CCNA_01398 PE=3 SV=1	A0A0H3C6F6_CAUCN	1	1	0	0	0	0	0.666667	0.935106
Phosphoglycolate phosphatase OS=Caulobacter crescentus (strain NA1000 / CB15N) GN=gph PE=3 SV=1	A0A0H3CAC0_CAUCN	0	1	1	0	0	0	0.666667	0.935106
Poly(3-hydroxyalkanoate) depolymerase OS=Caulobacter crescentus (strain NA1000 / CB15N) GN=CCNA_00890 PE=4 SV=1	A0A0H3C6K1_CAUCN	1	0	1	0	0	0	0.666667	0.935106
Protoporphyrinogen oxidase OS=Caulobacter crescentus (strain NA1000 / CB15N) GN=CCNA_01157 PE=4 SV=1	A0A0H3C6L7_CAUCN	0	3	0	0	0	0	0.666667	0.427243
SH3 domain protein OS=Caulobacter crescentus (strain NA1000 / CB15N) GN=CCNA_03169 PE=4 SV=1	A0A0H3CAX6_CAUCN	1	0	1	0	0	0	0.666667	0.935106
SIMPL family protein OS=Caulobacter crescentus (strain NA1000 / CB15N) GN=CCNA_02378 PE=4 SV=1	A0A0H3CAI1_CAUCN	1	0	1	0	0	0	0.666667	0.935106
Uncharacterized protein OS=Caulobacter crescentus (strain NA1000 / CB15N) GN=CCNA_00534 PE=4 SV=1	A0A0H3C720_CAUCN	1	1	0	0	0	0	0.666667	0.935106
Uncharacterized protein OS=Caulobacter crescentus (strain NA1000 / CB15N) GN=CCNA_00842 PE=4 SV=1	A0A0H3C6F7_CAUCN	0	3	0	0	0	0	0.666667	0.427243
Uncharacterized protein OS=Caulobacter crescentus (strain NA1000 / CB15N) GN=CCNA_01386 PE=4 SV=1	A0A0H3C987_CAUCN	1	0	1	0	0	0	0.666667	0.935106
Uncharacterized protein OS=Caulobacter crescentus (strain NA1000 / CB15N) GN=CCNA_02542 PE=4 SV=1	A0A0H3CAS7_CAUCN	1	1	0	0	0	0	0.666667	0.935106
Uncharacterized protein OS=Caulobacter crescentus (strain NA1000 / CB15N) GN=CCNA_03909 PE=4 SV=1	A0A0H3ID02_CAUCN	9	11	6	4	6	5	0.666667	1.16962
Unknown decoy protein for peptide #20804	Unknown #20804-DECOY (+2)	1	0	1	0	0	0	0.666667	0.935106
Unknown decoy protein for peptide #21125	Unknown #21125-DECOY (+2)	1	0	1	0	0	0	0.666667	0.935106
Carboxypeptidase S1 OS=Caulobacter crescentus (strain NA1000 / CB15N) GN=CCNA_03531 PE=4 SV=1	A0A0H3CDB9_CAUCN	4	2	2	2	1	1	0.63563	0.948306
Carboxy-terminal processing protease OS=Caulobacter crescentus (strain NA1000 / CB15N) GN=CCNA_03548 PE=3 SV=1	A0A0H3CF90_CAUCN	22	22	17	12	13	13	0.633967	2.17045
Membrane lipoprotein OS=Caulobacter crescentus (strain NA1000 / CB15N) GN=CCNA_02406 PE=4 SV=1	A0A0H3CAD4_CAUCN	4	4	3	2	2	2	0.629656	2.37545
Outer membrane efflux protein OS=Caulobacter crescentus (strain NA1000 / CB15N) GN=CCNA_00849 PE=3 SV=1	A0A0H3C7Y7_CAUCN	26	25	23	18	14	15	0.628491	2.28493
Flagellin OS=Caulobacter crescentus (strain NA1000 / CB15N) GN=fljM PE=3 SV=1	A0A0H3C7X1_CAUCN	19	21	14	10	14	10	0.620832	1.30316
Uncharacterized protein OS=Caulobacter crescentus (strain NA1000 / CB15N) GN=CCNA_02138 PE=4 SV=1	A0A0H3C9Y2_CAUCN	5	4	6	2	4	3	0.602452	1.10964
7-keto-8-aminopelargonate synthetase OS=Caulobacter crescentus (strain NA1000 / CB15N) GN=CCNA_01220 PE=3 SV=1	A0A0H3C7E9_CAUCN	7	18	9	6	8	6	0.595074	0.689036
Phosphomethylpyrimidine kinase/hydroxymethylpyrimidine kinase OS=Caulobacter crescentus (strain NA1000 / CB15N) GN=CCNA_03331 PE=4 SV=1	A0A0H3CC24_CAUCN	2	5	2	1	3	1	0.584963	0.549058
CBS domain containing protein OS=Caulobacter crescentus (strain NA1000 / CB15N) GN=CCNA_02709 PE=4 SV=1	A0A0H3CBA0_CAUCN	2	3	4	2	2	1	0.578989	0.936803
Outer membrane protein OS=Caulobacter crescentus (strain NA1000 / CB15N) GN=CCNA_03609 PE=3 SV=1	A0A0H3CCM9_CAUCN	19	25	21	15	19	10	0.566813	0.965782
Cytochrome c oxidase assembly protein CtaG OS=Caulobacter crescentus (strain NA1000 / CB15N) GN=ctaG PE=3 SV=1	A0A0H3CBS6_CAUCN	5	5	3	4	2	2	0.559357	0.826579
Thioredoxin peroxidase OS=Caulobacter crescentus (strain NA1000 / CB15N) GN=CCNA_01745 PE=4 SV=1	A0A0H3C7B2_CAUCN	19	24	15	13	14	11	0.555525	1.24899
Type I protein secretion ATP-binding protein RsaD OS=Caulobacter crescentus (strain NA1000 / CB15N) GN=rsaD PE=4 SV=1	A0A0H3C5F7_CAUCN	18	18	13	15	9	9	0.553118	0.960843
2-nonaprenyl-3-methyl-6-methoxy-1,4-benzoquinol hydroxylase OS=Caulobacter crescentus (strain NA1000 / CB15N) GN=coq7 PE=3 SV=1	A0A0H3C8N7_CAUCN	2	4	4	3	2	1	0.547952	0.651942
Aldose 1-epimerase OS=Caulobacter crescentus (strain NA1000 / CB15N) GN=CCNA_03432 PE=4 SV=1	A0A0H3CCA0_CAUCN	4	4	3	3	3	1	0.547952	0.715147
TonB accessory protein exbB OS=Caulobacter crescentus (strain NA1000 / CB15N) GN=exbB PE=3 SV=1	A0A0H3CAE9_CAUCN	24	19	15	17	12	10	0.545329	0.911147
Methyltransferase OS=Caulobacter crescentus (strain NA1000 / CB15N) GN=CCNA_00227 PE=4 SV=1	A0A0H3C429_CAUCN	2	5	5	2	3	2	0.528321	0.663401
ExbD-family protein OS=Caulobacter crescentus (strain NA1000 / CB15N) GN=CCNA_00324 PE=3 SV=1	A0A0H3C4A4_CAUCN	6	6	5	6	6	1	0.528321	0.363305
Gluconate 5-dehydrogenase OS=Caulobacter crescentus (strain NA1000 / CB15N) GN=CCNA_01642 PE=4 SV=1	A0A0H3C8G0_CAUCN	1	5	3	1	3	1	0.528321	0.390753
2-polyprenylphenol 6-hydroxylase accessory protein ubiB OS=Caulobacter crescentus (strain NA1000 / CB15N) GN=CCNA_03421 PE=4 SV=1	A0A0H3CD82_CAUCN	1	2	1	1	1	0	0.528321	0.614215
Beta-lactamase family protein OS=Caulobacter crescentus (strain NA1000 / CB15N) GN=CCNA_00912 PE=4 SV=1	A0A0H3C844_CAUCN	0	0	2	0	0	0	0.528321	0.427243
Cell division protein ZapA OS=Caulobacter crescentus (strain NA1000 / CB15N) GN=zapA PE=4 SV=1	A0A0H3CCW6_CAUCN	1	1	2	0	1	1	0.528321	0.614215
Conserved hypothetical cytosolic protein OS=Caulobacter crescentus (strain NA1000 / CB15N) GN=CCNA_00524 PE=4 SV=1	A0A0H3C5N5_CAUCN	0	2	0	0	0	0	0.528321	0.427243
Conserved hypothetical membrane protein OS=Caulobacter crescentus (strain NA1000 / CB15N) GN=CCNA_00707 PE=4 SV=1	A0A0H3C6E7_CAUCN	1	2	1	1	1	0	0.528321	0.614215
Esterase lipase Family protein OS=Caulobacter crescentus (strain NA1000 / CB15N) GN=CCNA_00223 PE=4 SV=1	A0A0H3C5F0_CAUCN	0	2	0	0	0	0	0.528321	0.427243
FlaG superfamily protein OS=Caulobacter crescentus (strain NA1000 / CB15N) GN=CCNA_01529 PE=4 SV=1	A0A0H3C860_CAUCN	2	3	2	1	1	2	0.528321	1.03788
Glutathione S-transferase OS=Caulobacter crescentus (strain NA1000 / CB15N) GN=CCNA_02936 PE=3 SV=1	A0A0H3CAC6_CAUCN	1	1	2	1	0	1	0.528321	0.614215
GT1-family glycosyltransferase OS=Caulobacter crescentus (strain NA1000 / CB15N) GN=CCNA_00469 PE=4 SV=1	A0A0H3C3T2_CAUCN	2	2	3	1	1	2	0.528321	1.03788
GT1-family glycosyltransferase OS=Caulobacter crescentus (strain NA1000 / CB15N) GN=CCNA_03455 PE=4 SV=1	A0A0H3CEZ7_CAUCN	2	8	4	2	2	4	0.528321	0.435579
HesB protein family OS=Caulobacter crescentus (strain NA1000 / CB15N) GN=CCNA_01934 PE=3 SV=1	A0A0H3C942_CAUCN	0	0	2	0	0	0	0.528321	0.427243
Lipoprotein-releasing system ATP-binding protein LolD OS=Caulobacter crescentus (strain NA1000 / CB15N) GN=lolD PE=3 SV=1	A0A0H3C8R0_CAUCN	2	3	3	3	1	1	0.528321	0.663401
Outer membrane protein assembly factor BamD OS=Caulobacter crescentus (strain NA1000 / CB15N) GN=bamD PE=3 SV=1	A0A0H3C8V9_CAUCN	1	2	2	0	1	2	0.528321	0.453336
Polysaccharide deacetylase OS=Caulobacter crescentus (strain NA1000 / CB15N) GN=CCNA_03552 PE=4 SV=1	A0A0H3CCI5_CAUCN	0	2	0	0	0	0	0.528321	0.427243
Ribosomal-protein-alanine acetyltransferase OS=Caulobacter crescentus (strain NA1000 / CB15N) GN=CCNA_00727 PE=4 SV=1	A0A0H3C652_CAUCN	1	2	1	0	1	1	0.528321	0.614215
Sulfate/thiosulfate import ATP-binding protein CysA OS=Caulobacter crescentus (strain NA1000 / CB15N) GN=cysA PE=3 SV=1	A0A0H3C7Y9_CAUCN	1	3	2	1	1	1	0.528321	0.84575
Thymidylate synthase OS=Caulobacter crescentus (strain NA1000 / CB15N) GN=thyA PE=3 SV=1	A0A0H3C8H2_CAUCN	0	2	0	0	0	0	0.528321	0.427243
Uncharacterized protein OS=Caulobacter crescentus (strain NA1000 / CB15N) GN=CCNA_01117 PE=4 SV=1	A0A0H3C6I3_CAUCN	1	2	2	0	2	1	0.528321	0.453336
Uncharacterized protein OS=Caulobacter crescentus (strain NA1000 / CB15N) GN=CCNA_01303 PE=4 SV=1	A0A0H3C707_CAUCN	2	3	2	1	1	2	0.528321	1.03788
Uncharacterized protein OS=Caulobacter crescentus (strain NA1000 / CB15N) GN=CCNA_02523 PE=4 SV=1	A0A0H3CA02_CAUCN	0	2	0	0	0	0	0.528321	0.427243
Uncharacterized protein OS=Caulobacter crescentus (strain NA1000 / CB15N) GN=CCNA_03974 PE=4 SV=1	A0A0H3J4A0_CAUCN	1	1	2	1	0	1	0.528321	0.614215
Inorganic pyrophosphatase OS=Caulobacter crescentus (strain NA1000 / CB15N) GN=ppa PE=3 SV=1	A0A0H3C4C9_CAUCN	4	3	3	2	2	2	0.522347	2.08442
Cell division protein FtsZ OS=Caulobacter crescentus (strain NA1000 / CB15N) GN=ftsZ PE=3 SV=1	FTSZ_CAUCN	16	53	19	19	20	14	0.514381	0.401324
Uncharacterized protein OS=Caulobacter crescentus (strain NA1000 / CB15N) GN=CCNA_00124 PE=4 SV=1	A0A0H3C597_CAUCN	8	7	13	6	4	9	0.50869	0.600674
Uncharacterized protein OS=Caulobacter crescentus (strain NA1000 / CB15N) GN=CCNA_03579 PE=4 SV=1	A0A0H3CDR1_CAUCN	8	7	9	6	5	5	0.504858	1.87926
Ubiquinone/menaquinone biosynthesis C-methyltransferase UbiE OS=Caulobacter crescentus (strain NA1000 / CB15N) GN=ubiE PE=3 SV=1	UBIE_CAUCN	3	7	3	2	4	2	0.502716	0.535366
Protein translocase subunit secG OS=Caulobacter crescentus (strain NA1000 / CB15N) GN=CCNA_01790 PE=4 SV=1	A0A0H3C945_CAUCN	2	2	4	3	1	1	0.497284	0.528679
Multidrug/protein/lipid ABC transporter family, ATP-binding and permease protein OS=Caulobacter crescentus (strain NA1000 / CB15N) GN=CCNA_03383 PE=4 SV=1	A0A0H3CD50_CAUCN	4	5	4	5	2	2	0.49131	0.643662
Probable cytosol aminopeptidase OS=Caulobacter crescentus (strain NA1000 / CB15N) GN=pepA PE=3 SV=1	A0A0H3C8R6_CAUCN	3	4	4	2	2	3	0.49131	1.31419
1-deoxy-D-xylulose-5-phosphate synthase OS=Caulobacter crescentus (strain NA1000 / CB15N) GN=dxs PE=3 SV=1	DXS_CAUCN	8	15	11	6	9	8	0.485227	0.788243
NADH-quinone oxidoreductase chain F OS=Caulobacter crescentus (strain NA1000 / CB15N) GN=nuoF PE=4 SV=1	A0A0H3C9B9_CAUCN	6	6	1	2	2	3	0.481595	0.319272
Tryptophan synthase alpha chain OS=Caulobacter crescentus (strain NA1000 / CB15N) GN=trpA PE=3 SV=1	TRPA_CAUCN	9	9	7	6	6	5	0.481395	1.67776
Adapter for ClpXP proteolysis of tmRNA-tagged proteins SspB OS=Caulobacter crescentus (strain NA1000 / CB15N) GN=sspB PE=4 SV=1	A0A0H3C8F2_CAUCN	5	3	4	2	4	2	0.471679	0.723687
1-deoxy-D-xylulose 5-phosphate reductoisomerase OS=Caulobacter crescentus (strain NA1000 / CB15N) GN=dxr PE=3 SV=1	DXR_CAUCN	1	1	1	2	0	0	0.471679	0.374248
3-amino-5-hydroxybenzoic acid synthase family OS=Caulobacter crescentus (strain NA1000 / CB15N) GN=CCNA_03726 PE=3 SV=1	A0A0H3CCY7_CAUCN	1	1	1	0	2	0	0.471679	0.374248
GumN superfamily protein OS=Caulobacter crescentus (strain NA1000 / CB15N) GN=CCNA_00733 PE=4 SV=1	A0A0H3C5F2_CAUCN	1	3	1	0	2	1	0.471679	0.342296
Spx/MgsR-related protein OS=Caulobacter crescentus (strain NA1000 / CB15N) GN=CCNA_01714 PE=3 SV=1	A0A0H3CA40_CAUCN	1	3	1	0	2	1	0.471679	0.342296
Uncharacterized protein OS=Caulobacter crescentus (strain NA1000 / CB15N) GN=CCNA_01154 PE=4 SV=1	A0A0H3C7F4_CAUCN	1	3	3	2	1	1	0.471679	0.539112
Uncharacterized protein OS=Caulobacter crescentus (strain NA1000 / CB15N) GN=CCNA_01676 PE=4 SV=1	A0A0H3C8I6_CAUCN	1	3	3	1	2	1	0.471679	0.539112
Metal-dependent hydrolase OS=Caulobacter crescentus (strain NA1000 / CB15N) GN=CCNA_01406 PE=4 SV=1	A0A0H3C6G1_CAUCN	25	30	31	21	19	21	0.471282	1.97863
ABC transporter ATP-binding protein OS=Caulobacter crescentus (strain NA1000 / CB15N) GN=CCNA_03714 PE=4 SV=1	A0A0H3CCX7_CAUCN	9	12	8	8	6	6	0.469219	1.11042
NADH-ubiquinone oxidoreductase subunit OS=Caulobacter crescentus (strain NA1000 / CB15N) GN=CCNA_03718 PE=4 SV=1	A0A0H3CCA7_CAUCN	15	18	15	12	11	11	0.459188	2.13676
50S ribosomal protein L23 OS=Caulobacter crescentus (strain NA1000 / CB15N) GN=rplW PE=3 SV=1	RL23_CAUCN	11	14	10	8	10	7	0.440643	1.09588
LptE superfamily protein OS=Caulobacter crescentus (strain NA1000 / CB15N) GN=CCNA_03866 PE=4 SV=1	A0A0H3CG81_CAUCN	2	4	2	2	1	2	0.440643	0.633142
Uncharacterized protein OS=Caulobacter crescentus (strain NA1000 / CB15N) GN=CCNA_02304 PE=4 SV=1	A0A0H3CBR5_CAUCN	1	4	0	0	1	1	0.440643	0.230134
Phosphate import ATP-binding protein PstB OS=Caulobacter crescentus (strain NA1000 / CB15N) GN=pstB PE=1 SV=2	PSTB_CAUCN	9	9	9	9	5	6	0.41718	0.891023
Zinc-finger domain protein OS=Caulobacter crescentus (strain NA1000 / CB15N) GN=CCNA_00189 PE=4 SV=1	A0A0H3C5C9_CAUCN	4	5	4	3	3	3	0.409606	2.02199
Flagellin OS=Caulobacter crescentus (strain NA1000 / CB15N) GN=fljL PE=3 SV=1	A0A0H3C6U1_CAUCN	10	12	7	6	9	6	0.407744	0.693986
PAS-family sensor histidine kinase OS=Caulobacter crescentus (strain NA1000 / CB15N) GN=CCNA_03675 PE=4 SV=1	A0A0H3CCT3_CAUCN	2	5	5	3	3	2	0.389975	0.467636
GntR-family transcriptional regulator OS=Caulobacter crescentus (strain NA1000 / CB15N) GN=CCNA_00824 PE=4 SV=1	A0A0H3C5M5_CAUCN	2	2	2	1	1	2	0.389975	0.935106
Imidazole glycerol phosphate synthase subunit HisH OS=Caulobacter crescentus (strain NA1000 / CB15N) GN=hisH PE=3 SV=1	A0A0H3CEI7_CAUCN	2	1	2	1	1	1	0.389975	0.935106
Dihydroorotate dehydrogenase (quinone) OS=Caulobacter crescentus (strain NA1000 / CB15N) GN=CCNA_00562 PE=3 SV=1	A0A0H3C744_CAUCN	6	8	9	6	7	4	0.389975	0.703269
Transposase OS=Caulobacter crescentus (strain NA1000 / CB15N) GN=CCNA_00661 PE=4 SV=1	A0A0H3C6B3_CAUCN	3	4	4	2	2	4	0.384001	0.647266
Beta-barrel assembly machine (BAM) protein BamF OS=Caulobacter crescentus (strain NA1000 / CB15N) GN=bamF PE=4 SV=1	A0A0H3C6G4_CAUCN	9	10	9	7	6	8	0.375336	1.51696
50S ribosomal protein L5 OS=Caulobacter crescentus (strain NA1000 / CB15N) GN=rplE PE=3 SV=1	RL5_CAUCN	10	13	13	9	8	10	0.374286	1.22968
Aspartyl-tRNA synthetase OS=Caulobacter crescentus (strain NA1000 / CB15N) GN=CCNA_01969 PE=3 SV=1	A0A0H3C7V8_CAUCN	7	10	11	8	5	8	0.373194	0.63792
Peptidyl-prolyl cis-trans isomerase OS=Caulobacter crescentus (strain NA1000 / CB15N) GN=CCNA_01971 PE=4 SV=1	A0A0H3C975_CAUCN	36	47	32	34	29	25	0.367399	0.8432
Methyl-accepting chemotaxis protein OS=Caulobacter crescentus (strain NA1000 / CB15N) GN=CCNA_02364 PE=4 SV=1	A0A0H3CBW6_CAUCN	4	9	8	4	6	5	0.366512	0.464301
Glyoxalase family protein OS=Caulobacter crescentus (strain NA1000 / CB15N) GN=CCNA_01038 PE=4 SV=1	A0A0H3C765_CAUCN	2	4	6	1	4	4	0.356796	0.249711
RNA polymerase sigma factor RpoH OS=Caulobacter crescentus (strain NA1000 / CB15N) GN=rpoH PE=3 SV=2	RPOH_CAUCN	7	9	9	6	6	7	0.343049	1.2862
Exopolysaccharide transport family protein OS=Caulobacter crescentus (strain NA1000 / CB15N) GN=CCNA_00163 PE=4 SV=1	A0A0H3C4L4_CAUCN	35	53	41	31	32	37	0.341603	0.849529
Chemotaxis response regulator protein-glutamate methylesterase OS=Caulobacter crescentus (strain NA1000 / CB15N) GN=cheB PE=3 SV=1	A0A0H3C3R5_CAUCN	6	16	14	8	10	8	0.334142	0.335041
Membrane protein insertase YidC OS=Caulobacter crescentus (strain NA1000 / CB15N) GN=yidC PE=3 SV=1	YIDC_CAUCN	5	4	3	2	3	4	0.333333	0.540652
Regulatory protein flaY OS=Caulobacter crescentus (strain NA1000 / CB15N) GN=flaY PE=4 SV=1	A0A0H3C6U4_CAUCN	5	3	1	2	3	1	0.333333	0.240631
Type I secretion outer membrane protein rsaFb OS=Caulobacter crescentus (strain NA1000 / CB15N) GN=rsaFb PE=4 SV=1	A0A0H3C7S5_CAUCN	4	5	3	4	3	2	0.333333	0.540652
23S rRNA methyltransferase OS=Caulobacter crescentus (strain NA1000 / CB15N) GN=CCNA_01245 PE=3 SV=1	A0A0H3C6W2_CAUCN	0	1	0	0	0	0	0.333333	0.427243
3-deoxy-D-manno-octulosonic-acid transferase OS=Caulobacter crescentus (strain NA1000 / CB15N) GN=CCNA_00304 PE=4 SV=1	A0A0H3C6H2_CAUCN	1	1	1	0	1	1	0.333333	0.427243
3-hydroxyisobutyrate dehydrogenase OS=Caulobacter crescentus (strain NA1000 / CB15N) GN=CCNA_01645 PE=4 SV=1	A0A0H3C9X7_CAUCN	0	1	1	0	0	1	0.333333	0.285236
3-ketoacyl-(Acyl-carrier-protein) reductase OS=Caulobacter crescentus (strain NA1000 / CB15N) GN=CCNA_02738 PE=4 SV=1	A0A0H3C9W0_CAUCN	0	1	1	0	1	0	0.333333	0.285236
7,8-dihydro-8-oxoguanine-triphosphatase OS=Caulobacter crescentus (strain NA1000 / CB15N) GN=CCNA_00876 PE=3 SV=1	A0A0H3C810_CAUCN	1	0	0	0	0	0	0.333333	0.427243
ABC-type polysaccharide/polyol phosphate transport system, ATPase component OS=Caulobacter crescentus (strain NA1000 / CB15N) GN=CCNA_00670 PE=4 SV=1	A0A0H3C5B4_CAUCN	0	1	0	0	0	0	0.333333	0.427243
Acyl-CoA thioesterase I/lysophospholipase OS=Caulobacter crescentus (strain NA1000 / CB15N) GN=CCNA_01836 PE=4 SV=1	A0A0H3C7J0_CAUCN	0	1	0	0	0	0	0.333333	0.427243
ADP-L-glycero-D-manno-heptose-6-epimerase OS=Caulobacter crescentus (strain NA1000 / CB15N) GN=CCNA_01497 PE=3 SV=1	A0A0H3C831_CAUCN	0	1	1	0	0	1	0.333333	0.285236
Alanine racemase OS=Caulobacter crescentus (strain NA1000 / CB15N) GN=CCNA_03204 PE=4 SV=1	A0A0H3CCM6_CAUCN	0	1	1	0	0	1	0.333333	0.285236
Alpha-L-rhamnosidase OS=Caulobacter crescentus (strain NA1000 / CB15N) GN=CCNA_01029 PE=4 SV=1	A0A0H3C8G4_CAUCN	1	0	0	0	0	0	0.333333	0.427243
Anthranilate synthase component II/para-aminobenzoate synthase glutamine amidotransferase component II OS=Caulobacter crescentus (strain NA1000 / CB15N) GN=CCNA_01974 PE=4 SV=1	A0A0H3C7W3_CAUCN	1	2	1	1	2	0	0.333333	0.265111
Beta-lactamase family protein OS=Caulobacter crescentus (strain NA1000 / CB15N) GN=CCNA_03183 PE=4 SV=1	A0A0H3CE61_CAUCN	1	0	0	0	0	0	0.333333	0.427243
Beta-N-acetylhexosaminidase OS=Caulobacter crescentus (strain NA1000 / CB15N) GN=CCNA_00456 PE=4 SV=1	A0A0H3C3S4_CAUCN	1	0	0	0	0	0	0.333333	0.427243
Biotin synthesis protein bioC OS=Caulobacter crescentus (strain NA1000 / CB15N) GN=bioC PE=4 SV=1	A0A0H3C6I4_CAUCN	0	1	0	0	0	0	0.333333	0.427243
Cell division protein FtsL OS=Caulobacter crescentus (strain NA1000 / CB15N) GN=ftsL PE=4 SV=1	A0A0H3CB25_CAUCN	0	0	1	0	0	0	0.333333	0.427243
Chemotaxis protein cheW OS=Caulobacter crescentus (strain NA1000 / CB15N) GN=CCNA_00443 PE=4 SV=1	A0A0H3C5X0_CAUCN	0	1	1	0	1	0	0.333333	0.285236
CoA pyrophosphatase OS=Caulobacter crescentus (strain NA1000 / CB15N) GN=CCNA_00412 PE=4 SV=1	A0A0H3C5T9_CAUCN	0	1	1	0	1	0	0.333333	0.285236
Competence damage-inducible protein cinA OS=Caulobacter crescentus (strain NA1000 / CB15N) GN=CCNA_02184 PE=4 SV=1	A0A0H3C9R4_CAUCN	0	1	0	0	0	0	0.333333	0.427243
CpaC-related secretion pathway protein OS=Caulobacter crescentus (strain NA1000 / CB15N) GN=CCNA_03044 PE=4 SV=1	A0A0H3CB91_CAUCN	1	1	1	1	1	0	0.333333	0.427243
Cupin superfamily protein OS=Caulobacter crescentus (strain NA1000 / CB15N) GN=CCNA_00552 PE=4 SV=1	A0A0H3C403_CAUCN	1	0	1	0	1	0	0.333333	0.285236
Cyclohexanol dehydrogenase OS=Caulobacter crescentus (strain NA1000 / CB15N) GN=CCNA_00246 PE=4 SV=1	A0A0H3C5H2_CAUCN	0	1	1	0	1	0	0.333333	0.285236
Cystine-binding protein OS=Caulobacter crescentus (strain NA1000 / CB15N) GN=CCNA_01508 PE=3 SV=1	A0A0H3C890_CAUCN	0	0	1	0	0	0	0.333333	0.427243
Cytochrome c OS=Caulobacter crescentus (strain NA1000 / CB15N) GN=CCNA_01704 PE=4 SV=1	A0A0H3CA31_CAUCN	1	0	0	0	0	0	0.333333	0.427243
Cytochrome c-type biogenesis protein ccmH OS=Caulobacter crescentus (strain NA1000 / CB15N) GN=CCNA_02847 PE=4 SV=1	A0A0H3CAV2_CAUCN	0	1	0	0	0	0	0.333333	0.427243
DNA replication and repair protein RecF OS=Caulobacter crescentus (strain NA1000 / CB15N) GN=recF PE=3 SV=1	RECF_CAUCN	0	1	0	0	0	0	0.333333	0.427243
dTDP-4-dehydrorhamnose reductase OS=Caulobacter crescentus (strain NA1000 / CB15N) GN=CCNA_01198 PE=4 SV=1	A0A0H3C6R2_CAUCN	1	1	1	1	1	0	0.333333	0.427243
Endopygalactorunase OS=Caulobacter crescentus (strain NA1000 / CB15N) GN=CCNA_00608 PE=4 SV=1	A0A0H3C448_CAUCN	1	0	0	0	0	0	0.333333	0.427243
Enoyl-CoA hydratase OS=Caulobacter crescentus (strain NA1000 / CB15N) GN=CCNA_00401 PE=4 SV=1	A0A0H3C585_CAUCN	0	1	1	0	0	1	0.333333	0.285236
Family 67 glycosyl hydrolase protein OS=Caulobacter crescentus (strain NA1000 / CB15N) GN=CCNA_00578 PE=4 SV=1	A0A0H3C783_CAUCN	1	0	0	0	0	0	0.333333	0.427243
Flagellar basal-body rod protein FlgF OS=Caulobacter crescentus (strain NA1000 / CB15N) GN=flgF PE=3 SV=1	A0A0H3C8B6_CAUCN	0	1	0	0	0	0	0.333333	0.427243
Flagellar hook length determination protein OS=Caulobacter crescentus (strain NA1000 / CB15N) GN=CCNA_00944 PE=4 SV=1	A0A0H3C606_CAUCN	0	1	0	0	0	0	0.333333	0.427243
Flagellar P-ring protein OS=Caulobacter crescentus (strain NA1000 / CB15N) GN=flgI PE=3 SV=1	A0A0H3C9M6_CAUCN	0	1	0	0	0	0	0.333333	0.427243
Glucan endo-1,3-beta-glucosidase OS=Caulobacter crescentus (strain NA1000 / CB15N) GN=CCNA_00384 PE=4 SV=1	A0A0H3C3G8_CAUCN	1	0	0	0	0	0	0.333333	0.427243
Glutathione S-transferase OS=Caulobacter crescentus (strain NA1000 / CB15N) GN=CCNA_00146 PE=4 SV=1	A0A0H3C3W1_CAUCN	0	1	1	0	1	0	0.333333	0.285236
Glycerol-3-phosphate dehydrogenase [NAD(P)+] OS=Caulobacter crescentus (strain NA1000 / CB15N) GN=gpsA PE=3 SV=1	A0A0H3C4E8_CAUCN	1	1	0	1	0	0	0.333333	0.285236
Glycerophosphoryl diester phosphodiesterase OS=Caulobacter crescentus (strain NA1000 / CB15N) GN=CCNA_03381 PE=4 SV=1	A0A0H3CC62_CAUCN	1	0	0	0	0	0	0.333333	0.427243
Glycosyltransferase hfsG OS=Caulobacter crescentus (strain NA1000 / CB15N) GN=hfsG PE=4 SV=1	A0A0H3C998_CAUCN	0	1	3	1	1	0	0.333333	0.191566
Glycosyltransferase OS=Caulobacter crescentus (strain NA1000 / CB15N) GN=CCNA_01068 PE=4 SV=1	A0A0H3C787_CAUCN	0	1	0	0	0	0	0.333333	0.427243
Glycosyltransferase OS=Caulobacter crescentus (strain NA1000 / CB15N) GN=CCNA_03277 PE=4 SV=1	A0A0H3CEG8_CAUCN	0	1	0	0	0	0	0.333333	0.427243
Histidine phosphotransferase ShpA OS=Caulobacter crescentus (strain NA1000 / CB15N) GN=shpA PE=4 SV=1	A0A0H3C8T5_CAUCN	0	0	1	0	0	0	0.333333	0.427243
Holdfast attachment protein hfaB OS=Caulobacter crescentus (strain NA1000 / CB15N) GN=hfaB PE=4 SV=1	A0A0H3C9T7_CAUCN	0	0	1	0	0	0	0.333333	0.427243
Homoserine kinase OS=Caulobacter crescentus (strain NA1000 / CB15N) GN=thrB PE=3 SV=1	KHSE_CAUCN	0	3	0	0	1	0	0.333333	0.168854
LptC-related lipopolysaccharide assembly protein OS=Caulobacter crescentus (strain NA1000 / CB15N) GN=CCNA_03716 PE=4 SV=1	A0A0H3CE40_CAUCN	0	0	1	0	0	0	0.333333	0.427243
L-serine dehydratase OS=Caulobacter crescentus (strain NA1000 / CB15N) GN=CCNA_03206 PE=4 SV=1	A0A0H3CB11_CAUCN	0	0	1	0	0	0	0.333333	0.427243
Major facilitator superfamily transporter OS=Caulobacter crescentus (strain NA1000 / CB15N) GN=CCNA_00025 PE=4 SV=1	A0A0H3C3L7_CAUCN	2	1	1	2	0	1	0.333333	0.265111
Membrane-bound glycosyl hydrolase OS=Caulobacter crescentus (strain NA1000 / CB15N) GN=CCNA_02633 PE=4 SV=1	A0A0H3CA98_CAUCN	0	1	0	0	0	0	0.333333	0.427243
Methyltransferase OS=Caulobacter crescentus (strain NA1000 / CB15N) GN=CCNA_02339 PE=4 SV=1	A0A0H3C9K3_CAUCN	1	1	1	0	1	1	0.333333	0.427243
Methyltransferase OS=Caulobacter crescentus (strain NA1000 / CB15N) GN=CCNA_02985 PE=4 SV=1	A0A0H3CAG4_CAUCN	0	1	0	0	0	0	0.333333	0.427243
Mg-dependent Dnase TatD OS=Caulobacter crescentus (strain NA1000 / CB15N) GN=CCNA_01898 PE=4 SV=1	A0A0H3C8G2_CAUCN	0	0	1	0	0	0	0.333333	0.427243
Molybdate-binding protein OS=Caulobacter crescentus (strain NA1000 / CB15N) GN=CCNA_00331 PE=4 SV=1	A0A0H3C4A9_CAUCN	0	0	1	0	0	0	0.333333	0.427243
Outer membrane lipoprotein Blc OS=Caulobacter crescentus (strain NA1000 / CB15N) GN=CCNA_03592 PE=4 SV=1	A0A0H3CCL7_CAUCN (+1)	1	0	0	0	0	0	0.333333	0.427243
Patatin family phospholipase domain protein OS=Caulobacter crescentus (strain NA1000 / CB15N) GN=CCNA_02996 PE=4 SV=1	A0A0H3CAH3_CAUCN	1	0	0	0	0	0	0.333333	0.427243
Penicillin-binding protein OS=Caulobacter crescentus (strain NA1000 / CB15N) GN=CCNA_01778 PE=4 SV=1	A0A0H3C880_CAUCN	0	1	0	0	0	0	0.333333	0.427243
Peptide methionine sulfoxide reductase MsrA OS=Caulobacter crescentus (strain NA1000 / CB15N) GN=msrA PE=3 SV=1	A0A0H3C5I8_CAUCN	1	0	1	0	1	0	0.333333	0.285236
Peptidylprolyl isomerase OS=Caulobacter crescentus (strain NA1000 / CB15N) GN=CCNA_03163 PE=4 SV=1	A0A0H3CAX1_CAUCN-DECOY	0	0	1	0	0	0	0.333333	0.427243
Phosphatase/phosphohexomutase family protein OS=Caulobacter crescentus (strain NA1000 / CB15N) GN=CCNA_02181 PE=4 SV=1	A0A0H3C8E9_CAUCN	5	9	6	5	4	6	0.333333	0.571502
Phosphate transport system permease protein OS=Caulobacter crescentus (strain NA1000 / CB15N) GN=pstC PE=3 SV=1	A0A0H3C383_CAUCN	1	1	1	1	0	1	0.333333	0.427243
Polar flagellum positioning protein pflI OS=Caulobacter crescentus (strain NA1000 / CB15N) GN=pflI PE=4 SV=1	A0A0H3CB90_CAUCN	1	1	0	0	0	1	0.333333	0.285236
Poly(3-hydroxyalkanoate) depolymerase OS=Caulobacter crescentus (strain NA1000 / CB15N) GN=CCNA_00250 PE=4 SV=1	A0A0H3C4T8_CAUCN	0	0	3	1	0	0	0.333333	0.168854
Polyisoprenylphosphate hexose-1-phosphotransferase hfsE OS=Caulobacter crescentus (strain NA1000 / CB15N) GN=hfsE PE=4 SV=1	A0A0H3CAU6_CAUCN	0	1	0	0	0	0	0.333333	0.427243
Proton/sodium-glutamate symport protein OS=Caulobacter crescentus (strain NA1000 / CB15N) GN=CCNA_01161 PE=4 SV=1	A0A0H3C8S5_CAUCN	0	1	0	0	0	0	0.333333	0.427243
Putative pyruvate, phosphate dikinase regulatory protein OS=Caulobacter crescentus (strain NA1000 / CB15N) GN=CCNA_00001 PE=3 SV=1	A0A0H3C520_CAUCN	1	3	1	1	1	1	0.333333	0.427243
Pyrimidine monooxygenase RutA OS=Caulobacter crescentus (strain NA1000 / CB15N) GN=rutA PE=3 SV=1	RUTA_CAUCN	0	1	0	0	0	0	0.333333	0.427243
RNA polymerase sigma factor OS=Caulobacter crescentus (strain NA1000 / CB15N) GN=CCNA_01721 PE=3 SV=1	A0A0H3C794_CAUCN	1	1	0	0	1	0	0.333333	0.285236
Small heat shock protein OS=Caulobacter crescentus (strain NA1000 / CB15N) GN=CCNA_03706 PE=3 SV=1	A0A0H3CE27_CAUCN	0	1	0	0	0	0	0.333333	0.427243
Soluble lytic murein transglycosylase OS=Caulobacter crescentus (strain NA1000 / CB15N) GN=CCNA_01252 PE=4 SV=1	A0A0H3C7P1_CAUCN-DECOY	1	0	0	0	0	0	0.333333	0.427243
TetR-family transcriptional regulator OS=Caulobacter crescentus (strain NA1000 / CB15N) GN=CCNA_02161 PE=4 SV=1	A0A0H3C9Q1_CAUCN	0	1	0	0	0	0	0.333333	0.427243
Thiol:disulfide interchange protein DsbD OS=Caulobacter crescentus (strain NA1000 / CB15N) GN=CCNA_00217 PE=4 SV=1	A0A0H3C693_CAUCN	1	0	0	0	0	0	0.333333	0.427243
Threonylcarbamoyl-AMP synthase OS=Caulobacter crescentus (strain NA1000 / CB15N) GN=CCNA_03501 PE=3 SV=1	A0A0H3CDG1_CAUCN	0	0	1	0	0	0	0.333333	0.427243
Trypsin-like peptidase domain family protein OS=Caulobacter crescentus (strain NA1000 / CB15N) GN=CCNA_03886 PE=4 SV=1	A0A0H3IFL3_CAUCN	0	0	1	0	0	0	0.333333	0.427243
Type I protein secretion ATP-binding protein/type I protein secretion transmembrane subunit/type I secretion processing peptidase OS=Caulobacter crescentus (strain NA1000 / CB15N) GN=CCNA_00720 PE=4 SV=1	A0A0H3C646_CAUCN	1	3	2	2	1	1	0.333333	0.404249
Type I secretion outer membrane protein RsaFa OS=Caulobacter crescentus (strain NA1000 / CB15N) GN=rsaFa PE=4 SV=1	A0A0H3C731_CAUCN	0	0	1	0	0	0	0.333333	0.427243
UDP-N-acetylglucosamine 4,6-dehydratase/UDP-D-quinovosamine 4-dehydrogenase OS=Caulobacter crescentus (strain NA1000 / CB15N) GN=CCNA_03316 PE=4 SV=1	A0A0H3CEK5_CAUCN	0	1	0	0	0	0	0.333333	0.427243
Uncharacterized protein OS=Caulobacter crescentus (strain NA1000 / CB15N) GN=CCNA_00546 PE=4 SV=1	A0A0H3C730_CAUCN	0	0	1	0	0	0	0.333333	0.427243
Uncharacterized protein OS=Caulobacter crescentus (strain NA1000 / CB15N) GN=CCNA_00593 PE=4 SV=1	A0A0H3C5U3_CAUCN	1	0	0	0	0	0	0.333333	0.427243
Uncharacterized protein OS=Caulobacter crescentus (strain NA1000 / CB15N) GN=CCNA_00711 PE=4 SV=1	A0A0H3C5D9_CAUCN	0	0	1	0	0	0	0.333333	0.427243
Uncharacterized protein OS=Caulobacter crescentus (strain NA1000 / CB15N) GN=CCNA_00867 PE=4 SV=1	A0A0H3C5S4_CAUCN	0	1	0	0	0	0	0.333333	0.427243
Uncharacterized protein OS=Caulobacter crescentus (strain NA1000 / CB15N) GN=CCNA_00906 PE=4 SV=1	A0A0H3C6S5_CAUCN	0	0	1	0	0	0	0.333333	0.427243
Uncharacterized protein OS=Caulobacter crescentus (strain NA1000 / CB15N) GN=CCNA_01464 PE=4 SV=1	A0A0H3C7E2_CAUCN	0	1	0	0	0	0	0.333333	0.427243
Uncharacterized protein OS=Caulobacter crescentus (strain NA1000 / CB15N) GN=CCNA_01660 PE=4 SV=1	A0A0H3C752_CAUCN	0	0	1	0	0	0	0.333333	0.427243
Uncharacterized protein OS=Caulobacter crescentus (strain NA1000 / CB15N) GN=CCNA_01967 PE=4 SV=1	A0A0H3C9J2_CAUCN	0	0	1	0	0	0	0.333333	0.427243
Uncharacterized protein OS=Caulobacter crescentus (strain NA1000 / CB15N) GN=CCNA_02061 PE=4 SV=1	A0A0H3CB07_CAUCN	0	0	1	0	0	0	0.333333	0.427243
Uncharacterized protein OS=Caulobacter crescentus (strain NA1000 / CB15N) GN=CCNA_02160 PE=4 SV=1	A0A0H3C957_CAUCN	1	0	0	0	0	0	0.333333	0.427243
Uncharacterized protein OS=Caulobacter crescentus (strain NA1000 / CB15N) GN=CCNA_02395 PE=4 SV=1	A0A0H3C9P1_CAUCN	0	1	0	0	0	0	0.333333	0.427243
Uncharacterized protein OS=Caulobacter crescentus (strain NA1000 / CB15N) GN=CCNA_02608 PE=4 SV=1	A0A0H3CA78_CAUCN	1	0	1	0	0	1	0.333333	0.285236
Uncharacterized protein OS=Caulobacter crescentus (strain NA1000 / CB15N) GN=CCNA_03437 PE=4 SV=1	A0A0H3CCA5_CAUCN	1	0	0	0	0	0	0.333333	0.427243
Uncharacterized protein OS=Caulobacter crescentus (strain NA1000 / CB15N) GN=CCNA_03515 PE=4 SV=1	A0A0H3CCG4_CAUCN	2	2	3	1	2	2	0.333333	0.627634
Unknown decoy protein for peptide #21357	Unknown #21357-DECOY	0	0	1	0	0	0	0.333333	0.427243
Uncharacterized protein OS=Caulobacter crescentus (strain NA1000 / CB15N) GN=CCNA_00309 PE=4 SV=1	A0A0H3C6H7_CAUCN	6	7	8	3	7	7	0.32576	0.393684
Inositol monophosphatase family protein OS=Caulobacter crescentus (strain NA1000 / CB15N) GN=CCNA_03378 PE=4 SV=1	A0A0H3CD45_CAUCN	12	15	8	8	9	10	0.30636	0.524878
Outer membrane protein OS=Caulobacter crescentus (strain NA1000 / CB15N) GN=CCNA_01956 PE=4 SV=1	A0A0H3C8M2_CAUCN	4	3	5	3	3	3	0.302297	0.828447
Inositol ABC transporter, periplasmic inositol-binding protein IbpA OS=Caulobacter crescentus (strain NA1000 / CB15N) GN=ibpA PE=1 SV=1	A0A0H3C834_CAUCN	3	6	4	4	4	2	0.300155	0.369726
3-isopropylmalate dehydrogenase OS=Caulobacter crescentus (strain NA1000 / CB15N) GN=leuB PE=3 SV=1	A0A0H3C4N8_CAUCN	7	13	7	9	7	5	0.300155	0.365096
Anti-anti sigma factor/receiver protein PhyR OS=Caulobacter crescentus (strain NA1000 / CB15N) GN=phyR PE=1 SV=1	A0A0H3CBZ6_CAUCN	6	6	7	4	5	6	0.300155	0.907936
Multimodular transpeptidase-transglycosylase PbpY OS=Caulobacter crescentus (strain NA1000 / CB15N) GN=pbpY PE=4 SV=1	A0A0H3C958_CAUCN	5	7	7	5	6	4	0.290239	0.668103
Methyl-accepting chemotaxis protein OS=Caulobacter crescentus (strain NA1000 / CB15N) GN=CCNA_02402 PE=4 SV=1	A0A0H3CAJ9_CAUCN	6	17	8	8	9	6	0.282666	0.258594
Uncharacterized protein OS=Caulobacter crescentus (strain NA1000 / CB15N) GN=CCNA_02831 PE=4 SV=1	A0A0H3CA37_CAUCN	2	5	5	3	2	4	0.282666	0.28859
Phosphoenolpyruvate carboxylase OS=Caulobacter crescentus (strain NA1000 / CB15N) GN=ppc PE=3 SV=1	A0A0H3C8E2_CAUCN	6	8	8	6	8	4	0.282666	0.443483
Cytochrome c oxidase subunit 2 OS=Caulobacter crescentus (strain NA1000 / CB15N) GN=coxB PE=3 SV=1	A0A0H3CF54_CAUCN	13	12	12	11	9	10	0.280637	1.542
PHB granule-associated protein, phasin2 OS=Caulobacter crescentus (strain NA1000 / CB15N) GN=CCNA_02242 PE=4 SV=1	A0A0H3CBK2_CAUCN	39	42	39	32	27	41	0.275352	0.727038
Phenylpropionate dioxygenase ferredoxin reductase subunit OS=Caulobacter crescentus (strain NA1000 / CB15N) GN=CCNA_03640 PE=4 SV=1	A0A0H3CFH7_CAUCN	2	6	4	3	4	2	0.269118	0.258429
Phosphopantetheine adenylyltransferase OS=Caulobacter crescentus (strain NA1000 / CB15N) GN=coaD PE=3 SV=1	COAD_CAUCN	2	2	6	2	3	2	0.269118	0.247479
Uncharacterized protein OS=Caulobacter crescentus (strain NA1000 / CB15N) GN=CCNA_00582 PE=4 SV=1	A0A0H3C5T5_CAUCN	6	6	7	4	4	8	0.266976	0.388109
Keratin, type I cytoskeletal 9 OS=Homo sapiens GN=KRT9 PE=1 SV=3	K1C9_CON-HUMAN	5	14	12	12	1	25	0.263804	0.0788804
Ribosome-associated factor Y OS=Caulobacter crescentus (strain NA1000 / CB15N) GN=CCNA_03711 PE=4 SV=1	A0A0H3CE34_CAUCN	5	6	9	6	4	6	0.259203	0.404412
Peptidyl-prolyl cis-trans isomerase OS=Caulobacter crescentus (strain NA1000 / CB15N) GN=CCNA_03751 PE=3 SV=1	A0A0H3CFU0_CAUCN	3	8	2	3	3	3	0.251629	0.204822
50S ribosomal protein L36 OS=Caulobacter crescentus (strain NA1000 / CB15N) GN=rpmJ PE=3 SV=1	RL36_CAUCN	3	4	2	2	3	2	0.245655	0.41044
Cytokinin riboside 5'-monophosphate phosphoribohydrolase OS=Caulobacter crescentus (strain NA1000 / CB15N) GN=CCNA_01372 PE=3 SV=1	A0A0H3C6D2_CAUCN	0	4	1	1	2	0	0.245655	0.108771
DnaJ-like protein djlA OS=Caulobacter crescentus (strain NA1000 / CB15N) GN=CCNA_02218 PE=4 SV=1	A0A0H3C8I2_CAUCN	2	4	3	3	2	2	0.245655	0.41044
Glutamate-cysteine ligase family 2 OS=Caulobacter crescentus (strain NA1000 / CB15N) GN=CCNA_03527 PE=4 SV=1	A0A0H3CDJ0_CAUCN	3	3	4	3	2	3	0.245655	0.632168
Peptidoglycan synthase FtsI OS=Caulobacter crescentus (strain NA1000 / CB15N) GN=ftsI PE=1 SV=1	FTSI_CAUCN	2	2	4	2	2	2	0.245655	0.427243
3-hydroxybutyryl-CoA dehydrogenase OS=Caulobacter crescentus (strain NA1000 / CB15N) GN=CCNA_00752 PE=4 SV=1	A0A0H3C7Q1_CAUCN	4	7	4	3	5	4	0.245655	0.363197
Protein-export protein SecB OS=Caulobacter crescentus (strain NA1000 / CB15N) GN=secB PE=3 SV=1	SECB_CAUCN	7	8	8	6	7	6	0.241713	1.32159
Tryptophan synthase beta chain OS=Caulobacter crescentus (strain NA1000 / CB15N) GN=trpB PE=3 SV=1	A0A0H3CFJ6_CAUCN	10	14	10	9	9	10	0.240822	0.70418
Uridylate kinase OS=Caulobacter crescentus (strain NA1000 / CB15N) GN=pyrH PE=3 SV=1	A0A0H3C997_CAUCN	5	9	7	6	6	5	0.235739	0.44921
Nitroreductase family OS=Caulobacter crescentus (strain NA1000 / CB15N) GN=CCNA_02736 PE=4 SV=1	A0A0H3CCZ5_CAUCN	1	2	3	0	2	4	0.226024	0.109913
Pyridoxal kinase OS=Caulobacter crescentus (strain NA1000 / CB15N) GN=CCNA_00256 PE=3 SV=1	A0A0H3C5I0_CAUCN	4	7	6	4	4	6	0.226024	0.365067
Type I secretion adaptor protein RsaE OS=Caulobacter crescentus (strain NA1000 / CB15N) GN=rsaE PE=4 SV=1	A0A0H3C6E1_CAUCN	41	53	42	48	34	35	0.219851	0.495
ABC transporter, ATP-binding protein OS=Caulobacter crescentus (strain NA1000 / CB15N) GN=CCNA_01586 PE=4 SV=1	A0A0H3C8C0_CAUCN	11	10	16	11	11	9	0.213335	0.432865
Phosphoribosylformylglycinamidine cyclo-ligase OS=Caulobacter crescentus (strain NA1000 / CB15N) GN=purM PE=3 SV=1	A0A0H3C924_CAUCN	4	7	6	4	5	5	0.212477	0.410315
Uncharacterized protein OS=Caulobacter crescentus (strain NA1000 / CB15N) GN=CCNA_03889 PE=4 SV=1	A0A0H3ICS0_CAUCN	13	13	16	12	11	13	0.203139	0.831204
Methyl-accepting chemotaxis protein OS=Caulobacter crescentus (strain NA1000 / CB15N) GN=CCNA_02935 PE=4 SV=1	A0A0H3CDH1_CAUCN	5	5	6	6	7	2	0.194988	0.16327
1-acyl-sn-glycerol-3-phosphate acyltransferase OS=Caulobacter crescentus (strain NA1000 / CB15N) GN=CCNA_01932 PE=4 SV=1	A0A0H3C7S4_CAUCN	0	0	2	1	0	0	0.194987	0.11321
Cell division protein FtsX OS=Caulobacter crescentus (strain NA1000 / CB15N) GN=ftsX PE=4 SV=1	A0A0H3C8Q6_CAUCN	1	0	2	1	1	0	0.194987	0.125153
Choline dehydrogenase OS=Caulobacter crescentus (strain NA1000 / CB15N) GN=CCNA_02725 PE=3 SV=1	A0A0H3CBD0_CAUCN	0	2	1	0	3	0	0.194987	0.0851651
CRP-family transcription regulator OS=Caulobacter crescentus (strain NA1000 / CB15N) GN=CCNA_01478 PE=4 SV=1	A0A0H3C6P7_CAUCN	0	2	1	0	1	1	0.194987	0.125153
DNA polymerase III, delta subunit OS=Caulobacter crescentus (strain NA1000 / CB15N) GN=CCNA_03867 PE=4 SV=1	A0A0H3CCP5_CAUCN	1	2	2	1	1	2	0.194987	0.285236
Glycerol-3-phosphate acyltransferase OS=Caulobacter crescentus (strain NA1000 / CB15N) GN=plsY PE=3 SV=1	PLSY_CAUCN	2	1	2	1	2	1	0.194987	0.285236
Glycerophosphoryl diester phosphodiesterase OS=Caulobacter crescentus (strain NA1000 / CB15N) GN=CCNA_02240 PE=4 SV=1	A0A0H3C9X0_CAUCN	1	1	2	1	1	1	0.194987	0.427243
Guanylate kinase OS=Caulobacter crescentus (strain NA1000 / CB15N) GN=gmk PE=3 SV=1	A0A0H3C8Q7_CAUCN	2	4	7	3	4	3	0.194987	0.174973
Potassium channel protein OS=Caulobacter crescentus (strain NA1000 / CB15N) GN=CCNA_01688 PE=4 SV=1	A0A0H3CA15_CAUCN	0	1	2	1	0	1	0.194987	0.125153
Putative rhamnosyl transferase OS=Caulobacter crescentus (strain NA1000 / CB15N) GN=CCNA_00497 PE=4 SV=1	A0A0H3C6Z5_CAUCN	1	1	2	1	1	1	0.194987	0.427243
TetR family transcriptional regulator OS=Caulobacter crescentus (strain NA1000 / CB15N) GN=CCNA_00769 PE=4 SV=1	A0A0H3C4K4_CAUCN	0	2	1	1	1	0	0.194987	0.125153
Transcriptional repressor NrdR OS=Caulobacter crescentus (strain NA1000 / CB15N) GN=nrdR PE=3 SV=1	NRDR_CAUCN	0	1	2	0	1	1	0.194987	0.125153
tRNA pseudouridine synthase B OS=Caulobacter crescentus (strain NA1000 / CB15N) GN=truB PE=3 SV=1	A0A0H3C5T2_CAUCN	1	2	1	1	3	0	0.194987	0.116336
Two-component response regulator OS=Caulobacter crescentus (strain NA1000 / CB15N) GN=CCNA_01208 PE=4 SV=1	A0A0H3C6S3_CAUCN	0	2	0	0	1	0	0.194987	0.11321
Uncharacterized protein OS=Caulobacter crescentus (strain NA1000 / CB15N) GN=CCNA_00705 PE=4 SV=1	A0A0H3C5D5_CAUCN	0	0	2	0	0	1	0.194987	0.11321
Uncharacterized protein OS=Caulobacter crescentus (strain NA1000 / CB15N) GN=CCNA_01534 PE=4 SV=1	A0A0H3C865_CAUCN	2	1	0	1	0	1	0.194987	0.125153
Uncharacterized protein OS=Caulobacter crescentus (strain NA1000 / CB15N) GN=CCNA_03897 PE=4 SV=1	A0A0H3ICZ1_CAUCN	2	1	1	1	1	1	0.194987	0.427243
Methyl-accepting chemotaxis protein OS=Caulobacter crescentus (strain NA1000 / CB15N) GN=CCNA_00439 PE=4 SV=1	A0A0H3C6V6_CAUCN	30	50	27	32	31	27	0.194076	0.282221
50S ribosomal protein L6 OS=Caulobacter crescentus (strain NA1000 / CB15N) GN=rplF PE=3 SV=1	RL6_CAUCN	17	15	17	17	12	14	0.187532	0.566021
Transketolase OS=Caulobacter crescentus (strain NA1000 / CB15N) GN=CCNA_03735 PE=3 SV=1	A0A0H3CFS6_CAUCN	17	16	17	15	17	12	0.185649	0.592825
5-methyltetrahydrofolate--homocysteine methyltransferase homocysteine-binding subunit OS=Caulobacter crescentus (strain NA1000 / CB15N) GN=CCNA_02222 PE=4 SV=1	A0A0H3CBH9_CAUCN	2	6	4	2	3	5	0.18144	0.147136
Tryptophan--tRNA ligase OS=Caulobacter crescentus (strain NA1000 / CB15N) GN=trpS PE=3 SV=1	A0A0H3C3N8_CAUCN	18	23	17	16	20	15	0.174345	0.427563
Serine--tRNA ligase OS=Caulobacter crescentus (strain NA1000 / CB15N) GN=serS PE=3 SV=1	SYS_CAUCN	15	27	27	18	21	20	0.171678	0.245672
Uncharacterized protein OS=Caulobacter crescentus (strain NA1000 / CB15N) GN=CCNA_02338 PE=4 SV=1	A0A0H3C8T8_CAUCN	8	8	6	4	7	9	0.167783	0.203263
Methyl-accepting chemotaxis protein OS=Caulobacter crescentus (strain NA1000 / CB15N) GN=CCNA_01727 PE=4 SV=1	A0A0H3C7A0_CAUCN	2	6	2	2	4	2	0.161809	0.124418
DNA topoisomerase 4 subunit B OS=Caulobacter crescentus (strain NA1000 / CB15N) GN=parE PE=3 SV=1	A0A0H3C9E0_CAUCN	8	15	8	12	11	5	0.156495	0.127707
5-aminolevulinate synthase OS=Caulobacter crescentus (strain NA1000 / CB15N) GN=CCNA_01417 PE=3 SV=1	A0A0H3C6H4_CAUCN	1	1	1	0	2	1	0.138346	0.107988
Bifunctional enzyme IspD/IspF OS=Caulobacter crescentus (strain NA1000 / CB15N) GN=ispDF PE=3 SV=1	ISPDF_CAUCN	1	0	1	0	2	0	0.138346	0.0780133
DEAD-box RNA helicase-like protein OS=Caulobacter crescentus (strain NA1000 / CB15N) GN=CCNA_01546 PE=3 SV=1	A0A0H3C896_CAUCN	1	1	3	1	2	1	0.138346	0.131788
Glucokinase OS=Caulobacter crescentus (strain NA1000 / CB15N) GN=CCNA_02549 PE=4 SV=1	A0A0H3CAT2_CAUCN	1	1	1	0	2	1	0.138346	0.107988
Histidine protein kinase DivJ OS=Caulobacter crescentus (strain NA1000 / CB15N) GN=divJ PE=4 SV=1	A0A0H3C5M8_CAUCN	4	3	3	4	2	3	0.138346	0.226657
Holdfast attachment protein hfaD OS=Caulobacter crescentus (strain NA1000 / CB15N) GN=hfaD PE=4 SV=1	A0A0H3CAJ3_CAUCN	0	1	1	0	2	0	0.138346	0.0780133
MarR-family transcriptional regulator OS=Caulobacter crescentus (strain NA1000 / CB15N) GN=CCNA_03791 PE=4 SV=1	A0A0H3CD78_CAUCN	1	1	1	1	2	0	0.138346	0.107988
Multidrug resistance efflux pump OS=Caulobacter crescentus (strain NA1000 / CB15N) GN=CCNA_02174 PE=4 SV=1	A0A0H3CA08_CAUCN	2	3	3	2	2	3	0.138346	0.285236
Nitrogen regulatory IIA protein OS=Caulobacter crescentus (strain NA1000 / CB15N) GN=CCNA_03710 PE=4 SV=1	A0A0H3CDT8_CAUCN	1	3	2	2	2	1	0.138346	0.147255
Patatin family phospholipase domain protein OS=Caulobacter crescentus (strain NA1000 / CB15N) GN=CCNA_03602 PE=4 SV=1	A0A0H3CCM4_CAUCN	1	0	1	2	0	0	0.138346	0.0780133
Short chain dehydrogenase OS=Caulobacter crescentus (strain NA1000 / CB15N) GN=CCNA_00405 PE=4 SV=1	A0A0H3C4I2_CAUCN	1	1	2	0	2	2	0.138346	0.0872288
tRNA N6-adenosine threonylcarbamoyltransferase OS=Caulobacter crescentus (strain NA1000 / CB15N) GN=tsaD PE=3 SV=1	A0A0H3C563_CAUCN	1	3	3	2	3	1	0.138346	0.113591
Two-component receiver protein CpdR OS=Caulobacter crescentus (strain NA1000 / CB15N) GN=cpdR PE=4 SV=1	A0A0H3C5J9_CAUCN	1	2	3	1	2	2	0.138346	0.147255
Zinc metalloprotease OS=Caulobacter crescentus (strain NA1000 / CB15N) GN=CCNA_00921 PE=3 SV=1	A0A0H3C6T5_CAUCN	4	3	3	3	4	2	0.138346	0.226657
30S ribosomal protein S7 OS=Caulobacter crescentus (strain NA1000 / CB15N) GN=rpsG PE=3 SV=1	RS7_CAUCN	23	32	27	26	27	21	0.138346	0.333059
CTP synthase OS=Caulobacter crescentus (strain NA1000 / CB15N) GN=pyrG PE=3 SV=1	PYRG_CAUCN	12	20	11	12	12	14	0.123317	0.179419
Cytochrome c1 OS=Caulobacter crescentus (strain NA1000 / CB15N) GN=CCNA_00507 PE=4 SV=1	A0A0H3C704_CAUCN	9	5	2	6	4	3	0.120857	0.0765637
Cold shock protein CspC OS=Caulobacter crescentus (strain NA1000 / CB15N) GN=cspC PE=4 SV=1	A0A0H3C9T2_CAUCN	7	7	8	7	7	6	0.120857	0.636474
Short chain dehydrogenase OS=Caulobacter crescentus (strain NA1000 / CB15N) GN=CCNA_01728 PE=4 SV=1	A0A0H3C836_CAUCN	5	8	7	6	7	5	0.120857	0.223575
Prephenate dehydratase OS=Caulobacter crescentus (strain NA1000 / CB15N) GN=CCNA_03028 PE=4 SV=1	A0A0H3CAK0_CAUCN	2	6	5	3	4	4	0.111141	0.102211
Acyl-CoA dehydrogenase, short-chain specific OS=Caulobacter crescentus (strain NA1000 / CB15N) GN=CCNA_01369 PE=3 SV=1	A0A0H3C7X5_CAUCN	4	5	5	5	5	3	0.107309	0.192406
Chemotaxis motB protein OS=Caulobacter crescentus (strain NA1000 / CB15N) GN=CCNA_01644 PE=4 SV=1	A0A0H3C8L1_CAUCN	2	4	3	3	2	3	0.107309	0.158221
Flagellar assembly regulator FliX OS=Caulobacter crescentus (strain NA1000 / CB15N) GN=fliX PE=4 SV=1	A0A0H3CCP3_CAUCN	4	4	5	5	4	3	0.107309	0.219432
Uncharacterized protein OS=Caulobacter crescentus (strain NA1000 / CB15N) GN=CCNA_02859 PE=4 SV=1	A0A0H3CAW1_CAUCN	3	4	2	2	3	3	0.107309	0.158221
Poly(3-hydroxyalkanoate) polymerase OS=Caulobacter crescentus (strain NA1000 / CB15N) GN=CCNA_01444 PE=4 SV=1	A0A0H3C9D4_CAUCN	10	15	10	11	9	12	0.103844	0.18699
Phospho-2-dehydro-3-deoxyheptonate aldolase OS=Caulobacter crescentus (strain NA1000 / CB15N) GN=CCNA_02385 PE=3 SV=1	A0A0H3CBY3_CAUCN	26	40	28	30	30	26	0.10238	0.199474
Phosphate acyltransferase OS=Caulobacter crescentus (strain NA1000 / CB15N) GN=plsX PE=3 SV=1	A0A0H3C7B8_CAUCN	6	6	2	5	3	4	0.0975939	0.0779179
Fumarylacetoacetate hydrolase family protein OS=Caulobacter crescentus (strain NA1000 / CB15N) GN=xylX PE=4 SV=1	A0A0H3C4T2_CAUCN	36	41	32	40	36	27	0.0906014	0.178718
Histidinol-phosphate aminotransferase OS=Caulobacter crescentus (strain NA1000 / CB15N) GN=hisC PE=3 SV=1	A0A0H3C9H6_CAUCN	5	5	3	3	4	5	0.0876782	0.124248
Fumarate hydratase class II OS=Caulobacter crescentus (strain NA1000 / CB15N) GN=fumC PE=3 SV=1	A0A0H3C9S6_CAUCN	17	25	17	16	21	18	0.0818227	0.146977
Ribosomal protein L11 methyltransferase OS=Caulobacter crescentus (strain NA1000 / CB15N) GN=prmA PE=3 SV=1	A0A0H3C9U3_CAUCN	6	10	5	6	6	7	0.0790131	0.10543
Lipoprotein OS=Caulobacter crescentus (strain NA1000 / CB15N) GN=CCNA_02747 PE=3 SV=1	A0A0H3CD03_CAUCN	14	13	11	12	10	14	0.0774821	0.184034
Keratin, type II cytoskeletal 1 OS=Homo sapiens GN=KRT1 PE=1 SV=6	K2C1_CON-HUMAN	32	18	26	35	6	57	0.0706493	0.0248235
Pole-organizing protein popZ OS=Caulobacter crescentus (strain NA1000 / CB15N) GN=popZ PE=4 SV=1	A0A0H3C7Y4_CAUCN	8	11	5	6	9	7	0.0701891	0.0755402
Translation initiation factor IF-1 OS=Caulobacter crescentus (strain NA1000 / CB15N) GN=infA PE=3 SV=1	A0A0H3CAM1_CAUCN	8	10	8	9	10	6	0.070189	0.115576
Threonine synthase OS=Caulobacter crescentus (strain NA1000 / CB15N) GN=CCNA_03510 PE=4 SV=1	A0A0H3CCG0_CAUCN	13	16	13	13	15	12	0.0647927	0.194156
Phosphonates-binding protein OS=Caulobacter crescentus (strain NA1000 / CB15N) GN=CCNA_00367 PE=4 SV=1	A0A0H3C4D8_CAUCN	13	15	11	13	11	13	0.064215	0.172385
Cytochrome c oxidase polypeptide II OS=Caulobacter crescentus (strain NA1000 / CB15N) GN=CCNA_01144 PE=4 SV=1	A0A0H3C5Q4_CAUCN	4	2	5	1	7	4	0.0566417	0.0288884
Ubiquinol-cytochrome C reductase chaperone OS=Caulobacter crescentus (strain NA1000 / CB15N) GN=CCNA_01429 PE=4 SV=1	A0A0H3C9C4_CAUCN	2	5	4	4	3	3	0.0566417	0.061849
Pectin lyase-related protein OS=Caulobacter crescentus (strain NA1000 / CB15N) GN=CCNA_03521 PE=4 SV=1	A0A0H3CDA9_CAUCN	2	3	2	1	3	3	0.0566417	0.0540925
Peptidylprolyl isomerase OS=Caulobacter crescentus (strain NA1000 / CB15N) GN=CCNA_03163 PE=4 SV=1	A0A0H3CAX1_CAUCN	2	3	2	3	3	1	0.0566417	0.0540925
Multidrug resistance ABC transporter, ATP-binding and permease components OS=Caulobacter crescentus (strain NA1000 / CB15N) GN=CCNA_03533 PE=4 SV=1	A0A0H3CF72_CAUCN	3	6	6	6	4	4	0.0544996	0.0601597
Beta-barrel assembly machine (BAM) protein BamE OS=Caulobacter crescentus (strain NA1000 / CB15N) GN=bamE PE=4 SV=1	A0A0H3C826_CAUCN	12	12	9	8	13	11	0.0535216	0.0840832
NADP-dependent malic enzyme OS=Caulobacter crescentus (strain NA1000 / CB15N) GN=CCNA_03663 PE=4 SV=1	A0A0H3CFK2_CAUCN	14	18	23	17	19	16	0.0534882	0.0919198
Lysozyme OS=Caulobacter crescentus (strain NA1000 / CB15N) GN=spmX PE=3 SV=1	A0A0H3C9Y4_CAUCN	1	4	1	1	2	2	0.0506677	0.0355905
Periplasmic multidrug efflux lipoprotein OS=Caulobacter crescentus (strain NA1000 / CB15N) GN=CCNA_00851 PE=3 SV=1	A0A0H3C5Q7_CAUCN	10	11	9	10	8	11	0.0506677	0.128724
Thiazole synthase OS=Caulobacter crescentus (strain NA1000 / CB15N) GN=thiG PE=3 SV=1	THIG_CAUCN	5	8	5	6	6	5	0.0467259	0.0789705
ABC transporter ATP-binding protein OS=Caulobacter crescentus (strain NA1000 / CB15N) GN=CCNA_00188 PE=4 SV=1	A0A0H3C4N4_CAUCN	7	10	10	9	7	10	0.0458345	0.0788527
Multimodular transpeptidase-transglycosylase PbpX OS=Caulobacter crescentus (strain NA1000 / CB15N) GN=pbpX PE=4 SV=1	A0A0H3C6C5_CAUCN	6	8	10	9	6	8	0.0458345	0.0658175
Conserved hypothetical membrane protein OS=Caulobacter crescentus (strain NA1000 / CB15N) GN=CCNA_01724 PE=4 SV=1	A0A0H3C8N5_CAUCN	11	15	11	11	10	15	0.0418437	0.0682656
Thiamine-monophosphate kinase OS=Caulobacter crescentus (strain NA1000 / CB15N) GN=thiL PE=3 SV=1	A0A0H3C9B8_CAUCN	4	11	6	6	7	6	0.0331786	0.0299
Bactofilin A BacA OS=Caulobacter crescentus (strain NA1000 / CB15N) GN=bacA PE=4 SV=1	A0A0H3C8L7_CAUCN	3	3	5	2	4	5	0.0310365	0.029218
UDP-glucose 6-dehydrogenase OS=Caulobacter crescentus (strain NA1000 / CB15N) GN=CCNA_02464 PE=3 SV=1	A0A0H3C951_CAUCN	20	23	25	25	18	24	0.0284986	0.0585948
DNA gyrase subunit B OS=Caulobacter crescentus (strain NA1000 / CB15N) GN=gyrB PE=3 SV=1	GYRB_CAUCN	17	34	17	27	23	15	0.0256054	0.0213331
ATP synthase subunit delta OS=Caulobacter crescentus (strain NA1000 / CB15N) GN=atpH PE=3 SV=2	ATPD_CAUCN	12	7	8	10	8	8	0.0236944	0.0345361
Electron transfer flavoprotein-ubiquinone oxidoreductase FzeA OS=Caulobacter crescentus (strain NA1000 / CB15N) GN=fzeA PE=4 SV=1	A0A0H3C7Z9_CAUCN	15	21	18	20	15	18	0.0223715	0.0435236
3-ketoacyl-CoA thiolase OS=Caulobacter crescentus (strain NA1000 / CB15N) GN=CCNA_03575 PE=3 SV=1	A0A0H3CFB3_CAUCN	2	4	4	5	3	2	0.0196311	0.017147
Aspartate-semialdehyde dehydrogenase OS=Caulobacter crescentus (strain NA1000 / CB15N) GN=asd PE=3 SV=1	A0A0H3CDS9_CAUCN	4	8	4	5	5	5	0.0196311	0.0232077
SapC surface layer protein OS=Caulobacter crescentus (strain NA1000 / CB15N) GN=CCNA_00215 PE=4 SV=1	A0A0H3C4Q7_CAUCN	19	27	27	22	25	25	0.00406535	0.00775698
Pyruvate phosphate dikinase OS=Caulobacter crescentus (strain NA1000 / CB15N) GN=CCNA_01538 PE=4 SV=1	A0A0H3C7L8_CAUCN	66	99	92	84	89	80	0.00266997	0.00477622
33 kDa chaperonin OS=Caulobacter crescentus (strain NA1000 / CB15N) GN=hslO PE=3 SV=1	HSLO_CAUCN	0	1	0	0	0	1	0	0
ABC transporter, periplasmic component OS=Caulobacter crescentus (strain NA1000 / CB15N) GN=CCNA_02275 PE=4 SV=1	A0A0H3C9E9_CAUCN	0	0	0	0	0	0	0	0
AcoR-family transcriptional regulator OS=Caulobacter crescentus (strain NA1000 / CB15N) GN=CCNA_03694 PE=4 SV=1	A0A0H3CC89_CAUCN	0	0	0	0	0	0	0	0
Alpha/beta hydrolase family protein OS=Caulobacter crescentus (strain NA1000 / CB15N) GN=CCNA_03409 PE=4 SV=1	A0A0H3CD12_CAUCN	0	0	0	0	0	0	0	0
Alpha-methylacyl-CoA racemase OS=Caulobacter crescentus (strain NA1000 / CB15N) GN=CCNA_01917 PE=4 SV=1	A0A0H3C7Q8_CAUCN	0	0	0	0	0	0	0	0
Aminodeoxychorismate lyase OS=Caulobacter crescentus (strain NA1000 / CB15N) GN=CCNA_01751 PE=4 SV=1	A0A0H3C7B6_CAUCN	6	8	4	8	4	6	0	0
Antibiotic biosynthesis monooxygenase family protein OS=Caulobacter crescentus (strain NA1000 / CB15N) GN=CCNA_00194 PE=4 SV=1	A0A0H3C5D2_CAUCN	0	0	0	0	0	0	0	0
Antitoxin protein OS=Caulobacter crescentus (strain NA1000 / CB15N) GN=CCNA_00521 PE=4 SV=1	A0A0H3C712_CAUCN	1	1	2	1	2	1	0	0
Aspartate carbamoyltransferase OS=Caulobacter crescentus (strain NA1000 / CB15N) GN=pyrB PE=3 SV=1	A0A0H3CAR1_CAUCN	0	1	0	0	0	1	0	0
ATP phosphoribosyltransferase OS=Caulobacter crescentus (strain NA1000 / CB15N) GN=hisG PE=3 SV=1	HIS1_CAUCN	0	0	0	0	0	0	0	0
ATP-dependent protease subunit OS=Caulobacter crescentus (strain NA1000 / CB15N) GN=CCNA_01522 PE=4 SV=1	A0A0H3C7K1_CAUCN	2	4	4	4	4	2	0	0
CheYIII OS=Caulobacter crescentus (strain NA1000 / CB15N) GN=cheYIII PE=4 SV=1	A0A0H3C5X2_CAUCN	0	0	0	0	0	0	0	0
Colicin V production protein CvpA OS=Caulobacter crescentus (strain NA1000 / CB15N) GN=CCNA_01731 PE=4 SV=1	A0A0H3CA62_CAUCN	0	1	0	1	0	0	0	0
Conserved hypothetical membrane protein OS=Caulobacter crescentus (strain NA1000 / CB15N) GN=CCNA_00605 PE=4 SV=1	A0A0H3C669_CAUCN	0	0	0	0	0	0	0	0
Conserved hypothetical membrane protein OS=Caulobacter crescentus (strain NA1000 / CB15N) GN=CCNA_03520 PE=4 SV=1	A0A0H3CCG6_CAUCN	0	0	0	0	0	0	0	0
Conserved membrane protein OS=Caulobacter crescentus (strain NA1000 / CB15N) GN=CCNA_02866 PE=4 SV=1	A0A0H3CBQ5_CAUCN (+1)	0	0	1	1	0	0	0	0
Cytochrome b OS=Caulobacter crescentus (strain NA1000 / CB15N) GN=CCNA_00506 PE=3 SV=1	A0A0H3C607_CAUCN	2	2	2	2	2	2	0	0
Cytochrome c oxidase subunit 1 OS=Caulobacter crescentus (strain NA1000 / CB15N) GN=coxA PE=3 SV=1	A0A0H3CDH9_CAUCN	1	0	1	1	1	0	0	0
DadA-related amino acid oxidase OS=Caulobacter crescentus (strain NA1000 / CB15N) GN=CCNA_02414 PE=4 SV=1	A0A0H3C908_CAUCN	0	1	0	0	0	1	0	0
D-beta-hydroxybutyrate dehydrogenase OS=Caulobacter crescentus (strain NA1000 / CB15N) GN=CCNA_03495 PE=3 SV=1	A0A0H3CDF4_CAUCN	2	4	3	4	2	3	0	0
Deoxyuridine 5'-triphosphate nucleotidohydrolase OS=Caulobacter crescentus (strain NA1000 / CB15N) GN=dut PE=3 SV=1	DUT_CAUCN	0	0	0	0	0	0	0	0
DNA primase OS=Caulobacter crescentus (strain NA1000 / CB15N) GN=dnaG PE=3 SV=1	A0A0H3CCD7_CAUCN	0	1	0	0	0	1	0	0
Endoribonuclease YbeY OS=Caulobacter crescentus (strain NA1000 / CB15N) GN=ybeY PE=3 SV=1	YBEY_CAUCN	0	1	1	0	1	1	0	0
Enoyl-CoA hydratase OS=Caulobacter crescentus (strain NA1000 / CB15N) GN=CCNA_01927 PE=4 SV=1	A0A0H3C7R8_CAUCN	0	1	1	1	1	0	0	0
Flagellar basal-body rod protein FlgC OS=Caulobacter crescentus (strain NA1000 / CB15N) GN=flgC PE=3 SV=1	A0A0H3C743_CAUCN	0	1	0	0	0	1	0	0
Flagellar biosynthesis protein FlhB OS=Caulobacter crescentus (strain NA1000 / CB15N) GN=flhB PE=4 SV=1	A0A0H3C7D6_CAUCN	1	1	1	1	1	1	0	0
Glucans biosynthesis glucosyltransferase H OS=Caulobacter crescentus (strain NA1000 / CB15N) GN=opgH PE=3 SV=1	OPGH_CAUCN	0	1	0	0	0	1	0	0
Gluconate 2-dehydrogenase OS=Caulobacter crescentus (strain NA1000 / CB15N) GN=CCNA_02230 PE=3 SV=1	A0A0H3C9W1_CAUCN	0	0	1	0	0	1	0	0
Glutamate-ammonia-ligase adenylyltransferase OS=Caulobacter crescentus (strain NA1000 / CB15N) GN=glnE PE=3 SV=1	A0A0H3CBN1_CAUCN-DECOY	0	1	0	0	1	0	0	0
Glycosyl transferase family 2 protein OS=Caulobacter crescentus (strain NA1000 / CB15N) GN=CCNA_02360 PE=4 SV=1	A0A0H3C8V6_CAUCN	0	1	0	0	1	0	0	0
Glycosyltransferase family 99 protein WbsX OS=Caulobacter crescentus (strain NA1000 / CB15N) GN=CCNA_00669 PE=4 SV=1	A0A0H3C4C1_CAUCN	1	1	3	1	1	3	0	0
GntR family transcriptional regulator OS=Caulobacter crescentus (strain NA1000 / CB15N) GN=CCNA_00928 PE=4 SV=1	A0A0H3C4Y8_CAUCN	0	0	1	0	0	1	0	0
GT1 family glyscosyl transferase OS=Caulobacter crescentus (strain NA1000 / CB15N) GN=CCNA_01055 PE=4 SV=1	A0A0H3C5D1_CAUCN	0	2	1	1	0	2	0	0
HAD superfamily hydrolase OS=Caulobacter crescentus (strain NA1000 / CB15N) GN=CCNA_02908 PE=4 SV=1	A0A0H3CAA1_CAUCN	1	1	0	0	1	1	0	0
Helix-turn-helix DNA-binding protein OS=Caulobacter crescentus (strain NA1000 / CB15N) GN=CCNA_00893 PE=4 SV=1	A0A0H3C4V7_CAUCN	4	5	6	4	6	5	0	0
Hybrid sensor histidine kinase/receiver protein OS=Caulobacter crescentus (strain NA1000 / CB15N) GN=CCNA_02409 PE=4 SV=1	A0A0H3C903_CAUCN	0	1	0	1	0	0	0	0
Inosine-uridine nucleoside N-ribohydrolase OS=Caulobacter crescentus (strain NA1000 / CB15N) GN=CCNA_02005 PE=4 SV=1	A0A0H3C7Y5_CAUCN	0	1	0	1	0	0	0	0
L-asparaginase OS=Caulobacter crescentus (strain NA1000 / CB15N) GN=CCNA_00096 PE=4 SV=1	A0A0H3C578_CAUCN	0	1	0	0	0	1	0	0
L-lactate dehydrogenase OS=Caulobacter crescentus (strain NA1000 / CB15N) GN=lldD PE=3 SV=1	LLDD_CAUCN	0	0	1	1	0	0	0	0
Metallo-beta-lactamase protein OS=Caulobacter crescentus (strain NA1000 / CB15N) GN=CCNA_00854 PE=4 SV=1	A0A0H3C7Z2_CAUCN	0	0	0	0	0	0	0	0
Molybdenum cofactor biosynthesis protein B OS=Caulobacter crescentus (strain NA1000 / CB15N) GN=moaB PE=3 SV=1	A0A0H3C3L0_CAUCN	0	0	0	0	0	0	0	0
Multicopper oxidase PcoA OS=Caulobacter crescentus (strain NA1000 / CB15N) GN=CCNA_01015 PE=4 SV=1	A0A0H3C598_CAUCN	0	0	1	0	0	1	0	0
MutT-like protein OS=Caulobacter crescentus (strain NA1000 / CB15N) GN=CCNA_00267 PE=3 SV=1	A0A0H3C5J2_CAUCN	1	2	1	2	1	1	0	0
N-acetyl-anhydromuramyl-L-alanine amidase OS=Caulobacter crescentus (strain NA1000 / CB15N) GN=CCNA_02650 PE=4 SV=1	A0A0H3CAA9_CAUCN	2	1	2	1	2	2	0	0
N-acetyl-gamma-glutamyl-phosphate reductase OS=Caulobacter crescentus (strain NA1000 / CB15N) GN=argC PE=3 SV=1	ARGC_CAUCN	0	0	0	0	0	0	0	0
NAD(P) transhydrogenase subunit beta OS=Caulobacter crescentus (strain NA1000 / CB15N) GN=CCNA_03412 PE=3 SV=1	A0A0H3CEU9_CAUCN	2	1	3	1	3	2	0	0
NAD(P)H dehydrogenase (quinone) OS=Caulobacter crescentus (strain NA1000 / CB15N) GN=CCNA_00833 PE=3 SV=1	NQOR_CAUCN	0	1	0	0	0	1	0	0
NAD(P)H:FMN oxidoreductase family protein OS=Caulobacter crescentus (strain NA1000 / CB15N) GN=CCNA_01516 PE=4 SV=1	A0A0H3C7J6_CAUCN	0	1	0	0	0	1	0	0
NAD/NADH-dependent eicosanoid dehydrogenase OS=Caulobacter crescentus (strain NA1000 / CB15N) GN=CCNA_02095 PE=4 SV=1	A0A0H3C864_CAUCN	0	1	1	1	1	0	0	0
NADH-quinone oxidoreductase chain J OS=Caulobacter crescentus (strain NA1000 / CB15N) GN=nuoJ PE=3 SV=1	A0A0H3C9B2_CAUCN	1	2	1	2	1	1	0	0
Nicotinate-nucleotide pyrophosphorylase OS=Caulobacter crescentus (strain NA1000 / CB15N) GN=CCNA_03009 PE=3 SV=1	A0A0H3CB69_CAUCN	0	0	0	0	0	0	0	0
Nitrogen regulation protein ntrY OS=Caulobacter crescentus (strain NA1000 / CB15N) GN=CCNA_01816 PE=4 SV=1	A0A0H3C8W0_CAUCN	0	1	1	1	1	0	0	0
Nitrogen regulatory protein P-II OS=Caulobacter crescentus (strain NA1000 / CB15N) GN=CCNA_00555 PE=3 SV=1	A0A0H3C637_CAUCN	1	1	1	1	1	1	0	0
NlpC/P60 family protein OS=Caulobacter crescentus (strain NA1000 / CB15N) GN=CCNA_03031 PE=4 SV=1	A0A0H3CC60_CAUCN	0	0	1	0	1	0	0	0
Nucleoside-diphosphate-sugar epimerase OS=Caulobacter crescentus (strain NA1000 / CB15N) GN=CCNA_01108 PE=4 SV=1	A0A0H3C7B7_CAUCN	0	0	1	0	1	0	0	0
OstA-like protein OS=Caulobacter crescentus (strain NA1000 / CB15N) GN=CCNA_03715 PE=4 SV=1	A0A0H3CDU2_CAUCN	3	3	3	3	3	3	0	0
Peptidoglycan binding domain/FecR protein OS=Caulobacter crescentus (strain NA1000 / CB15N) GN=CCNA_03435 PE=4 SV=1	A0A0H3CEX3_CAUCN	0	1	2	0	1	2	0	0
Peptidoglycan-associated outer membrane lipoprotein OS=Caulobacter crescentus (strain NA1000 / CB15N) GN=CCNA_00784 PE=3 SV=1	A0A0H3C7T2_CAUCN	0	1	0	0	1	0	0	0
PiuB-family transmembrane transporter OS=Caulobacter crescentus (strain NA1000 / CB15N) GN=CCNA_03022 PE=4 SV=1	A0A0H3CDQ3_CAUCN	0	0	0	0	0	0	0	0
PKHD-type hydroxylase CCNA_00027 OS=Caulobacter crescentus (strain NA1000 / CB15N) GN=CCNA_00027 PE=3 SV=1	A0A0H3C539_CAUCN	1	1	1	1	1	1	0	0
Protein ApaG OS=Caulobacter crescentus (strain NA1000 / CB15N) GN=apaG PE=3 SV=1	A0A0H3CA57_CAUCN	0	1	0	1	0	0	0	0
Protein CicA OS=Caulobacter crescentus (strain NA1000 / CB15N) GN=cicA PE=4 SV=1	CICA_CAUCN	0	1	0	1	0	0	0	0
Protein-export membrane protein SecF OS=Caulobacter crescentus (strain NA1000 / CB15N) GN=secF PE=3 SV=1	A0A0H3C9F6_CAUCN	1	2	2	2	2	1	0	0
Regulator of CtrA degradation RcdA OS=Caulobacter crescentus (strain NA1000 / CB15N) GN=rcdA PE=4 SV=1	A0A0H3CD07_CAUCN	0	1	0	1	0	0	0	0
Ribose-5-phosphate isomerase A OS=Caulobacter crescentus (strain NA1000 / CB15N) GN=rpiA PE=3 SV=1	RPIA_CAUCN	5	5	4	5	5	4	0	0
RND family efflux transporter, MFP subunit OS=Caulobacter crescentus (strain NA1000 / CB15N) GN=CCNA_00979 PE=3 SV=1	A0A0H3C6V7_CAUCN	0	0	0	0	0	0	0	0
Rrf2 family protein OS=Caulobacter crescentus (strain NA1000 / CB15N) GN=CCNA_02708 PE=4 SV=1	A0A0H3CAI9_CAUCN	1	0	0	0	0	1	0	0
S-adenosylmethionine-dependent methyltransferase related protein OS=Caulobacter crescentus (strain NA1000 / CB15N) GN=flmE PE=4 SV=1	A0A0H3CB26_CAUCN	1	1	0	1	0	1	0	0
SalR-family ligand-binding transcriptional regulator OS=Caulobacter crescentus (strain NA1000 / CB15N) GN=CCNA_01829 PE=4 SV=1	A0A0H3C973_CAUCN	0	1	1	1	1	0	0	0
Sensory transduction protein kinase CenK OS=Caulobacter crescentus (strain NA1000 / CB15N) GN=cenK PE=4 SV=1	A0A0H3C509_CAUCN	0	1	1	1	1	0	0	0
Ser/Thr kinase-related phosphotransferase OS=Caulobacter crescentus (strain NA1000 / CB15N) GN=CCNA_03649 PE=4 SV=1	A0A0H3CDX5_CAUCN	0	1	0	0	1	0	0	0
Succinate dehydrogenase iron-sulfur subunit OS=Caulobacter crescentus (strain NA1000 / CB15N) GN=CCNA_03641 PE=3 SV=1	A0A0H3CC40_CAUCN	2	3	2	2	2	3	0	0
Sulfate transport system permease protein cysT OS=Caulobacter crescentus (strain NA1000 / CB15N) GN=CCNA_01668 PE=4 SV=1	A0A0H3C9Z3_CAUCN	1	1	1	1	1	1	0	0
Trans-isoprenyl diphosphate synthase OS=Caulobacter crescentus (strain NA1000 / CB15N) GN=CCNA_02198 PE=3 SV=1	A0A0H3C986_CAUCN	0	2	1	2	1	0	0	0
Two component sensor histidine kinase OS=Caulobacter crescentus (strain NA1000 / CB15N) GN=CCNA_01352 PE=4 SV=1	A0A0H3C728_CAUCN	0	1	2	1	0	2	0	0
Two-component receiver domain protein OS=Caulobacter crescentus (strain NA1000 / CB15N) GN=CCNA_00625 PE=4 SV=1	A0A0H3C5W1_CAUCN	1	0	1	0	1	1	0	0
Type IV pilin protein pilA OS=Caulobacter crescentus (strain NA1000 / CB15N) GN=pilA PE=4 SV=1	A0A0H3CAL4_CAUCN	0	0	0	0	0	0	0	0
UDP-glucose 4-epimerase OS=Caulobacter crescentus (strain NA1000 / CB15N) GN=CCNA_00090 PE=4 SV=1	A0A0H3C4G6_CAUCN	1	0	1	0	1	1	0	0
UDP-N-acetylglucosamine 4-epimerase OS=Caulobacter crescentus (strain NA1000 / CB15N) GN=CCNA_02463 PE=4 SV=1	A0A0H3CC61_CAUCN	1	0	1	0	1	1	0	0
Uncharacterized protein OS=Caulobacter crescentus (strain NA1000 / CB15N) GN=CCNA_00428 PE=4 SV=1	A0A0H3C5V9_CAUCN	1	2	2	2	2	1	0	0
Uncharacterized protein OS=Caulobacter crescentus (strain NA1000 / CB15N) GN=CCNA_01024 PE=4 SV=1	A0A0H3C8F9_CAUCN	0	0	0	0	0	0	0	0
Uncharacterized protein OS=Caulobacter crescentus (strain NA1000 / CB15N) GN=CCNA_01026 PE=4 SV=1	A0A0H3C6A8_CAUCN	0	0	0	0	0	0	0	0
Uncharacterized protein OS=Caulobacter crescentus (strain NA1000 / CB15N) GN=CCNA_01344 PE=4 SV=1	A0A0H3C7V0_CAUCN	0	0	0	0	0	0	0	0
Uncharacterized protein OS=Caulobacter crescentus (strain NA1000 / CB15N) GN=CCNA_01785 PE=4 SV=1	A0A0H3C941_CAUCN	0	0	1	1	0	0	0	0
Uncharacterized protein OS=Caulobacter crescentus (strain NA1000 / CB15N) GN=CCNA_02295 PE=4 SV=1	A0A0H3C8Q2_CAUCN	0	0	1	1	0	0	0	0
Uncharacterized protein OS=Caulobacter crescentus (strain NA1000 / CB15N) GN=CCNA_02434 PE=4 SV=1	A0A0H3CAM6_CAUCN	1	2	1	2	1	1	0	0
Uncharacterized protein OS=Caulobacter crescentus (strain NA1000 / CB15N) GN=CCNA_02597 PE=4 SV=1	A0A0H3C9H7_CAUCN	0	0	0	0	0	0	0	0
Uncharacterized protein OS=Caulobacter crescentus (strain NA1000 / CB15N) GN=CCNA_02636 PE=4 SV=1	A0A0H3CB19_CAUCN	0	0	1	0	0	1	0	0
Uncharacterized protein OS=Caulobacter crescentus (strain NA1000 / CB15N) GN=CCNA_02986 PE=4 SV=1	A0A0H3CB51_CAUCN	1	1	1	1	1	1	0	0
Uncharacterized protein OS=Caulobacter crescentus (strain NA1000 / CB15N) GN=CCNA_03224 PE=4 SV=1	A0A0H3CCM5_CAUCN	1	0	1	1	0	1	0	0
Uncharacterized protein OS=Caulobacter crescentus (strain NA1000 / CB15N) GN=CCNA_03769 PE=4 SV=1	A0A0H3CD32_CAUCN	8	8	9	8	8	9	0	0
Uncharacterized protein OS=Caulobacter crescentus (strain NA1000 / CB15N) GN=CCNA_03863 PE=4 SV=1	A0A0H3CE94_CAUCN	1	1	1	1	1	1	0	0
Uncharacterized protein OS=Caulobacter crescentus (strain NA1000 / CB15N) GN=CCNA_03887 PE=4 SV=1	A0A0H3IA71_CAUCN	0	0	0	0	0	0	0	0
Uncharacterized protein OS=Caulobacter crescentus (strain NA1000 / CB15N) GN=CCNA_03932 PE=4 SV=1	A0A0H3J1I9_CAUCN	3	3	5	5	3	3	0	0
Unknown decoy protein for peptide #14899	Unknown #14899-DECOY (+8)	1	0	1	1	0	1	0	0
Unknown decoy protein for peptide #17875	Unknown #17875-DECOY (+4)	0	0	1	1	0	0	0	0
Unknown decoy protein for peptide #18721	Unknown #18721-DECOY (+1)	0	0	0	0	0	0	0	0
Rod shape-determining protein MreB OS=Caulobacter crescentus (strain NA1000 / CB15N) GN=mreB PE=1 SV=1	A0A0H3C7V4_CAUCN	33	38	31	29	40	34	-0.0069534	0.0148485
Two-component receiver protein SpdR OS=Caulobacter crescentus (strain NA1000 / CB15N) GN=spdR PE=4 SV=1	A0A0H3C6B9_CAUCN	11	15	10	12	11	13	-0.016121	0.0309427
Carbamoyl-phosphate synthase small chain OS=Caulobacter crescentus (strain NA1000 / CB15N) GN=carA PE=3 SV=1	A0A0H3CB10_CAUCN	7	12	8	13	9	6	-0.0220911	0.020588
Uncharacterized protein OS=Caulobacter crescentus (strain NA1000 / CB15N) GN=CCNA_00039 PE=4 SV=1	A0A0H3C4C3_CAUCN	3	2	4	3	3	3	-0.0310365	0.0499501
Acetolactate synthase OS=Caulobacter crescentus (strain NA1000 / CB15N) GN=CCNA_02185 PE=3 SV=1	A0A0H3CA17_CAUCN	31	39	39	36	38	37	-0.0329758	0.108821
Orotidine 5'-phosphate decarboxylase OS=Caulobacter crescentus (strain NA1000 / CB15N) GN=pyrF PE=3 SV=1	PYRF_CAUCN	6	4	3	4	4	5	-0.0331786	0.0452641
2-dehydro-3-deoxygluconokinase OS=Caulobacter crescentus (strain NA1000 / CB15N) GN=CCNA_01563 PE=4 SV=1	A0A0H3C7R2_CAUCN	11	20	13	14	17	13	-0.0331786	0.0428564
Biotin synthase OS=Caulobacter crescentus (strain NA1000 / CB15N) GN=bioB PE=3 SV=1	BIOB_CAUCN	5	9	9	7	8	8	-0.0370104	0.0504219
Peroxiredoxin OS=Caulobacter crescentus (strain NA1000 / CB15N) GN=CCNA_03505 PE=4 SV=1	A0A0H3CD91_CAUCN	21	28	27	27	29	22	-0.0376798	0.0781109
5-methyltetrahydropteroyltriglutamate--homocysteine methyltransferase OS=Caulobacter crescentus (strain NA1000 / CB15N) GN=metE PE=3 SV=1	A0A0H3C4V6_CAUCN	74	102	84	88	83	94	-0.037732	0.0945069
Type I secretion adaptor protein hlyD OS=Caulobacter crescentus (strain NA1000 / CB15N) GN=hlyD PE=4 SV=1	A0A0H3C5E3_CAUCN	11	11	13	13	12	11	-0.0384924	0.145862
Succinate--CoA ligase [ADP-forming] subunit beta OS=Caulobacter crescentus (strain NA1000 / CB15N) GN=sucC PE=3 SV=1	SUCC_CAUCN	32	39	35	38	38	33	-0.0406734	0.145472
Aconitate hydratase OS=Caulobacter crescentus (strain NA1000 / CB15N) GN=acnA PE=3 SV=1	A0A0H3CE29_CAUCN	49	56	50	57	56	47	-0.0422208	0.149659
3-hydroxyacyl CoA dehydrogenase OS=Caulobacter crescentus (strain NA1000 / CB15N) GN=CCNA_00123 PE=3 SV=1	A0A0H3C4J0_CAUCN	5	7	11	8	9	6	-0.0430942	0.0449161
ATP synthase gamma chain OS=Caulobacter crescentus (strain NA1000 / CB15N) GN=atpG PE=3 SV=1	ATPG_CAUCN	11	15	17	13	16	15	-0.0466433	0.0859749
UDP-2,3-diacylglucosamine pyrophosphatase LpxI OS=Caulobacter crescentus (strain NA1000 / CB15N) GN=lpxI PE=1 SV=1	A0A0H3C8Q1_CAUCN	6	7	6	7	8	5	-0.0467259	0.0897674
Glycine--tRNA ligase beta subunit OS=Caulobacter crescentus (strain NA1000 / CB15N) GN=glyS PE=3 SV=1	A0A0H3C804_CAUCN	16	23	18	22	21	16	-0.0500345	0.0889942
Probable glycine dehydrogenase (decarboxylating) subunit 2 OS=Caulobacter crescentus (strain NA1000 / CB15N) GN=gcvPB PE=3 SV=1	A0A0H3CCC5_CAUCN	2	2	1	1	4	1	-0.0506677	0.0355905
UTP-glucose-1-phosphate uridylyltransferase OS=Caulobacter crescentus (strain NA1000 / CB15N) GN=CCNA_03752 PE=4 SV=1	A0A0H3CCD6_CAUCN	9	13	13	12	13	11	-0.0520398	0.107973
Transcription termination factor Rho OS=Caulobacter crescentus (strain NA1000 / CB15N) GN=rho PE=3 SV=1	A0A0H3CG88_CAUCN	33	47	50	47	43	43	-0.0529917	0.101904
LysM family peptidoglycan binding protein OS=Caulobacter crescentus (strain NA1000 / CB15N) GN=CCNA_02779 PE=4 SV=1	A0A0H3C9Z0_CAUCN	4	4	11	3	5	13	-0.0544996	0.0269354
Transcriptional regulator xylR OS=Caulobacter crescentus (strain NA1000 / CB15N) GN=xylR PE=4 SV=1	A0A0H3CCI6_CAUCN	4	5	4	3	6	5	-0.0544996	0.0747051
3-oxoacyl-(Acyl-carrier-protein) synthase OS=Caulobacter crescentus (strain NA1000 / CB15N) GN=CCNA_03835 PE=3 SV=1	A0A0H3CCM3_CAUCN	1	3	3	2	3	2	-0.0566417	0.0540925
CpxP-related protein OS=Caulobacter crescentus (strain NA1000 / CB15N) GN=CCNA_02835 PE=4 SV=1	A0A0H3CD80_CAUCN	1	2	3	2	2	2	-0.0566417	0.0681885
Chorismate mutase-family protein OS=Caulobacter crescentus (strain NA1000 / CB15N) GN=CCNA_02305 PE=4 SV=1	A0A0H3C8Q9_CAUCN	1	3	1	1	2	2	-0.0566417	0.0503733
D-cysteine desulfhydrase OS=Caulobacter crescentus (strain NA1000 / CB15N) GN=CCNA_02112 PE=3 SV=1	A0A0H3CB47_CAUCN	0	3	3	1	2	2	-0.0566417	0.0273691
Pilus assembly protein CpaB OS=Caulobacter crescentus (strain NA1000 / CB15N) GN=cpaB PE=4 SV=1	A0A0H3CC71_CAUCN	7	8	6	8	6	8	-0.0566417	0.130132
Aldo/keto reductase family protein OS=Caulobacter crescentus (strain NA1000 / CB15N) GN=CCNA_03097 PE=4 SV=1	A0A0H3CCD3_CAUCN	3	3	4	4	2	5	-0.0566417	0.061849
Peptidyl-tRNA hydrolase OS=Caulobacter crescentus (strain NA1000 / CB15N) GN=pth PE=3 SV=1	PTH_CAUCN	3	3	3	2	5	3	-0.0566417	0.0681885
2-oxoglutarate dehydrogenase E1 component OS=Caulobacter crescentus (strain NA1000 / CB15N) GN=odhA PE=4 SV=1	A0A0H3C4B5_CAUCN	61	78	71	72	82	65	-0.060452	0.162672
Uncharacterized protein OS=Caulobacter crescentus (strain NA1000 / CB15N) GN=CCNA_03674 PE=4 SV=1	A0A0H3CC69_CAUCN	15	16	12	13	15	17	-0.0631258	0.149676
Acetyl esterase OS=Caulobacter crescentus (strain NA1000 / CB15N) GN=CCNA_00810 PE=4 SV=1	A0A0H3C6L6_CAUCN	4	6	5	5	7	4	-0.064215	0.0947572
Cell cycle regulatory protein GcrA OS=Caulobacter crescentus (strain NA1000 / CB15N) GN=gcrA PE=4 SV=1	A0A0H3C9J4_CAUCN	4	6	4	4	7	4	-0.064215	0.0816336
Cobalamin adenosyltransferase family protein OS=Caulobacter crescentus (strain NA1000 / CB15N) GN=CCNA_00766 PE=4 SV=1	A0A0H3C685_CAUCN	4	4	4	5	5	3	-0.068047	0.128019
Fructose-1,6-bisphosphatase class 1 OS=Caulobacter crescentus (strain NA1000 / CB15N) GN=fbp PE=3 SV=1	A0A0H3C9D9_CAUCN	4	6	5	6	4	6	-0.0741308	0.126869
Nucleoside diphosphate kinase OS=Caulobacter crescentus (strain NA1000 / CB15N) GN=ndk PE=3 SV=1	NDK_CAUCN	32	41	30	34	36	38	-0.0777437	0.214204
Two-component response regulator OS=Caulobacter crescentus (strain NA1000 / CB15N) GN=CCNA_02845 PE=4 SV=1	A0A0H3CD88_CAUCN	11	14	10	12	13	12	-0.0856498	0.245442
RpsU-divergently transcribed protein OS=Caulobacter crescentus (strain NA1000 / CB15N) GN=CCNA_03405 PE=4 SV=1	A0A0H3CD66_CAUCN	2	4	1	3	2	2	-0.0876782	0.0757937
HesB protein family OS=Caulobacter crescentus (strain NA1000 / CB15N) GN=CCNA_02088 PE=3 SV=1	A0A0H3C9R3_CAUCN	1	4	1	1	3	2	-0.0876782	0.0574655
LemA protein OS=Caulobacter crescentus (strain NA1000 / CB15N) GN=CCNA_03568 PE=4 SV=1	A0A0H3CDF3_CAUCN	3	4	3	7	2	3	-0.0876782	0.0708005
1-(5-phosphoribosyl)-5-[(5-phosphoribosylamino)methylideneamino] imidazole-4-carboxamide isomerase OS=Caulobacter crescentus (strain NA1000 / CB15N) GN=hisA PE=3 SV=1	A0A0H3CG72_CAUCN	7	10	9	11	10	7	-0.0876782	0.145473
Sec-independent protein translocase protein TatA OS=Caulobacter crescentus (strain NA1000 / CB15N) GN=tatA PE=3 SV=1	TATA_CAUCN	4	3	3	5	3	3	-0.0876782	0.146471
Uncharacterized protein OS=Caulobacter crescentus (strain NA1000 / CB15N) GN=CCNA_02205 PE=4 SV=1	A0A0H3C9T6_CAUCN	2	4	2	2	2	5	-0.0876782	0.074349
Uncharacterized protein OS=Caulobacter crescentus (strain NA1000 / CB15N) GN=CCNA_02575 PE=4 SV=1	A0A0H3CAW0_CAUCN	14	19	15	16	17	18	-0.0921657	0.276234
CtrA inhibitory protein SciP OS=Caulobacter crescentus (strain NA1000 / CB15N) GN=sciP PE=4 SV=1	A0A0H3C507_CAUCN	12	15	15	13	17	15	-0.0922801	0.253101
Electron transfer flavoprotein alpha subunit OS=Caulobacter crescentus (strain NA1000 / CB15N) GN=CCNA_00763 PE=4 SV=1	A0A0H3C7R1_CAUCN	29	39	36	34	43	34	-0.0932419	0.219141
3-isopropylmalate dehydratase large subunit OS=Caulobacter crescentus (strain NA1000 / CB15N) GN=leuC PE=3 SV=1	LEUC_CAUCN	13	28	22	18	25	22	-0.0943438	0.100607
3-oxoacyl-[acyl-carrier-protein] synthase 3 OS=Caulobacter crescentus (strain NA1000 / CB15N) GN=fabH PE=3 SV=1	A0A0H3C7X2_CAUCN	4	8	6	5	7	7	-0.0952516	0.123518
Elongation factor Tu OS=Caulobacter crescentus (strain NA1000 / CB15N) GN=tuf PE=3 SV=1	A0A0H3CEJ3_CAUCN	167	231	197	212	219	200	-0.095822	0.275274
Phosphoribosylformylglycinamidine synthase subunit PurL OS=Caulobacter crescentus (strain NA1000 / CB15N) GN=purL PE=3 SV=1	A0A0H3CA58_CAUCN	18	22	18	16	23	24	-0.0989547	0.190423
30S ribosomal protein S11 OS=Caulobacter crescentus (strain NA1000 / CB15N) GN=rpsK PE=3 SV=1	RS11_CAUCN	11	12	11	11	15	11	-0.0998534	0.279745
Ferric uptake regulation protein OS=Caulobacter crescentus (strain NA1000 / CB15N) GN=CCNA_00055 PE=3 SV=1	A0A0H3C2M1_CAUCN	14	19	21	17	18	23	-0.104855	0.192009
AIM24 family protein OS=Caulobacter crescentus (strain NA1000 / CB15N) GN=CCNA_01172 PE=4 SV=1	A0A0H3C5S8_CAUCN	5	5	5	4	5	8	-0.107309	0.160801
BMFP membrane fusogenic protein OS=Caulobacter crescentus (strain NA1000 / CB15N) GN=CCNA_00526 PE=4 SV=1	A0A0H3C618_CAUCN	3	3	3	3	3	4	-0.107309	0.427243
Cellulose biosynthesis protein CelD OS=Caulobacter crescentus (strain NA1000 / CB15N) GN=CCNA_03803 PE=4 SV=1	A0A0H3CE47_CAUCN	3	3	3	3	4	3	-0.107309	0.427243
Integration host factor subunit beta OS=Caulobacter crescentus (strain NA1000 / CB15N) GN=ihfB PE=3 SV=1	IHFB_CAUCN	4	5	3	4	5	4	-0.107309	0.219432
Pantothenate synthetase OS=Caulobacter crescentus (strain NA1000 / CB15N) GN=panC PE=3 SV=1	A0A0H3CBK7_CAUCN	3	5	4	5	4	4	-0.107309	0.219432
Xylonolactonase xylC OS=Caulobacter crescentus (strain NA1000 / CB15N) GN=xylC PE=4 SV=1	A0A0H3C6P8_CAUCN	15	22	17	20	21	17	-0.109396	0.243657
Uncharacterized protein OS=Caulobacter crescentus (strain NA1000 / CB15N) GN=CCNA_01929 PE=4 SV=1	A0A0H3C938_CAUCN	8	13	8	9	12	10	-0.111531	0.176703
Chromosome-partitioning protein ParB OS=Caulobacter crescentus (strain NA1000 / CB15N) GN=parB PE=1 SV=2	PARB_CAUCN	10	15	16	13	14	17	-0.112425	0.192191
UDP-N-acetylenolpyruvoylglucosamine reductase OS=Caulobacter crescentus (strain NA1000 / CB15N) GN=murB PE=3 SV=1	MURB_CAUCN	6	7	9	8	7	9	-0.120857	0.274687
Bifunctional protein PutA OS=Caulobacter crescentus (strain NA1000 / CB15N) GN=CCNA_00846 PE=3 SV=1	A0A0H3C5Q1_CAUCN	15	37	32	24	21	46	-0.121852	0.0839703
Glutamyl-tRNA(Gln) amidotransferase subunit A OS=Caulobacter crescentus (strain NA1000 / CB15N) GN=gatA PE=3 SV=1	GATA_CAUCN	15	20	20	21	22	17	-0.122761	0.29208
Pentapeptide repeats containing protein OS=Caulobacter crescentus (strain NA1000 / CB15N) GN=CCNA_01968 PE=4 SV=1	A0A0H3CAS8_CAUCN	7	7	9	6	9	11	-0.130773	0.199555
Phosphoglucosamine mutase OS=Caulobacter crescentus (strain NA1000 / CB15N) GN=glmM PE=3 SV=1	GLMM_CAUCN	7	10	8	12	8	8	-0.136978	0.24373
3-ketoacyl-CoA thiolase OS=Caulobacter crescentus (strain NA1000 / CB15N) GN=CCNA_00075 PE=3 SV=1	A0A0H3C565_CAUCN	15	15	17	16	18	18	-0.137798	0.819142
Argininosuccinate synthase OS=Caulobacter crescentus (strain NA1000 / CB15N) GN=argG PE=3 SV=1	ASSY_CAUCN	37	39	43	44	44	43	-0.13795	1.0298
DNA polymerase I OS=Caulobacter crescentus (strain NA1000 / CB15N) GN=CCNA_03577 PE=3 SV=1	A0A0H3CCK5_CAUCN	5	9	8	8	9	7	-0.138346	0.222014
3-hydroxybutyryl-CoA dehydratase OS=Caulobacter crescentus (strain NA1000 / CB15N) GN=CCNA_00741 PE=4 SV=1	A0A0H3C6G7_CAUCN	1	2	2	2	3	1	-0.138346	0.147255
3-hydroxydecanoyl-[acyl-carrier-protein] dehydratase OS=Caulobacter crescentus (strain NA1000 / CB15N) GN=fabA PE=3 SV=1	FABA_CAUCN	0	2	0	0	1	1	-0.138346	0.0780133
Adenine deaminase OS=Caulobacter crescentus (strain NA1000 / CB15N) GN=CCNA_03284 PE=3 SV=1	ADE_CAUCN	2	4	3	4	3	3	-0.138346	0.226657
Arsenate reductase OS=Caulobacter crescentus (strain NA1000 / CB15N) GN=CCNA_01571 PE=3 SV=1	A0A0H3C8A8_CAUCN	1	2	2	3	2	1	-0.138346	0.147255
ATPase, AAA family OS=Caulobacter crescentus (strain NA1000 / CB15N) GN=CCNA_01342 PE=4 SV=1	A0A0H3C719_CAUCN	0	2	1	1	1	1	-0.138346	0.107988
Basal-body rod modification protein FlgD OS=Caulobacter crescentus (strain NA1000 / CB15N) GN=flgD PE=3 SV=1	A0A0H3C6U8_CAUCN	2	2	2	2	3	2	-0.138346	0.427243
Bifunctional regulator KidO OS=Caulobacter crescentus (strain NA1000 / CB15N) GN=kidO PE=4 SV=1	A0A0H3CDS3_CAUCN	0	2	1	1	1	1	-0.138346	0.107988
Delta-aminolevulinic acid dehydratase OS=Caulobacter crescentus (strain NA1000 / CB15N) GN=CCNA_01409 PE=3 SV=1	A0A0H3C809_CAUCN	4	3	2	3	4	3	-0.138346	0.226657
dTDP-glucose 4,6-dehydratase OS=Caulobacter crescentus (strain NA1000 / CB15N) GN=CCNA_01204 PE=4 SV=1	A0A0H3C7D3_CAUCN	0	2	0	1	1	0	-0.138346	0.0780133
Fructokinase OS=Caulobacter crescentus (strain NA1000 / CB15N) GN=CCNA_03849 PE=4 SV=1	A0A0H3CE85_CAUCN	0	2	1	1	1	1	-0.138346	0.107988
Glutathione S-transferase OS=Caulobacter crescentus (strain NA1000 / CB15N) GN=CCNA_03185 PE=3 SV=1	A0A0H3CBN5_CAUCN	1	3	2	3	3	1	-0.138346	0.113591
GntR-family transcriptional regulator OS=Caulobacter crescentus (strain NA1000 / CB15N) GN=CCNA_01037 PE=4 SV=1	A0A0H3C702_CAUCN	0	2	1	1	1	1	-0.138346	0.107988
HAD superfamily sugar phosphatase OS=Caulobacter crescentus (strain NA1000 / CB15N) GN=CCNA_00742 PE=4 SV=1	A0A0H3C7P2_CAUCN	2	3	2	3	2	3	-0.138346	0.285236
Indole-3-glycerol phosphate synthase OS=Caulobacter crescentus (strain NA1000 / CB15N) GN=trpC PE=3 SV=1	TRPC_CAUCN	2	1	2	1	3	2	-0.138346	0.147255
LacI-family transcriptional regulator OS=Caulobacter crescentus (strain NA1000 / CB15N) GN=CCNA_02132 PE=4 SV=1	A0A0H3C9V7_CAUCN	3	4	2	4	3	3	-0.138346	0.226657
MazG protein OS=Caulobacter crescentus (strain NA1000 / CB15N) GN=CCNA_01821 PE=4 SV=1	A0A0H3C8A3_CAUCN	0	2	1	1	1	1	-0.138346	0.107988
NADH-ubiquinone oxidoreductase OS=Caulobacter crescentus (strain NA1000 / CB15N) GN=CCNA_03538 PE=4 SV=1	A0A0H3CF78_CAUCN	0	2	0	1	0	1	-0.138346	0.0780133
Peptide methionine sulfoxide reductase MsrB OS=Caulobacter crescentus (strain NA1000 / CB15N) GN=msrB PE=3 SV=1	MSRB_CAUCN	0	2	0	0	1	1	-0.138346	0.0780133
Probable nicotinate-nucleotide adenylyltransferase OS=Caulobacter crescentus (strain NA1000 / CB15N) GN=nadD PE=3 SV=1	A0A0H3CBV3_CAUCN	0	0	2	1	0	1	-0.138346	0.0780133
Proline hydroxylase OS=Caulobacter crescentus (strain NA1000 / CB15N) GN=CCNA_02573 PE=4 SV=1	A0A0H3C9F8_CAUCN	0	2	1	0	3	1	-0.138346	0.0651084
Shikimate kinase OS=Caulobacter crescentus (strain NA1000 / CB15N) GN=aroK PE=3 SV=1	AROK_CAUCN	2	2	2	2	2	3	-0.138346	0.427243
Sulfite reductase (NADPH) flavoprotein alpha-component OS=Caulobacter crescentus (strain NA1000 / CB15N) GN=CCNA_03159 PE=4 SV=1	A0A0H3CBK6_CAUCN	1	0	2	1	1	1	-0.138346	0.107988
Uncharacterized protein OS=Caulobacter crescentus (strain NA1000 / CB15N) GN=CCNA_00698 PE=4 SV=1	A0A0H3C5D3_CAUCN	1	0	2	1	1	1	-0.138346	0.107988
Uncharacterized protein OS=Caulobacter crescentus (strain NA1000 / CB15N) GN=CCNA_01025 PE=4 SV=1	A0A0H3C5A8_CAUCN	1	2	0	1	1	1	-0.138346	0.107988
Uncharacterized protein OS=Caulobacter crescentus (strain NA1000 / CB15N) GN=CCNA_02342 PE=4 SV=1	A0A0H3CBU5_CAUCN	2	4	3	4	3	3	-0.138346	0.226657
Uracil phosphoribosyltransferase OS=Caulobacter crescentus (strain NA1000 / CB15N) GN=upp PE=3 SV=1	UPP_CAUCN	2	2	1	1	2	3	-0.138346	0.147255
Exodeoxyribonuclease III OS=Caulobacter crescentus (strain NA1000 / CB15N) GN=CCNA_03821 PE=4 SV=1	A0A0H3CG43_CAUCN	3	5	4	2	8	5	-0.14432	0.105603
Uncharacterized protein OS=Caulobacter crescentus (strain NA1000 / CB15N) GN=CCNA_03167 PE=4 SV=1	A0A0H3CCJ3_CAUCN	1	4	1	2	2	2	-0.14432	0.119359
ABC transporter ATP-binding protein OS=Caulobacter crescentus (strain NA1000 / CB15N) GN=CCNA_01769 PE=4 SV=1	A0A0H3C913_CAUCN	3	9	8	8	5	8	-0.14432	0.113604
ATP synthase subunit b OS=Caulobacter crescentus (strain NA1000 / CB15N) GN=atpF PE=3 SV=1	A0A0H3C6N6_CAUCN	14	18	14	17	18	16	-0.147869	0.530522
Cobaltochelatase cobS subunit OS=Caulobacter crescentus (strain NA1000 / CB15N) GN=CCNA_03115 PE=4 SV=1	A0A0H3CCB1_CAUCN	5	8	10	8	8	9	-0.149153	0.221999
Elongation factor G OS=Caulobacter crescentus (strain NA1000 / CB15N) GN=fusA PE=3 SV=1	EFG_CAUCN	176	195	202	209	227	200	-0.150178	0.876983
Esterase lipase family protein FzeB OS=Caulobacter crescentus (strain NA1000 / CB15N) GN=fzeB PE=4 SV=1	A0A0H3CDE1_CAUCN	15	16	17	16	19	19	-0.157977	0.790311
Glutamate racemase OS=Caulobacter crescentus (strain NA1000 / CB15N) GN=murI PE=3 SV=1	A0A0H3CCL4_CAUCN	2	5	4	4	4	4	-0.157977	0.203751
Gamma-glutamyl phosphate reductase OS=Caulobacter crescentus (strain NA1000 / CB15N) GN=proA PE=3 SV=1	A0A0H3CF85_CAUCN	3	8	2	4	5	4	-0.157977	0.119301
CarD-family transcriptional regulator OS=Caulobacter crescentus (strain NA1000 / CB15N) GN=CCNA_00690 PE=4 SV=1	A0A0H3C7K7_CAUCN	16	20	19	20	18	24	-0.160798	0.470985
GTPase Era OS=Caulobacter crescentus (strain NA1000 / CB15N) GN=era PE=3 SV=1	ERA_CAUCN	4	5	4	6	4	5	-0.161809	0.416321
Short-chain alcohol dehydrogenase OS=Caulobacter crescentus (strain NA1000 / CB15N) GN=CCNA_02178 PE=3 SV=1	A0A0H3C9R0_CAUCN	11	9	11	11	11	13	-0.161809	0.635364
Signal peptidase I OS=Caulobacter crescentus (strain NA1000 / CB15N) GN=CCNA_01629 PE=3 SV=1	A0A0H3C8K1_CAUCN	4	5	4	4	6	5	-0.161809	0.416321
DNA-directed RNA polymerase subunit alpha OS=Caulobacter crescentus (strain NA1000 / CB15N) GN=rpoA PE=3 SV=1	RPOA_CAUCN	27	35	31	37	33	34	-0.162464	0.635665
Aspartate-semialdehyde dehydrogenase OS=Caulobacter crescentus (strain NA1000 / CB15N) GN=asd PE=3 SV=1	A0A0H3C356_CAUCN	19	24	22	23	27	23	-0.162645	0.609736
Inosine-5'-monophosphate dehydrogenase OS=Caulobacter crescentus (strain NA1000 / CB15N) GN=guaB PE=3 SV=1	A0A0H3C768_CAUCN	20	31	29	32	32	25	-0.16334	0.300233
Oxoglutarate semialdehyde dehydrogenase OS=Caulobacter crescentus (strain NA1000 / CB15N) GN=CCNA_02881 PE=4 SV=1	A0A0H3CBS0_CAUCN	8	5	10	11	6	9	-0.166642	0.184846
UDP-glucose 6-dehydrogenase OS=Caulobacter crescentus (strain NA1000 / CB15N) GN=CCNA_02465 PE=3 SV=1	A0A0H3C9U8_CAUCN	18	19	21	23	18	25	-0.168014	0.490561
Protein translocase subunit SecA OS=Caulobacter crescentus (strain NA1000 / CB15N) GN=secA PE=3 SV=1	SECA_CAUCN	65	82	74	85	81	82	-0.170201	0.804179
Glycosyltransferase OS=Caulobacter crescentus (strain NA1000 / CB15N) GN=CCNA_00466 PE=4 SV=1	A0A0H3C5G9_CAUCN	3	6	6	6	4	7	-0.171524	0.195918
tRNA-2-methylthio-N(6)-dimethylallyladenosine synthase OS=Caulobacter crescentus (strain NA1000 / CB15N) GN=miaB PE=3 SV=1	A0A0H3C5U7_CAUCN	1	6	5	4	5	3	-0.171524	0.104035
Cysteine synthase OS=Caulobacter crescentus (strain NA1000 / CB15N) GN=CCNA_01493 PE=4 SV=1	A0A0H3C9I7_CAUCN	4	4	4	8	3	4	-0.175356	0.192682
Rubrum transdehydrogenase NAD-binding OS=Caulobacter crescentus (strain NA1000 / CB15N) GN=CCNA_03414 PE=4 SV=1	A0A0H3CC88_CAUCN	24	31	24	30	30	29	-0.175857	0.665741
50S ribosomal protein L1 OS=Caulobacter crescentus (strain NA1000 / CB15N) GN=rplA PE=3 SV=1	RL1_CAUCN	9	15	13	17	12	13	-0.182812	0.301133
50S ribosomal protein L28 OS=Caulobacter crescentus (strain NA1000 / CB15N) GN=rpmB PE=3 SV=1	RL28_CAUCN	12	13	13	15	17	12	-0.185072	0.581981
Oligoendopeptidase F OS=Caulobacter crescentus (strain NA1000 / CB15N) GN=CCNA_03422 PE=4 SV=1	A0A0H3CEW3_CAUCN	5	7	7	8	6	8	-0.187414	0.437339
Sensory transduction histidine kinase/receiver protein CckA OS=Caulobacter crescentus (strain NA1000 / CB15N) GN=cckA PE=4 SV=1	A0A0H3C8Q4_CAUCN	4	8	8	5	9	9	-0.189014	0.19362
Peptidoglycan-associated lipoprotein pal OS=Caulobacter crescentus (strain NA1000 / CB15N) GN=pal PE=3 SV=1	A0A0H3CC28_CAUCN	8	8	10	11	10	9	-0.189014	0.701979
Hydroxyacylglutathione hydrolase OS=Caulobacter crescentus (strain NA1000 / CB15N) GN=CCNA_00971 PE=4 SV=1	A0A0H3C530_CAUCN	4	4	5	3	7	6	-0.192845	0.238321
Enoyl-CoA hydratase OS=Caulobacter crescentus (strain NA1000 / CB15N) GN=CCNA_00006 PE=3 SV=1	A0A0H3C490_CAUCN	5	10	8	8	8	10	-0.194987	0.286501
3-hydroxybutyryl-CoA dehydratase OS=Caulobacter crescentus (strain NA1000 / CB15N) GN=CCNA_03613 PE=4 SV=1	A0A0H3CC15_CAUCN	2	1	2	2	2	2	-0.194987	0.427243
3-polyprenyl-4-hydroxybenzoate decarboxylase OS=Caulobacter crescentus (strain NA1000 / CB15N) GN=CCNA_00315 PE=3 SV=1	A0A0H3C3A6_CAUCN	3	1	3	2	3	3	-0.194987	0.209235
Amino acid permease OS=Caulobacter crescentus (strain NA1000 / CB15N) GN=CCNA_01242 PE=4 SV=1	A0A0H3C7N3_CAUCN	1	1	1	2	1	1	-0.194987	0.427243
ATP-dependent dethiobiotin synthetase BioD OS=Caulobacter crescentus (strain NA1000 / CB15N) GN=bioD PE=3 SV=1	BIOD_CAUCN	1	2	1	2	2	1	-0.194987	0.285236
Cystathionine beta-lyase OS=Caulobacter crescentus (strain NA1000 / CB15N) GN=CCNA_01491 PE=3 SV=1	A0A0H3C825_CAUCN	1	1	1	2	1	1	-0.194987	0.427243
Cytochrome c-family protein OS=Caulobacter crescentus (strain NA1000 / CB15N) GN=CCNA_02200 PE=4 SV=1	A0A0H3CA34_CAUCN	1	0	0	0	0	2	-0.194987	0.11321
dTDP-glucose 4,6-dehydratase OS=Caulobacter crescentus (strain NA1000 / CB15N) GN=CCNA_03744 PE=3 SV=1	A0A0H3CDX1_CAUCN	2	3	1	2	3	2	-0.194987	0.238997
Esterase OS=Caulobacter crescentus (strain NA1000 / CB15N) GN=CCNA_00255 PE=4 SV=1	A0A0H3C4U3_CAUCN-DECOY	1	2	2	2	2	2	-0.194987	0.427243
Fumarylacetoacetate (FAA) hydrolase family protein OS=Caulobacter crescentus (strain NA1000 / CB15N) GN=CCNA_01486 PE=4 SV=1	A0A0H3C821_CAUCN	1	1	1	2	1	1	-0.194987	0.427243
Fumarylpyruvate hydrolase OS=Caulobacter crescentus (strain NA1000 / CB15N) GN=CCNA_03682 PE=4 SV=1	A0A0H3CE09_CAUCN	1	2	1	1	2	2	-0.194987	0.285236
Glutathione S-transferase OS=Caulobacter crescentus (strain NA1000 / CB15N) GN=CCNA_02569 PE=4 SV=1	A0A0H3CA44_CAUCN	1	2	2	2	2	2	-0.194987	0.427243
MarR-family transcriptional regulator OS=Caulobacter crescentus (strain NA1000 / CB15N) GN=CCNA_00939 PE=4 SV=1	A0A0H3C601_CAUCN	1	1	1	1	2	1	-0.194987	0.427243
Outer membrane protein OS=Caulobacter crescentus (strain NA1000 / CB15N) GN=CCNA_01675 PE=4 SV=1	A0A0H3C7Z3_CAUCN	1	1	1	2	1	1	-0.194987	0.427243
Perosamine synthetase OS=Caulobacter crescentus (strain NA1000 / CB15N) GN=CCNA_01064 PE=3 SV=1	A0A0H3C8J5_CAUCN	1	2	1	2	2	1	-0.194987	0.285236
Phosphohistidine phosphatase SixA OS=Caulobacter crescentus (strain NA1000 / CB15N) GN=sixA PE=4 SV=1	A0A0H3C5R5_CAUCN	0	0	1	0	2	0	-0.194987	0.11321
Putative pre-16S rRNA nuclease OS=Caulobacter crescentus (strain NA1000 / CB15N) GN=CCNA_02521 PE=3 SV=1	YQGF_CAUCN	0	3	1	1	2	1	-0.194987	0.116336
SOUL domain heme-binding protein OS=Caulobacter crescentus (strain NA1000 / CB15N) GN=CCNA_02632 PE=4 SV=1	A0A0H3C9K4_CAUCN	0	1	1	0	2	1	-0.194987	0.125153
Succinate dehydrogenase membrane anchor subunit OS=Caulobacter crescentus (strain NA1000 / CB15N) GN=CCNA_03643 PE=4 SV=1	A0A0H3CDM8_CAUCN	2	2	1	2	2	2	-0.194987	0.427243
Tetratricopeptide repeat family protein OS=Caulobacter crescentus (strain NA1000 / CB15N) GN=CCNA_00141 PE=4 SV=1	A0A0H3C4K3_CAUCN	1	1	1	1	2	1	-0.194987	0.427243
Uncharacterized protein OS=Caulobacter crescentus (strain NA1000 / CB15N) GN=CCNA_01452 PE=4 SV=1	A0A0H3C7Z0_CAUCN	1	1	1	1	1	2	-0.194987	0.427243
Uncharacterized protein OS=Caulobacter crescentus (strain NA1000 / CB15N) GN=CCNA_01533 PE=4 SV=1	A0A0H3C7L3_CAUCN	0	1	1	2	1	0	-0.194987	0.125153
Uncharacterized protein OS=Caulobacter crescentus (strain NA1000 / CB15N) GN=CCNA_03348 PE=4 SV=1	A0A0H3CBC8_CAUCN	0	1	0	0	0	2	-0.194987	0.11321
Uncharacterized protein OS=Caulobacter crescentus (strain NA1000 / CB15N) GN=CCNA_03382 PE=4 SV=1	A0A0H3CCY9_CAUCN	1	1	1	1	1	2	-0.194987	0.427243
DctA-YdbH superfamily protein OS=Caulobacter crescentus (strain NA1000 / CB15N) GN=CCNA_03665 PE=4 SV=1	A0A0H3CCS4_CAUCN	4	4	3	4	5	4	-0.194988	0.634243
Ferritin superfamily protein OS=Caulobacter crescentus (strain NA1000 / CB15N) GN=CCNA_00592 PE=4 SV=1	A0A0H3C532_CAUCN	4	3	7	7	5	4	-0.194988	0.213419
Uncharacterized protein OS=Caulobacter crescentus (strain NA1000 / CB15N) GN=CCNA_03970 PE=4 SV=1	A0A0H3IWJ9_CAUCN	3	4	4	4	4	5	-0.194988	0.634243
Serine hydroxymethyltransferase OS=Caulobacter crescentus (strain NA1000 / CB15N) GN=glyA PE=3 SV=1	A0A0H3C7W2_CAUCN	26	33	27	34	31	34	-0.202953	0.842147
OAR protein OS=Caulobacter crescentus (strain NA1000 / CB15N) GN=CCNA_00974 PE=4 SV=1	A0A0H3C6X0_CAUCN	12	31	3	13	22	7	-0.210159	0.0758869
Malonyl CoA-acyl carrier protein transacylase OS=Caulobacter crescentus (strain NA1000 / CB15N) GN=CCNA_01746 PE=3 SV=1	A0A0H3C853_CAUCN	11	22	15	17	19	18	-0.210419	0.312523
30S ribosomal protein S3 OS=Caulobacter crescentus (strain NA1000 / CB15N) GN=rpsC PE=3 SV=1	RS3_CAUCN	8	11	12	13	11	12	-0.212477	0.541098
Thioredoxin OS=Caulobacter crescentus (strain NA1000 / CB15N) GN=CCNA_00109 PE=4 SV=1	A0A0H3C5Z7_CAUCN	8	15	14	14	13	15	-0.212477	0.325288
Protein RecA OS=Caulobacter crescentus (strain NA1000 / CB15N) GN=recA PE=3 SV=1	RECA_CAUCN	5	10	6	8	9	7	-0.213368	0.313237
Citrate synthase OS=Caulobacter crescentus (strain NA1000 / CB15N) GN=CCNA_01983 PE=3 SV=1	A0A0H3C985_CAUCN	37	53	42	52	52	48	-0.213824	0.628419
Acyl carrier protein OS=Caulobacter crescentus (strain NA1000 / CB15N) GN=acpP PE=3 SV=1	ACP_CAUCN	13	15	13	16	17	15	-0.214226	1.24469
Methylmalonyl-CoA mutase beta subunit OS=Caulobacter crescentus (strain NA1000 / CB15N) GN=CCNA_02458 PE=4 SV=1	A0A0H3C946_CAUCN	1	3	3	4	4	1	-0.214619	0.144189
UPF0434 protein CCNA_00107 OS=Caulobacter crescentus (strain NA1000 / CB15N) GN=CCNA_00107 PE=3 SV=1	Y107_CAUCN	3	4	3	4	4	4	-0.214619	0.935106
Bifunctional protein GlmU OS=Caulobacter crescentus (strain NA1000 / CB15N) GN=glmU PE=3 SV=1	GLMU_CAUCN	22	22	21	24	26	26	-0.215692	2.13975
Competence/damage-inducible protein CinA OS=Caulobacter crescentus (strain NA1000 / CB15N) GN=CCNA_02756 PE=4 SV=1	A0A0H3CBF9_CAUCN	11	18	17	19	18	16	-0.218168	0.422305
2-isopropylmalate synthase OS=Caulobacter crescentus (strain NA1000 / CB15N) GN=leuA PE=3 SV=1	LEU1_CAUCN	31	43	37	48	42	39	-0.218514	0.621835
Elongation factor Ts OS=Caulobacter crescentus (strain NA1000 / CB15N) GN=tsf PE=3 SV=1	EFTS_CAUCN	80	80	86	101	94	92	-0.219599	1.84473
D-xylose 1-dehydrogenase OS=Caulobacter crescentus (strain NA1000 / CB15N) GN=xylB PE=1 SV=1	XDH_CAUCN	41	47	48	55	56	48	-0.220988	1.05982
S-adenosylmethionine synthetase OS=Caulobacter crescentus (strain NA1000 / CB15N) GN=metK PE=3 SV=1	A0A0H3C5U2_CAUCN	32	61	48	48	56	56	-0.222397	0.333135
Acetyl-coenzyme A carboxylase carboxyl transferase subunit alpha OS=Caulobacter crescentus (strain NA1000 / CB15N) GN=accA PE=3 SV=1	ACCA_CAUCN	35	37	39	46	42	42	-0.222446	1.65438
Methionine synthase I metH OS=Caulobacter crescentus (strain NA1000 / CB15N) GN=CCNA_02221 PE=4 SV=1	A0A0H3CA50_CAUCN	5	18	13	12	12	14	-0.222508	0.167106
Keratin, type I cytoskeletal 10 OS=Homo sapiens GN=KRT10 PE=1 SV=6	K1C10_CON-HUMAN	24	11	19	23	7	49	-0.226024	0.097569
Cell cycle transcriptional regulator CtrA OS=Caulobacter crescentus (strain NA1000 / CB15N) GN=ctrA PE=3 SV=1	CTRA_CAUCN	4	7	9	7	9	7	-0.226024	0.291581
GDP-L-fucose synthase OS=Caulobacter crescentus (strain NA1000 / CB15N) GN=fcl PE=3 SV=1	A0A0H3C5H3_CAUCN	1	2	4	3	3	2	-0.226024	0.216097
Isoprenyl transferase OS=Caulobacter crescentus (strain NA1000 / CB15N) GN=CCNA_01996 PE=3 SV=1	A0A0H3C8Q5_CAUCN	3	4	4	3	7	4	-0.226024	0.291581
ATP-dependent clp protease ATP-binding subunit ClpA OS=Caulobacter crescentus (strain NA1000 / CB15N) GN=clpA PE=3 SV=1	A0A0H3C9D6_CAUCN	13	18	21	24	20	17	-0.230461	0.415839
Aldehyde dehydrogenase OS=Caulobacter crescentus (strain NA1000 / CB15N) GN=CCNA_03695 PE=3 SV=1	A0A0H3CCV8_CAUCN	6	6	6	6	9	7	-0.235739	0.718112
Elongation factor P OS=Caulobacter crescentus (strain NA1000 / CB15N) GN=efp PE=3 SV=1	EFP_CAUCN	9	12	11	13	12	13	-0.23594	0.938785
Methylenetetrahydrofolate reductase OS=Caulobacter crescentus (strain NA1000 / CB15N) GN=CCNA_02224 PE=3 SV=1	A0A0H3C9A8_CAUCN	3	10	7	7	8	7	-0.236831	0.211335
Very-long-chain acyl-CoA synthetase OS=Caulobacter crescentus (strain NA1000 / CB15N) GN=CCNA_02384 PE=4 SV=1	A0A0H3CAI6_CAUCN	1	10	4	5	5	4	-0.236831	0.120658
30S ribosomal protein S6 OS=Caulobacter crescentus (strain NA1000 / CB15N) GN=rpsF PE=3 SV=1	RS6_CAUCN	18	26	23	24	29	26	-0.239285	0.645934
Acetyl-CoA carboxylase biotin carboxyl carrier protein subunit OS=Caulobacter crescentus (strain NA1000 / CB15N) GN=CCNA_01960 PE=4 SV=1	A0A0H3C9I8_CAUCN	9	18	9	10	18	14	-0.240822	0.248325
Arginine--tRNA ligase OS=Caulobacter crescentus (strain NA1000 / CB15N) GN=argS PE=3 SV=1	SYR_CAUCN	8	18	13	12	15	18	-0.241053	0.276044
Methyl-accepting chemotaxis protein OS=Caulobacter crescentus (strain NA1000 / CB15N) GN=CCNA_03247 PE=4 SV=1	A0A0H3CEE6_CAUCN	6	16	13	17	13	10	-0.244846	0.216786
MviM-like NAD-dependent oxidoreductase OS=Caulobacter crescentus (strain NA1000 / CB15N) GN=CCNA_02094 PE=4 SV=1	A0A0H3CB32_CAUCN	2	3	3	3	4	3	-0.245655	0.632168
Polyprenyl-phosphate beta-D-glucosyltransferase OS=Caulobacter crescentus (strain NA1000 / CB15N) GN=CCNA_02983 PE=4 SV=1	A0A0H3CC09_CAUCN	2	3	3	4	3	3	-0.245655	0.632168
Ribosome-binding factor A OS=Caulobacter crescentus (strain NA1000 / CB15N) GN=rbfA PE=3 SV=1	RBFA_CAUCN	2	3	3	3	3	4	-0.245655	0.632168
tRNA (guanine-N(1)-)-methyltransferase OS=Caulobacter crescentus (strain NA1000 / CB15N) GN=trmD PE=3 SV=1	A0A0H3C302_CAUCN	1	3	2	3	1	4	-0.245655	0.191052
UDP-N-acetylglucosamine 4,6-dehydratase OS=Caulobacter crescentus (strain NA1000 / CB15N) GN=CCNA_00233 PE=4 SV=1	A0A0H3C4S3_CAUCN	2	2	2	4	2	2	-0.245655	0.427243
Peroxiredoxin OS=Caulobacter crescentus (strain NA1000 / CB15N) GN=CCNA_03012 PE=4 SV=1	A0A0H3CDP2_CAUCN	8	11	7	9	11	11	-0.245655	0.560012
Uncharacterized protein OS=Caulobacter crescentus (strain NA1000 / CB15N) GN=CCNA_03938 PE=4 SV=1	A0A0H3IXN5_CAUCN	10	7	8	9	10	11	-0.245655	0.730011
DNA-binding protein HU OS=Caulobacter crescentus (strain NA1000 / CB15N) GN=CCNA_02416 PE=3 SV=1	A0A0H3CAE3_CAUCN	39	49	38	49	50	50	-0.24584	1.00941
Enoyl-[acyl-carrier-protein] reductase [NADH] OS=Caulobacter crescentus (strain NA1000 / CB15N) GN=fabI PE=3 SV=1	A0A0H3CEH0_CAUCN	19	20	17	23	21	23	-0.248395	1.47929
Pirin family protein OS=Caulobacter crescentus (strain NA1000 / CB15N) GN=CCNA_01539 PE=3 SV=1	A0A0H3C871_CAUCN	2	4	4	5	2	6	-0.249487	0.216015
50S ribosomal protein L33 OS=Caulobacter crescentus (strain NA1000 / CB15N) GN=rpmG PE=3 SV=1	RL33_CAUCN	7	7	8	11	8	8	-0.251629	0.775677
NADH-quinone oxidoreductase subunit C OS=Caulobacter crescentus (strain NA1000 / CB15N) GN=nuoC PE=3 SV=1	A0A0H3CAY3_CAUCN	14	21	14	19	21	18	-0.252025	0.577723
Transcription elongation factor GreA OS=Caulobacter crescentus (strain NA1000 / CB15N) GN=greA PE=3 SV=1	GREA_CAUCN	20	24	28	32	29	25	-0.252523	0.685236
Methyltransferase OS=Caulobacter crescentus (strain NA1000 / CB15N) GN=CCNA_01056 PE=4 SV=1	A0A0H3C6D5_CAUCN	4	8	4	7	7	5	-0.257061	0.337355
GDP-mannose 4,6-dehydratase OS=Caulobacter crescentus (strain NA1000 / CB15N) GN=gmd PE=3 SV=1	A0A0H3C5Y5_CAUCN	8	13	10	12	12	13	-0.257174	0.615333
Deoxyguanosinetriphosphate triphosphohydrolase-like protein OS=Caulobacter crescentus (strain NA1000 / CB15N) GN=CCNA_02087 PE=3 SV=1	DGTL1_CAUCN	3	6	6	6	7	5	-0.259203	0.367883
Acyl-CoA dehydrogenase OS=Caulobacter crescentus (strain NA1000 / CB15N) GN=CCNA_03184 PE=3 SV=1	A0A0H3CAZ0_CAUCN	2	6	4	5	4	5	-0.259203	0.285738
Glycosyl transferase family protein OS=Caulobacter crescentus (strain NA1000 / CB15N) GN=CCNA_00502 PE=4 SV=1	A0A0H3C700_CAUCN	2	4	6	5	5	4	-0.259203	0.285738
Glutamine synthetase OS=Caulobacter crescentus (strain NA1000 / CB15N) GN=CCNA_02047 PE=3 SV=1	A0A0H3C9D7_CAUCN	74	78	77	91	91	93	-0.261237	3.33682
Phosphomethylpyrimidine synthase OS=Caulobacter crescentus (strain NA1000 / CB15N) GN=thiC PE=3 SV=1	THIC_CAUCN	12	15	19	19	18	18	-0.265139	0.663339
3-isopropylmalate dehydratase small subunit OS=Caulobacter crescentus (strain NA1000 / CB15N) GN=leuD PE=3 SV=1	LEUD_CAUCN	5	9	5	6	9	8	-0.269118	0.392787
Uncharacterized protein OS=Caulobacter crescentus (strain NA1000 / CB15N) GN=CCNA_01581 PE=4 SV=1	A0A0H3C8B7_CAUCN	3	5	5	6	5	5	-0.269118	0.574225
ATP-dependent RNA helicase OS=Caulobacter crescentus (strain NA1000 / CB15N) GN=CCNA_01923 PE=3 SV=1	A0A0H3C8I9_CAUCN	15	19	24	20	22	28	-0.269359	0.5087
Phenylalanine--tRNA ligase beta subunit OS=Caulobacter crescentus (strain NA1000 / CB15N) GN=pheT PE=3 SV=1	A0A0H3C8M4_CAUCN	15	17	19	21	22	19	-0.271023	1.15469
50S ribosomal protein L19 OS=Caulobacter crescentus (strain NA1000 / CB15N) GN=rplS PE=3 SV=1	A0A0H3C671_CAUCN	7	13	11	12	13	12	-0.271972	0.486253
Orotate phosphoribosyltransferase OS=Caulobacter crescentus (strain NA1000 / CB15N) GN=pyrE PE=3 SV=1	PYRE_CAUCN	5	8	5	8	7	7	-0.276692	0.611447
Glutaredoxin OS=Caulobacter crescentus (strain NA1000 / CB15N) GN=CCNA_00872 PE=4 SV=1	A0A0H3C4T7_CAUCN	0	2	2	1	1	3	-0.276692	0.167033
ATP synthase subunit alpha OS=Caulobacter crescentus (strain NA1000 / CB15N) GN=atpA PE=3 SV=1	ATPA_CAUCN	87	97	104	121	110	118	-0.277195	1.51389
Tyrosine--tRNA ligase OS=Caulobacter crescentus (strain NA1000 / CB15N) GN=tyrS PE=3 SV=1	SYY_CAUCN	6	11	5	8	9	9	-0.278834	0.381323
Methionine--tRNA ligase OS=Caulobacter crescentus (strain NA1000 / CB15N) GN=metG PE=3 SV=1	SYM_CAUCN	6	10	7	9	10	9	-0.278834	0.632014
D-alanyl-D-alanine serine-type carboxypeptidase OS=Caulobacter crescentus (strain NA1000 / CB15N) GN=CCNA_02243 PE=3 SV=1	A0A0H3C8K5_CAUCN	7	9	11	11	12	10	-0.279314	0.695834
Translation initiation factor IF-3 OS=Caulobacter crescentus (strain NA1000 / CB15N) GN=infC PE=3 SV=1	IF3_CAUCN	9	13	13	12	14	17	-0.280206	0.592743
Bifunctional purine biosynthesis protein PurH OS=Caulobacter crescentus (strain NA1000 / CB15N) GN=purH PE=3 SV=1	A0A0H3C3Q7_CAUCN	22	27	27	29	35	29	-0.281811	1.02582
STAS domain protein OS=Caulobacter crescentus (strain NA1000 / CB15N) GN=CCNA_00440 PE=4 SV=1	A0A0H3C3R0_CAUCN	1	4	1	2	3	2	-0.282666	0.241392
Stomatin/prohibitin-related protein OS=Caulobacter crescentus (strain NA1000 / CB15N) GN=CCNA_02619 PE=4 SV=1	A0A0H3CA87_CAUCN	4	6	3	6	5	5	-0.282666	0.502086
Acetoacetyl-CoA reductase OS=Caulobacter crescentus (strain NA1000 / CB15N) GN=CCNA_00545 PE=4 SV=1	A0A0H3C629_CAUCN	9	10	17	16	13	14	-0.283475	0.442165
Proline--tRNA ligase OS=Caulobacter crescentus (strain NA1000 / CB15N) GN=proS PE=3 SV=1	SYP_CAUCN	14	19	13	20	18	18	-0.284	0.796261
30S ribosomal protein S2 OS=Caulobacter crescentus (strain NA1000 / CB15N) GN=rpsB PE=3 SV=1	RS2_CAUCN	19	30	23	28	29	30	-0.285994	0.703484
50S ribosomal protein L7/L12 OS=Caulobacter crescentus (strain NA1000 / CB15N) GN=rplL PE=3 SV=1	RL7_CAUCN	18	28	19	25	30	24	-0.290219	0.606174
HemY domain membrane protein OS=Caulobacter crescentus (strain NA1000 / CB15N) GN=CCNA_00073 PE=4 SV=1	A0A0H3C3P8_CAUCN	17	14	12	17	16	20	-0.290817	0.823939
3'(2'),5'-bisphosphate nucleotidase CysQ OS=Caulobacter crescentus (strain NA1000 / CB15N) GN=CCNA_03582 PE=4 SV=1	A0A0H3CCK9_CAUCN	8	10	5	10	10	8	-0.29149	0.457845
ATP-dependent zinc metalloprotease FtsH OS=Caulobacter crescentus (strain NA1000 / CB15N) GN=ftsH PE=2 SV=1	FTSH_CAUCN	11	12	17	17	17	15	-0.294841	0.718546
dATP pyrophosphohydrolase OS=Caulobacter crescentus (strain NA1000 / CB15N) GN=CCNA_01212 PE=4 SV=1	A0A0H3C8X0_CAUCN	7	7	9	10	11	8	-0.297464	0.846697
Ferrous iron transport protein B OS=Caulobacter crescentus (strain NA1000 / CB15N) GN=CCNA_00749 PE=3 SV=1	A0A0H3C5G5_CAUCN	5	3	5	8	4	5	-0.302297	0.403412
Uncharacterized protein OS=Caulobacter crescentus (strain NA1000 / CB15N) GN=CCNA_00111 PE=4 SV=1	A0A0H3C3T1_CAUCN	3	1	4	2	4	4	-0.302297	0.257064
Zn-dependent hydrolase, glyoxalase II family OS=Caulobacter crescentus (strain NA1000 / CB15N) GN=CCNA_01241 PE=4 SV=1	A0A0H3C7G9_CAUCN	1	3	3	2	3	4	-0.302297	0.312013
ABC transporter substrate-binding protein OS=Caulobacter crescentus (strain NA1000 / CB15N) GN=CCNA_02716 PE=4 SV=1	A0A0H3CCW7_CAUCN	3	3	3	3	4	5	-0.302297	0.828447
Dimethylallyltransferase/geranyltranstransferase OS=Caulobacter crescentus (strain NA1000 / CB15N) GN=CCNA_02150 PE=3 SV=1	A0A0H3C9P5_CAUCN	3	7	7	5	7	9	-0.302297	0.312013
Protein translocase subunit SecE OS=Caulobacter crescentus (strain NA1000 / CB15N) GN=secE PE=3 SV=1	A0A0H3CEJ9_CAUCN	3	2	3	5	4	2	-0.302297	0.38605
Glutathione peroxidase OS=Caulobacter crescentus (strain NA1000 / CB15N) GN=CCNA_02273 PE=4 SV=1	A0A0H3CBN3_CAUCN	6	6	6	8	8	7	-0.305928	2.24504
Ribosome-recycling factor OS=Caulobacter crescentus (strain NA1000 / CB15N) GN=frr PE=3 SV=1	RRF_CAUCN	12	12	15	19	15	15	-0.307016	0.981727
30S ribosomal protein S18 OS=Caulobacter crescentus (strain NA1000 / CB15N) GN=rpsR PE=3 SV=1	RS18_CAUCN	6	6	8	6	11	9	-0.30987	0.527858
GDP-mannose 4,6-dehydratase OS=Caulobacter crescentus (strain NA1000 / CB15N) GN=gmd PE=3 SV=1	A0A0H3C726_CAUCN	6	8	9	11	9	9	-0.30987	0.814888
Acetyl-CoA acetyltransferase OS=Caulobacter crescentus (strain NA1000 / CB15N) GN=CCNA_00544 PE=3 SV=1	A0A0H3C5Q0_CAUCN	68	69	60	89	80	76	-0.309982	1.55995
GTP-binding protein TypA/BipA OS=Caulobacter crescentus (strain NA1000 / CB15N) GN=CCNA_00778 PE=4 SV=1	A0A0H3C6J8_CAUCN	19	41	24	33	37	30	-0.310495	0.400398
Pyruvate kinase OS=Caulobacter crescentus (strain NA1000 / CB15N) GN=CCNA_02130 PE=3 SV=1	A0A0H3C915_CAUCN	17	26	20	26	28	24	-0.313198	0.798024
Peptide chain release factor 1 OS=Caulobacter crescentus (strain NA1000 / CB15N) GN=prfA PE=3 SV=1	A0A0H3C5V3_CAUCN	4	5	4	3	7	8	-0.313702	0.346492
Protein-L-isoaspartate O-methyltransferase OS=Caulobacter crescentus (strain NA1000 / CB15N) GN=pcm PE=3 SV=1	PIMT_CAUCN	2	4	4	3	5	5	-0.313702	0.427351
50S ribosomal protein L4 OS=Caulobacter crescentus (strain NA1000 / CB15N) GN=rplD PE=3 SV=1	RL4_CAUCN	16	17	20	24	25	18	-0.314173	0.864846
Release factor glutamine methyltransferase OS=Caulobacter crescentus (strain NA1000 / CB15N) GN=prmC PE=3 SV=1	A0A0H3C4X9_CAUCN	5	7	6	7	8	8	-0.315844	1.12001
Tagatose-1,6-bisphosphate aldolase OS=Caulobacter crescentus (strain NA1000 / CB15N) GN=CCNA_03360 PE=3 SV=1	A0A0H3CBD8_CAUCN	10	11	12	13	13	16	-0.319113	1.28492
Ferredoxin, 2Fe-2s OS=Caulobacter crescentus (strain NA1000 / CB15N) GN=CCNA_03639 PE=4 SV=1	A0A0H3CDW2_CAUCN	2	5	3	3	6	4	-0.319786	0.356852
Phosphoglycerate kinase OS=Caulobacter crescentus (strain NA1000 / CB15N) GN=pgk PE=3 SV=1	PGK_CAUCN	25	26	29	37	34	30	-0.323063	1.42716
Chaperone protein DnaK OS=Caulobacter crescentus (strain NA1000 / CB15N) GN=dnaK PE=2 SV=1	A0A0H3C527_CAUCN	107	102	110	137	140	124	-0.326018	2.2008
Lipoyl synthase OS=Caulobacter crescentus (strain NA1000 / CB15N) GN=lipA PE=3 SV=1	LIPA_CAUCN	6	9	10	8	12	12	-0.327363	0.544296
Alanine--tRNA ligase OS=Caulobacter crescentus (strain NA1000 / CB15N) GN=alaS PE=3 SV=1	A0A0H3C9J0_CAUCN	53	68	56	75	77	70	-0.328925	1.34193
Aspartyl/glutamyl-tRNA(Asn/Gln) amidotransferase subunit B OS=Caulobacter crescentus (strain NA1000 / CB15N) GN=gatB PE=3 SV=1	A0A0H3CCC0_CAUCN	18	23	19	27	23	26	-0.330796	1.26875
4-deoxy-L-threo-5-hexosulose-uronate ketol-isomerase OS=Caulobacter crescentus (strain NA1000 / CB15N) GN=kduI PE=3 SV=1	KDUI_CAUCN	0	0	0	0	0	1	-0.333333	0.427243
ABC transporter ATP-binding protein OS=Caulobacter crescentus (strain NA1000 / CB15N) GN=CCNA_03408 PE=4 SV=1	A0A0H3CC83_CAUCN	2	3	1	3	3	2	-0.333333	0.445866
Acetyltransferase OS=Caulobacter crescentus (strain NA1000 / CB15N) GN=CCNA_00410 PE=4 SV=1	A0A0H3C4I8_CAUCN	0	0	0	0	1	0	-0.333333	0.427243
AcrR-family transcriptional regulator OS=Caulobacter crescentus (strain NA1000 / CB15N) GN=CCNA_01235 PE=4 SV=1	A0A0H3C6V4_CAUCN	0	0	0	0	1	0	-0.333333	0.427243
Acyl-[acyl-carrier-protein]--UDP-N-acetylglucosamine O-acyltransferase OS=Caulobacter crescentus (strain NA1000 / CB15N) GN=lpxA PE=3 SV=1	LPXA_CAUCN	0	1	0	0	1	1	-0.333333	0.285236
Acyl-CoA dehydrogenase, short-chain specific OS=Caulobacter crescentus (strain NA1000 / CB15N) GN=CCNA_01412 PE=3 SV=1	A0A0H3C6G8_CAUCN	0	0	0	0	1	0	-0.333333	0.427243
ADP-heptose LPS heptosyltransferase OS=Caulobacter crescentus (strain NA1000 / CB15N) GN=CCNA_01930 PE=4 SV=1	A0A0H3C9G5_CAUCN	0	0	0	1	0	0	-0.333333	0.427243
ADP-heptose--LPS heptosyltransferase OS=Caulobacter crescentus (strain NA1000 / CB15N) GN=CCNA_00390 PE=4 SV=1	A0A0H3C4G4_CAUCN	0	0	0	0	0	1	-0.333333	0.427243
ADP-ribosylglycohydrolase OS=Caulobacter crescentus (strain NA1000 / CB15N) GN=CCNA_01939 PE=4 SV=1	A0A0H3C947_CAUCN	0	0	0	0	0	1	-0.333333	0.427243
Alpha2 macroglobulin domain-containing extracellular protein OS=Caulobacter crescentus (strain NA1000 / CB15N) GN=CCNA_03686 PE=4 SV=1	A0A0H3CDR9_CAUCN-DECOY	1	1	0	1	1	1	-0.333333	0.427243
Aminomethyltransferase family protein OS=Caulobacter crescentus (strain NA1000 / CB15N) GN=CCNA_00389 PE=3 SV=1	A0A0H3C3H4_CAUCN	0	0	0	0	1	0	-0.333333	0.427243
Anhydromuramoyl-peptide exo-beta-N-acetylglucosaminidase OS=Caulobacter crescentus (strain NA1000 / CB15N) GN=CCNA_02085 PE=4 SV=1	A0A0H3C9G9_CAUCN	0	0	0	0	1	0	-0.333333	0.427243
Anhydro-N-acetylmuramic acid kinase OS=Caulobacter crescentus (strain NA1000 / CB15N) GN=anmK PE=3 SV=1	A0A0H3C9H8_CAUCN	0	1	0	0	1	1	-0.333333	0.285236
Aspartate 1-decarboxylase OS=Caulobacter crescentus (strain NA1000 / CB15N) GN=panD PE=3 SV=1	PAND_CAUCN	0	0	0	0	1	0	-0.333333	0.427243
ATP-dependent nuclease subunit B OS=Caulobacter crescentus (strain NA1000 / CB15N) GN=CCNA_03651 PE=4 SV=1	A0A0H3CC48_CAUCN	0	0	0	0	1	0	-0.333333	0.427243
Beta-lactamase family protein OS=Caulobacter crescentus (strain NA1000 / CB15N) GN=CCNA_03294 PE=4 SV=1	A0A0H3CB89_CAUCN	0	1	0	1	1	0	-0.333333	0.285236
Biofilm formation and stress response factor BsmA OS=Caulobacter crescentus (strain NA1000 / CB15N) GN=CCNA_03153 PE=4 SV=1	A0A0H3CAW2_CAUCN	0	0	0	1	0	0	-0.333333	0.427243
Capsular polysaccharide biosynthesis protein OS=Caulobacter crescentus (strain NA1000 / CB15N) GN=CCNA_01924 PE=4 SV=1	A0A0H3C935_CAUCN	0	0	0	0	1	0	-0.333333	0.427243
Carbonic anhydrase OS=Caulobacter crescentus (strain NA1000 / CB15N) GN=CCNA_03687 PE=3 SV=1	A0A0H3CE14_CAUCN	1	2	0	3	2	0	-0.333333	0.163942
Cell division protein FtsA OS=Caulobacter crescentus (strain NA1000 / CB15N) GN=ftsA PE=3 SV=1	A0A0H3C9K0_CAUCN	0	0	1	1	0	1	-0.333333	0.285236
Chemotaxis receiver domain protein cheYIII OS=Caulobacter crescentus (strain NA1000 / CB15N) GN=CCNA_01426 PE=4 SV=1	A0A0H3C7W7_CAUCN	1	0	1	1	1	1	-0.333333	0.427243
Chromosome replication regulator protein HdaA OS=Caulobacter crescentus (strain NA1000 / CB15N) GN=hdaA PE=4 SV=1	A0A0H3C884_CAUCN	0	1	1	1	1	1	-0.333333	0.427243
CoA-transferase family III protein OS=Caulobacter crescentus (strain NA1000 / CB15N) GN=CCNA_03677 PE=4 SV=1	A0A0H3CE04_CAUCN	0	0	0	1	0	0	-0.333333	0.427243
Conserved hypothetical cytosolic protein OS=Caulobacter crescentus (strain NA1000 / CB15N) GN=CCNA_00561 PE=4 SV=1	A0A0H3C640_CAUCN	1	0	1	1	1	1	-0.333333	0.427243
CopY/TcrY-family transcriptional regulator OS=Caulobacter crescentus (strain NA1000 / CB15N) GN=CCNA_03252 PE=4 SV=1	A0A0H3CCU4_CAUCN	0	0	0	0	0	1	-0.333333	0.427243
Cro/CI-family transcriptional regulator OS=Caulobacter crescentus (strain NA1000 / CB15N) GN=CCNA_02315 PE=4 SV=1	A0A0H3C8R8_CAUCN	0	1	0	1	0	1	-0.333333	0.285236
Cysteine desulfurase OS=Caulobacter crescentus (strain NA1000 / CB15N) GN=CCNA_01936 PE=3 SV=1	A0A0H3CAQ0_CAUCN	0	0	0	1	0	0	-0.333333	0.427243
Cytochrome c OS=Caulobacter crescentus (strain NA1000 / CB15N) GN=CCNA_01268 PE=4 SV=1	A0A0H3C7Q4_CAUCN	0	0	0	0	1	0	-0.333333	0.427243
Cytochrome c-type biogenesis protein ccmI OS=Caulobacter crescentus (strain NA1000 / CB15N) GN=CCNA_02850 PE=4 SV=1	A0A0H3CBP2_CAUCN	0	0	0	0	1	0	-0.333333	0.427243
D,D-heptose 1,7-bisphosphate phosphatase OS=Caulobacter crescentus (strain NA1000 / CB15N) GN=CCNA_03731 PE=3 SV=1	A0A0H3CCB7_CAUCN	0	1	0	1	1	0	-0.333333	0.285236
D-galactose 1-dehydrogenase OS=Caulobacter crescentus (strain NA1000 / CB15N) GN=CCNA_01018 PE=4 SV=1	A0A0H3C753_CAUCN	0	0	0	0	0	1	-0.333333	0.427243
Dipeptidyl-peptidase 5 OS=Trichophyton rubrum GN=DPPV PE=1 SV=1	DPP5_CON-TRIRU	0	0	0	0	1	0	-0.333333	0.427243
Disulfide bond formation protein B OS=Caulobacter crescentus (strain NA1000 / CB15N) GN=CCNA_02279 PE=3 SV=1	A0A0H3CBN9_CAUCN	0	0	0	1	0	0	-0.333333	0.427243
FlbA protein OS=Caulobacter crescentus (strain NA1000 / CB15N) GN=flbA PE=4 SV=1	A0A0H3C8A0_CAUCN	0	0	1	1	1	0	-0.333333	0.285236
FMN-binding nitroreductase family enzyme OS=Caulobacter crescentus (strain NA1000 / CB15N) GN=CCNA_00327 PE=4 SV=1	A0A0H3C5M4_CAUCN	0	0	0	0	1	0	-0.333333	0.427243
Gluconate 5-dehydrogenase (Ga5DH)-related protein OS=Caulobacter crescentus (strain NA1000 / CB15N) GN=CCNA_03491 PE=4 SV=1	A0A0H3CF30_CAUCN	0	0	0	0	1	0	-0.333333	0.427243
Glucose-6-phosphate isomerase OS=Caulobacter crescentus (strain NA1000 / CB15N) GN=pgi PE=3 SV=1	G6PI_CAUCN	0	0	0	0	0	1	-0.333333	0.427243
Glycoprotease family protein OS=Caulobacter crescentus (strain NA1000 / CB15N) GN=CCNA_00057 PE=4 SV=1	A0A0H3C4D9_CAUCN	0	1	0	0	1	1	-0.333333	0.285236
Glycosyltransferase involved in cell wall biogenesis OS=Caulobacter crescentus (strain NA1000 / CB15N) GN=CCNA_01392 PE=4 SV=1	A0A0H3C6E9_CAUCN	0	0	0	0	0	1	-0.333333	0.427243
GMP synthase [glutamine-hydrolyzing] OS=Caulobacter crescentus (strain NA1000 / CB15N) GN=guaA PE=3 SV=1	GUAA_CAUCN	0	9	5	5	3	4	-0.333333	0.1189
GntR-family transcriptional regulator OS=Caulobacter crescentus (strain NA1000 / CB15N) GN=CCNA_02744 PE=4 SV=1	A0A0H3CAL5_CAUCN	0	0	0	0	0	1	-0.333333	0.427243
Green fluorescent protein OS=Aequorea victoria GN=GFP PE=1 SV=1	GFP_CON-AEQVI (+1)	0	0	0	1	0	0	-0.333333	0.427243
HipA-related phosphatidylinositol 3/4-kinase OS=Caulobacter crescentus (strain NA1000 / CB15N) GN=CCNA_02821 PE=4 SV=1	A0A0H3CA27_CAUCN	0	0	0	0	1	0	-0.333333	0.427243
HipB transcriptional regulator OS=Caulobacter crescentus (strain NA1000 / CB15N) GN=CCNA_00481 PE=4 SV=1	A0A0H3C5I2_CAUCN	0	0	0	1	0	0	-0.333333	0.427243
Hybrid sensor histidine kinase/receiver domain protein OS=Caulobacter crescentus (strain NA1000 / CB15N) GN=CCNA_03083 PE=4 SV=1	A0A0H3CAQ3_CAUCN	0	0	0	1	0	0	-0.333333	0.427243
IAA acetyltransferase OS=Caulobacter crescentus (strain NA1000 / CB15N) GN=CCNA_02074 PE=4 SV=1	A0A0H3C9G2_CAUCN	0	1	0	0	1	1	-0.333333	0.285236
Integral membrane protein OS=Caulobacter crescentus (strain NA1000 / CB15N) GN=CCNA_00516 PE=4 SV=1	A0A0H3C5M9_CAUCN	0	0	0	0	1	0	-0.333333	0.427243
Keratin, type II cytoskeletal 6A OS=Mus musculus GN=Krt6a PE=2 SV=3	K2C6A_CON-MOUSE-DECOY (+12)	1	0	1	1	1	1	-0.333333	0.427243
L-aspartate oxidase OS=Caulobacter crescentus (strain NA1000 / CB15N) GN=CCNA_03007 PE=4 SV=1	A0A0H3CDN6_CAUCN	0	0	0	1	0	0	-0.333333	0.427243
Lignostilbene-alpha,beta-dioxygenase OS=Caulobacter crescentus (strain NA1000 / CB15N) GN=CCNA_00815 PE=4 SV=1	A0A0H3C6L9_CAUCN	0	0	0	0	0	1	-0.333333	0.427243
Limonene-1,2-epoxide hydrolase OS=Caulobacter crescentus (strain NA1000 / CB15N) GN=CCNA_03056 PE=4 SV=1	A0A0H3CC86_CAUCN	1	1	1	3	1	1	-0.333333	0.427243
Malonate-semialdehyde dehydrogenase IolA OS=Caulobacter crescentus (strain NA1000 / CB15N) GN=iolA PE=4 SV=1	A0A0H3C960_CAUCN	0	0	0	1	0	0	-0.333333	0.427243
Membrane protease family, stomatin/prohibitin-like protein OS=Caulobacter crescentus (strain NA1000 / CB15N) GN=CCNA_03485 PE=4 SV=1	A0A0H3CDE5_CAUCN	3	8	4	4	7	8	-0.333333	0.313525
MerR-family transcriptional regulator OS=Caulobacter crescentus (strain NA1000 / CB15N) GN=CCNA_00079 PE=4 SV=1	A0A0H3C4F7_CAUCN	0	0	0	0	1	0	-0.333333	0.427243
Methionine import ATP-binding protein MetN OS=Caulobacter crescentus (strain NA1000 / CB15N) GN=metN PE=3 SV=1	A0A0H3CBF3_CAUCN	0	1	0	1	1	0	-0.333333	0.285236
Methyltransferase OS=Caulobacter crescentus (strain NA1000 / CB15N) GN=CCNA_01748 PE=4 SV=1	A0A0H3C8W5_CAUCN	0	1	0	0	1	1	-0.333333	0.285236
NAD kinase OS=Caulobacter crescentus (strain NA1000 / CB15N) GN=nadK PE=3 SV=1	A0A0H3C7K4_CAUCN	0	0	1	0	1	1	-0.333333	0.285236
NAD/mycothiol-dependent formaldehyde dehydrogenase OS=Caulobacter crescentus (strain NA1000 / CB15N) GN=CCNA_03124 PE=3 SV=1	A0A0H3CBH0_CAUCN	0	1	0	1	1	0	-0.333333	0.285236
NAD-dependent formate dehydrogenase alpha subunit OS=Caulobacter crescentus (strain NA1000 / CB15N) GN=CCNA_01301 PE=3 SV=1	A0A0H3C930_CAUCN	0	0	0	0	0	1	-0.333333	0.427243
NADP-dependent malic enzyme OS=Caulobacter crescentus (strain NA1000 / CB15N) GN=CCNA_02704 PE=4 SV=1	A0A0H3CCV7_CAUCN	8	16	13	20	16	11	-0.333333	0.391393
Nitrogen regulation protein ntrB OS=Caulobacter crescentus (strain NA1000 / CB15N) GN=CCNA_01814 PE=4 SV=1	A0A0H3C7H1_CAUCN	0	1	0	0	1	1	-0.333333	0.285236
NTF2 superfamily protein OS=Caulobacter crescentus (strain NA1000 / CB15N) GN=CCNA_03898 PE=4 SV=1	A0A0H3ICS7_CAUCN	0	0	0	0	1	0	-0.333333	0.427243
NYN domain protein OS=Caulobacter crescentus (strain NA1000 / CB15N) GN=CCNA_01619 PE=4 SV=1	A0A0H3C8E5_CAUCN	0	0	2	2	0	1	-0.333333	0.180581
O-antigen polymerase OS=Caulobacter crescentus (strain NA1000 / CB15N) GN=CCNA_00164 PE=4 SV=1	A0A0H3C5B6_CAUCN	0	0	0	1	0	0	-0.333333	0.427243
Peptidoglycan-specific endopeptidase, M23 family OS=Caulobacter crescentus (strain NA1000 / CB15N) GN=CCNA_03129 PE=4 SV=1	A0A0H3CBH6_CAUCN	0	0	0	1	0	0	-0.333333	0.427243
Phosphoenolpyruvate-protein phosphotransferase/phosphocarrier protein HPr/PTS system, glucose-specific IIA subunit OS=Caulobacter crescentus (strain NA1000 / CB15N) GN=CCNA_00457 PE=3 SV=1	A0A0H3C4Q4_CAUCN (+1)	0	0	0	0	0	1	-0.333333	0.427243
Phosphohydrolase, Icc family OS=Caulobacter crescentus (strain NA1000 / CB15N) GN=CCNA_01216 PE=4 SV=1	A0A0H3C7L2_CAUCN	0	2	2	1	2	2	-0.333333	0.232288
Phosphoribosylglycinamide formyltransferase OS=Caulobacter crescentus (strain NA1000 / CB15N) GN=purN PE=3 SV=1	A0A0H3C8S7_CAUCN	0	1	1	1	1	1	-0.333333	0.427243
PurR-family transcriptional regulator OS=Caulobacter crescentus (strain NA1000 / CB15N) GN=CCNA_00609 PE=4 SV=1	A0A0H3C549_CAUCN	0	0	0	0	0	1	-0.333333	0.427243
Putative aerobic-type carbon monoxide dehydrogenase, small subunit CoxS OS=Caulobacter crescentus (strain NA1000 / CB15N) GN=CCNA_00022 PE=4 SV=1	A0A0H3C536_CAUCN	0	0	0	0	1	0	-0.333333	0.427243
Putrescine-binding periplasmic protein OS=Caulobacter crescentus (strain NA1000 / CB15N) GN=CCNA_03239 PE=3 SV=1	A0A0H3CBV6_CAUCN	0	0	0	1	0	0	-0.333333	0.427243
Replicative DNA helicase OS=Caulobacter crescentus (strain NA1000 / CB15N) GN=CCNA_01737 PE=3 SV=1	A0A0H3C7A8_CAUCN	1	3	2	3	3	2	-0.333333	0.445866
Response regulator receiver protein DivK OS=Caulobacter crescentus (strain NA1000 / CB15N) GN=divK PE=4 SV=1	A0A0H3C9D0_CAUCN	1	2	2	3	2	2	-0.333333	0.627634
Ribosomal large subunit pseudouridine synthase C OS=Caulobacter crescentus (strain NA1000 / CB15N) GN=CCNA_01343 PE=4 SV=1	A0A0H3C7P0_CAUCN	0	1	1	1	1	1	-0.333333	0.427243
Ribosomal RNA large subunit methyltransferase J OS=Caulobacter crescentus (strain NA1000 / CB15N) GN=rlmJ PE=3 SV=1	A0A0H3C6L3_CAUCN	1	1	1	3	1	1	-0.333333	0.427243
Ribosomal-protein-S18-alanine acetyltransferase OS=Caulobacter crescentus (strain NA1000 / CB15N) GN=CCNA_00056 PE=4 SV=1	A0A0H3C3N4_CAUCN	0	0	1	1	0	1	-0.333333	0.285236
Ribulose-phosphate 3-epimerase OS=Caulobacter crescentus (strain NA1000 / CB15N) GN=CCNA_00100 PE=3 SV=1	A0A0H3C4H5_CAUCN	0	0	0	1	0	0	-0.333333	0.427243
RimI-like acetyltransferase OS=Caulobacter crescentus (strain NA1000 / CB15N) GN=CCNA_01681 PE=4 SV=1	A0A0H3C8J2_CAUCN	0	0	0	1	0	0	-0.333333	0.427243
Ring hydroxylating diooxygenase OS=Caulobacter crescentus (strain NA1000 / CB15N) GN=CCNA_00774 PE=4 SV=1	A0A0H3C7S2_CAUCN	0	0	1	1	0	1	-0.333333	0.285236
RmuC family protein OS=Caulobacter crescentus (strain NA1000 / CB15N) GN=CCNA_00272 PE=4 SV=1	A0A0H3C465_CAUCN	0	0	0	0	0	1	-0.333333	0.427243
SCO1/SenC family protein OS=Caulobacter crescentus (strain NA1000 / CB15N) GN=CCNA_00249 PE=4 SV=1	A0A0H3C446_CAUCN	1	0	1	1	1	1	-0.333333	0.427243
SCO1/SenC family protein OS=Caulobacter crescentus (strain NA1000 / CB15N) GN=CCNA_03618 PE=4 SV=1	A0A0H3CC20_CAUCN	0	0	0	1	0	0	-0.333333	0.427243
Stalk cross-band protein StpA OS=Caulobacter crescentus (strain NA1000 / CB15N) GN=stpA PE=1 SV=1	A0A0H3CCF8_CAUCN	0	0	0	0	1	0	-0.333333	0.427243
Tetratricopeptide repeat family protein OS=Caulobacter crescentus (strain NA1000 / CB15N) GN=CCNA_03228 PE=4 SV=1	A0A0H3CBU7_CAUCN	0	2	2	2	2	1	-0.333333	0.232288
Tetratricopeptide repeat-containing 2OG-Fe(II) oxygenase OS=Caulobacter crescentus (strain NA1000 / CB15N) GN=CCNA_02909 PE=4 SV=1	A0A0H3CAZ9_CAUCN	0	0	0	0	1	0	-0.333333	0.427243
TetR-family transcriptional regulator OS=Caulobacter crescentus (strain NA1000 / CB15N) GN=CCNA_00967 PE=4 SV=1	A0A0H3C628_CAUCN	0	0	1	0	1	1	-0.333333	0.285236
TetR-family transcriptional regulator OS=Caulobacter crescentus (strain NA1000 / CB15N) GN=CCNA_01248 PE=4 SV=1	A0A0H3C8Z6_CAUCN	0	1	0	0	1	1	-0.333333	0.285236
TetR-family transcriptional regulator OS=Caulobacter crescentus (strain NA1000 / CB15N) GN=CCNA_03832 PE=4 SV=1	A0A0H3CE71_CAUCN	0	0	0	0	1	0	-0.333333	0.427243
Thiol:disulfide interchange protein tlpA OS=Caulobacter crescentus (strain NA1000 / CB15N) GN=CCNA_03788 PE=4 SV=1	A0A0H3CED5_CAUCN	0	0	0	1	0	0	-0.333333	0.427243
TonB-dependent receptor OS=Caulobacter crescentus (strain NA1000 / CB15N) GN=CCNA_00028 PE=3 SV=1	A0A0H3C5S7_CAUCN	0	0	0	1	0	0	-0.333333	0.427243
TonB-dependent receptor OS=Caulobacter crescentus (strain NA1000 / CB15N) GN=CCNA_03023 PE=3 SV=1	A0A0H3CAJ6_CAUCN	0	0	1	1	1	0	-0.333333	0.285236
tRNA (Uracil-5-)-methyltransferase related protein OS=Caulobacter crescentus (strain NA1000 / CB15N) GN=CCNA_01387 PE=3 SV=1	A0A0H3C6E4_CAUCN	0	0	0	0	1	0	-0.333333	0.427243
Two component sensor histidine kinase OS=Caulobacter crescentus (strain NA1000 / CB15N) GN=CCNA_01115 PE=4 SV=1	A0A0H3C8P1_CAUCN	0	0	0	0	1	0	-0.333333	0.427243
Two-component response regulator petR OS=Caulobacter crescentus (strain NA1000 / CB15N) GN=CCNA_03026 PE=4 SV=1	A0A0H3CC56_CAUCN	0	0	0	0	0	1	-0.333333	0.427243
Two-component response regulator protein OS=Caulobacter crescentus (strain NA1000 / CB15N) GN=CCNA_01845 PE=4 SV=1	A0A0H3C8Y0_CAUCN	0	0	0	1	0	0	-0.333333	0.427243
Two-component sensor histidine kinase OS=Caulobacter crescentus (strain NA1000 / CB15N) GN=CCNA_02842 PE=4 SV=1	A0A0H3CAU7_CAUCN	0	0	1	0	1	1	-0.333333	0.285236
Type 1 glutamine amidotransferase (GATase1) domain protein OS=Caulobacter crescentus (strain NA1000 / CB15N) GN=CCNA_00414 PE=4 SV=1	A0A0H3C3K7_CAUCN	0	0	0	0	1	0	-0.333333	0.427243
UDP-N-acetylmuramoyl-tripeptide--D-alanyl-D-alanine ligase OS=Caulobacter crescentus (strain NA1000 / CB15N) GN=murF PE=3 SV=1	A0A0H3C9K8_CAUCN	0	1	0	0	1	1	-0.333333	0.285236
Uncharacterized protein OS=Caulobacter crescentus (strain NA1000 / CB15N) GN=CCNA_00355 PE=4 SV=1	A0A0H3C6L8_CAUCN	0	0	0	1	0	0	-0.333333	0.427243
Uncharacterized protein OS=Caulobacter crescentus (strain NA1000 / CB15N) GN=CCNA_00542 PE=4 SV=1	A0A0H3C3Z5_CAUCN	1	1	0	1	1	1	-0.333333	0.427243
Uncharacterized protein OS=Caulobacter crescentus (strain NA1000 / CB15N) GN=CCNA_00589 PE=4 SV=1	A0A0H3C658_CAUCN	0	0	1	0	1	1	-0.333333	0.285236
Uncharacterized protein OS=Caulobacter crescentus (strain NA1000 / CB15N) GN=CCNA_00870 PE=4 SV=1	A0A0H3C6Q1_CAUCN	0	0	0	0	1	0	-0.333333	0.427243
Uncharacterized protein OS=Caulobacter crescentus (strain NA1000 / CB15N) GN=CCNA_00887 PE=4 SV=1	A0A0H3C818_CAUCN	0	0	0	0	1	0	-0.333333	0.427243
Uncharacterized protein OS=Caulobacter crescentus (strain NA1000 / CB15N) GN=CCNA_01084 PE=4 SV=1	A0A0H3C8L3_CAUCN	1	1	2	1	2	3	-0.333333	0.404249
Uncharacterized protein OS=Caulobacter crescentus (strain NA1000 / CB15N) GN=CCNA_01118 PE=4 SV=1	A0A0H3C766_CAUCN	0	0	0	0	1	0	-0.333333	0.427243
Uncharacterized protein OS=Caulobacter crescentus (strain NA1000 / CB15N) GN=CCNA_01280 PE=4 SV=1	A0A0H3C7R4_CAUCN	0	0	0	0	0	1	-0.333333	0.427243
Uncharacterized protein OS=Caulobacter crescentus (strain NA1000 / CB15N) GN=CCNA_01779 PE=4 SV=1	A0A0H3C8T3_CAUCN	0	0	0	0	1	0	-0.333333	0.427243
Uncharacterized protein OS=Caulobacter crescentus (strain NA1000 / CB15N) GN=CCNA_02448 PE=4 SV=1	A0A0H3C934_CAUCN	1	3	2	3	2	3	-0.333333	0.445866
Uncharacterized protein OS=Caulobacter crescentus (strain NA1000 / CB15N) GN=CCNA_03098 PE=4 SV=1	A0A0H3CDY0_CAUCN	0	0	1	1	0	1	-0.333333	0.285236
Uncharacterized protein OS=Caulobacter crescentus (strain NA1000 / CB15N) GN=CCNA_03168 PE=4 SV=1	A0A0H3CE45_CAUCN	1	3	2	3	2	3	-0.333333	0.445866
Uncharacterized protein OS=Caulobacter crescentus (strain NA1000 / CB15N) GN=CCNA_03290 PE=4 SV=1	A0A0H3CBZ4_CAUCN	0	0	0	0	1	0	-0.333333	0.427243
Uncharacterized protein OS=Caulobacter crescentus (strain NA1000 / CB15N) GN=CCNA_03789 PE=4 SV=1	A0A0H3CG11_CAUCN	0	0	0	1	0	0	-0.333333	0.427243
Uncharacterized protein OS=Caulobacter crescentus (strain NA1000 / CB15N) GN=CCNA_03825 PE=4 SV=1	A0A0H3CDA6_CAUCN	0	0	0	0	0	1	-0.333333	0.427243
Uncharacterized protein OS=Caulobacter crescentus (strain NA1000 / CB15N) GN=CCNA_03860 PE=4 SV=1	A0A0H3CG77_CAUCN	0	0	0	0	1	0	-0.333333	0.427243
Unknown decoy protein for peptide #20282	Unknown #20282-DECOY	0	0	0	0	1	0	-0.333333	0.427243
UPF0178 protein CCNA_01273 OS=Caulobacter crescentus (strain NA1000 / CB15N) GN=CCNA_01273 PE=3 SV=1	Y1273_CAUCN	0	0	1	1	1	0	-0.333333	0.285236
Uroporphyrin-III C-methyltransferase OS=Caulobacter crescentus (strain NA1000 / CB15N) GN=CCNA_01175 PE=4 SV=1	A0A0H3C7H2_CAUCN	0	0	0	0	0	1	-0.333333	0.427243
UvrABC system protein C OS=Caulobacter crescentus (strain NA1000 / CB15N) GN=uvrC PE=3 SV=1	A0A0H3CAF6_CAUCN	0	1	1	1	1	1	-0.333333	0.427243
WecG/TagA-family glycosyltransferase HfsJ OS=Caulobacter crescentus (strain NA1000 / CB15N) GN=hfsJ PE=3 SV=1	A0A0H3C3R6_CAUCN	0	1	0	1	1	0	-0.333333	0.285236
YceI/cytochrome b561 periplasmic protein OS=Caulobacter crescentus (strain NA1000 / CB15N) GN=CCNA_03502 PE=3 SV=1	A0A0H3CF39_CAUCN	0	0	0	0	1	0	-0.333333	0.427243
Zinc metallohydrolase, glyoxalase II family OS=Caulobacter crescentus (strain NA1000 / CB15N) GN=CCNA_00399 PE=4 SV=1	A0A0H3C3I8_CAUCN	0	0	0	0	1	0	-0.333333	0.427243
Zinc uptake regulation protein OS=Caulobacter crescentus (strain NA1000 / CB15N) GN=CCNA_00362 PE=3 SV=1	A0A0H3C4D3_CAUCN	0	0	0	0	1	0	-0.333333	0.427243
23S rRNA Gm2251 methyltransferase OS=Caulobacter crescentus (strain NA1000 / CB15N) GN=CCNA_01297 PE=3 SV=1	A0A0H3C674_CAUCN	2	3	4	3	5	4	-0.333333	0.540652
Mannose-1-phosphate guanylyltransferase OS=Caulobacter crescentus (strain NA1000 / CB15N) GN=CCNA_03733 PE=3 SV=1	A0A0H3CDV9_CAUCN	2	5	4	4	5	5	-0.333333	0.461735
UDP-glucose 4-epimerase OS=Caulobacter crescentus (strain NA1000 / CB15N) GN=CCNA_02466 PE=4 SV=1	A0A0H3CAI7_CAUCN	3	2	3	5	3	3	-0.333333	0.627634
Uncharacterized protein OS=Caulobacter crescentus (strain NA1000 / CB15N) GN=CCNA_00729 PE=4 SV=1	A0A0H3C7N4_CAUCN	2	3	4	4	5	3	-0.333333	0.540652
Uncharacterized protein OS=Caulobacter crescentus (strain NA1000 / CB15N) GN=CCNA_01176 PE=4 SV=1	A0A0H3C8U1_CAUCN	7	6	7	9	9	8	-0.335475	1.82865
50S ribosomal protein L29 OS=Caulobacter crescentus (strain NA1000 / CB15N) GN=rpmC PE=3 SV=1	RL29_CAUCN	7	12	12	15	16	9	-0.336171	0.42718
Peptide chain release factor 3 OS=Caulobacter crescentus (strain NA1000 / CB15N) GN=prfC PE=3 SV=1	A0A0H3C769_CAUCN	13	19	17	20	22	20	-0.336329	0.993337
Aminomethyltransferase OS=Caulobacter crescentus (strain NA1000 / CB15N) GN=gcvT PE=3 SV=1	A0A0H3CD57_CAUCN	7	6	6	8	10	7	-0.338216	1.06906
Deoxyhypusine synthase-like protein OS=Caulobacter crescentus (strain NA1000 / CB15N) GN=CCNA_00364 PE=3 SV=1	A0A0H3C5P8_CAUCN	4	6	7	8	8	6	-0.339307	0.652598
Xylonate dehydratase xylD OS=Caulobacter crescentus (strain NA1000 / CB15N) GN=xylD PE=3 SV=1	A0A0H3C6H6_CAUCN	8	23	12	16	23	13	-0.341484	0.293484
Flagellar hook protein FlgE OS=Caulobacter crescentus (strain NA1000 / CB15N) GN=flgE PE=3 SV=1	A0A0H3C878_CAUCN	3	5	2	2	6	6	-0.343249	0.275518
Phosphonates import ATP-binding protein PhnC OS=Caulobacter crescentus (strain NA1000 / CB15N) GN=phnC PE=3 SV=1	A0A0H3C3F1_CAUCN	6	7	4	7	8	7	-0.346881	0.761532
Conserved cell surface protein OS=Caulobacter crescentus (strain NA1000 / CB15N) GN=CCNA_00282 PE=4 SV=1	A0A0H3C471_CAUCN	7	7	9	9	11	10	-0.348131	1.24333
3-oxoacyl-(Acyl-carrier protein) reductase OS=Caulobacter crescentus (strain NA1000 / CB15N) GN=CCNA_01747 PE=4 SV=1	A0A0H3C8Q3_CAUCN	20	28	24	27	33	32	-0.348352	1.02018
DNA-binding protein HU OS=Caulobacter crescentus (strain NA1000 / CB15N) GN=hup PE=3 SV=1	DBH_CAUCN	6	6	7	9	8	8	-0.349023	1.88666
Biotin carboxylase OS=Caulobacter crescentus (strain NA1000 / CB15N) GN=CCNA_01961 PE=4 SV=1	A0A0H3CAS3_CAUCN	14	24	16	24	23	21	-0.350013	0.69878
Uncharacterized protein OS=Caulobacter crescentus (strain NA1000 / CB15N) GN=CCNA_00072 PE=4 SV=1	A0A0H3C2N3_CAUCN	8	11	12	13	14	13	-0.355424	1.01429
Ubiquinol-cytochrome c reductase iron-sulfur subunit OS=Caulobacter crescentus (strain NA1000 / CB15N) GN=CCNA_00505 PE=4 SV=1	A0A0H3C5K1_CAUCN	11	14	9	13	17	14	-0.356797	0.823374
Glyceraldehyde 3-phosphate dehydrogenase OS=Caulobacter crescentus (strain NA1000 / CB15N) GN=CCNA_03358 PE=3 SV=1	A0A0H3CEP3_CAUCN	57	57	53	76	70	69	-0.358322	2.54531
Sulfate adenylyltransferase subunit 1/adenylylsulfate kinase OS=Caulobacter crescentus (strain NA1000 / CB15N) GN=CCNA_01549 PE=3 SV=1	A0A0H3C9Q7_CAUCN	9	23	20	20	22	21	-0.358701	0.382114
Vitamin B12 receptor OS=Caulobacter crescentus (strain NA1000 / CB15N) GN=CCNA_01826 PE=3 SV=1	A0A0H3C7I0_CAUCN	19	26	21	32	39	18	-0.359334	0.446076
Elongation factor 4 OS=Caulobacter crescentus (strain NA1000 / CB15N) GN=lepA PE=3 SV=1	LEPA_CAUCN	2	10	5	5	9	6	-0.36163	0.244741
Electron transport complex I subunit, NADH-ubiquinone oxidoreductase OS=Caulobacter crescentus (strain NA1000 / CB15N) GN=CCNA_01453 PE=4 SV=1	A0A0H3C847_CAUCN	19	17	14	22	24	19	-0.363534	1.11478
Glutamate synthase (NADPH) small chain GltD OS=Caulobacter crescentus (strain NA1000 / CB15N) GN=gltD PE=4 SV=1	A0A0H3CCY2_CAUCN	20	28	17	28	29	26	-0.366512	0.817416
Peptide deformylase OS=Caulobacter crescentus (strain NA1000 / CB15N) GN=def PE=3 SV=1	DEF_CAUCN	5	4	4	5	5	8	-0.370344	0.800615
S-layer protein rsaA OS=Caulobacter crescentus (strain NA1000 / CB15N) GN=rsaA PE=4 SV=1	A0A0H3C8J1_CAUCN	8	9	13	12	14	13	-0.371826	0.858941
Translation initiation factor IF-2 OS=Caulobacter crescentus (strain NA1000 / CB15N) GN=infB PE=3 SV=1	A0A0H3C5T8_CAUCN	62	65	74	84	91	86	-0.375134	1.98166
Phosphomannomutase/phosphoglucomutase OS=Caulobacter crescentus (strain NA1000 / CB15N) GN=CCNA_02347 PE=4 SV=1	A0A0H3CAF5_CAUCN	4	10	9	11	9	9	-0.375177	0.43557
50S ribosomal protein L17 OS=Caulobacter crescentus (strain NA1000 / CB15N) GN=rplQ PE=3 SV=1	RL17_CAUCN	9	13	9	14	16	11	-0.376035	0.79455
Acyl-CoA synthetase OS=Caulobacter crescentus (strain NA1000 / CB15N) GN=CCNA_01223 PE=4 SV=1	A0A0H3C605_CAUCN	1	7	5	5	6	4	-0.376428	0.236832
Anthranilate phosphoribosyltransferase OS=Caulobacter crescentus (strain NA1000 / CB15N) GN=trpD PE=3 SV=1	TRPD_CAUCN	1	7	5	4	6	5	-0.376428	0.236832
Inositol monophosphatase family protein OS=Caulobacter crescentus (strain NA1000 / CB15N) GN=CCNA_02335 PE=4 SV=1	A0A0H3CA67_CAUCN	3	4	3	6	4	4	-0.376428	0.904643
Glutamate synthase (NADPH) large chain GltB OS=Caulobacter crescentus (strain NA1000 / CB15N) GN=gltB PE=4 SV=1	A0A0H3CDU5_CAUCN	39	50	32	54	55	47	-0.37831	0.906309
Acyl-CoA dehydrogenase OS=Caulobacter crescentus (strain NA1000 / CB15N) GN=CCNA_01368 PE=3 SV=1	A0A0H3C7R5_CAUCN	5	9	8	8	10	11	-0.379168	0.672061
Multimodular transpeptidase-transglycosylase PBP 1A OS=Caulobacter crescentus (strain NA1000 / CB15N) GN=CCNA_01584 PE=4 SV=1	A0A0H3C701_CAUCN	9	12	13	17	13	15	-0.382519	0.992646
Acetolactate synthase OS=Caulobacter crescentus (strain NA1000 / CB15N) GN=CCNA_00397 PE=4 SV=1	A0A0H3C5S6_CAUCN	5	10	5	10	9	7	-0.384001	0.524935
2-polyprenyl-6-methoxyphenol hydroxylase OS=Caulobacter crescentus (strain NA1000 / CB15N) GN=CCNA_00106 PE=4 SV=1	A0A0H3C4H9_CAUCN	2	3	2	3	3	4	-0.384001	1.02986
Bifunctional protein FolD OS=Caulobacter crescentus (strain NA1000 / CB15N) GN=folD PE=3 SV=1	FOLD_CAUCN	3	2	2	4	3	3	-0.384001	1.02986
Putative 8-amino-7-oxononanoate synthase OS=Caulobacter crescentus (strain NA1000 / CB15N) GN=bioF PE=3 SV=1	BIOF_CAUCN	1	2	2	1	4	3	-0.384001	0.361387
Two-component sensor histidine kinase DivL OS=Caulobacter crescentus (strain NA1000 / CB15N) GN=divL PE=4 SV=1	A0A0H3CDI6_CAUCN	2	2	3	3	4	3	-0.384001	1.02986
Uncharacterized protein OS=Caulobacter crescentus (strain NA1000 / CB15N) GN=CCNA_00765 PE=4 SV=1	A0A0H3C5I4_CAUCN	3	2	2	4	3	3	-0.384001	1.02986
30S ribosomal protein S19 OS=Caulobacter crescentus (strain NA1000 / CB15N) GN=rpsS PE=3 SV=1	RS19_CAUCN	11	13	12	14	17	17	-0.384661	1.61933
NAD(P)H quinone oxidoreductase, PIG3 family OS=Caulobacter crescentus (strain NA1000 / CB15N) GN=CCNA_03402 PE=4 SV=1	A0A0H3CBI0_CAUCN	3	4	4	3	7	6	-0.387833	0.525604
Cobyric acid synthase OS=Caulobacter crescentus (strain NA1000 / CB15N) GN=cobQ PE=3 SV=1	A0A0H3C8A6_CAUCN	3	7	5	5	8	7	-0.389975	0.504485
5-methylcytosine-specific restriction enzyme MRR OS=Caulobacter crescentus (strain NA1000 / CB15N) GN=CCNA_00658 PE=4 SV=1	A0A0H3C4A5_CAUCN	1	1	3	2	3	2	-0.389975	0.467636
Acyl-CoA dehydrogenase OS=Caulobacter crescentus (strain NA1000 / CB15N) GN=CCNA_00078 PE=3 SV=1	A0A0H3C3Q3_CAUCN	1	2	1	2	2	2	-0.389975	0.935106
Carbonic anhydrase OS=Caulobacter crescentus (strain NA1000 / CB15N) GN=CCNA_03684 PE=3 SV=1	A0A0H3CC78_CAUCN	1	1	1	1	2	2	-0.389975	0.935106
Esterase OS=Caulobacter crescentus (strain NA1000 / CB15N) GN=CCNA_00255 PE=4 SV=1	A0A0H3C4U3_CAUCN	1	1	1	1	2	2	-0.389975	0.935106
GumN superfamily protein OS=Caulobacter crescentus (strain NA1000 / CB15N) GN=CCNA_00734 PE=4 SV=1	A0A0H3C655_CAUCN	1	1	1	2	1	2	-0.389975	0.935106
Peptidyl-tRNA hydrolase family protein OS=Caulobacter crescentus (strain NA1000 / CB15N) GN=CCNA_01272 PE=4 SV=1	A0A0H3C7J9_CAUCN	1	1	1	2	1	2	-0.389975	0.935106
Periplasmic multidrug efflux lipoprotein OS=Caulobacter crescentus (strain NA1000 / CB15N) GN=CCNA_01261 PE=3 SV=1	A0A0H3C6X3_CAUCN	1	1	1	1	2	2	-0.389975	0.935106
Ribosomal RNA large subunit methyltransferase H OS=Caulobacter crescentus (strain NA1000 / CB15N) GN=rlmH PE=3 SV=1	A0A0H3CDD6_CAUCN	1	1	1	2	1	2	-0.389975	0.935106
SURF1-like protein OS=Caulobacter crescentus (strain NA1000 / CB15N) GN=surF1 PE=3 SV=1	A0A0H3CD96_CAUCN	1	1	1	1	2	2	-0.389975	0.935106
Triphosphate tunnel metalloenzyme family protein OS=Caulobacter crescentus (strain NA1000 / CB15N) GN=CCNA_03637 PE=4 SV=1	A0A0H3CDM4_CAUCN	0	1	3	1	2	2	-0.389975	0.254127
Uncharacterized protein OS=Caulobacter crescentus (strain NA1000 / CB15N) GN=CCNA_00122 PE=4 SV=1	A0A0H3C3T9_CAUCN	1	1	1	2	1	2	-0.389975	0.935106
Uncharacterized protein OS=Caulobacter crescentus (strain NA1000 / CB15N) GN=CCNA_03941 PE=4 SV=1	A0A0H3IZC6_CAUCN	1	0	3	1	2	2	-0.389975	0.254127
UPF0335 protein CCNA_03428 OS=Caulobacter crescentus (strain NA1000 / CB15N) GN=CCNA_03428 PE=3 SV=1	Y3428_CAUCN	1	2	1	2	2	2	-0.389975	0.935106
2-dehydro-3-deoxyphosphooctonate aldolase OS=Caulobacter crescentus (strain NA1000 / CB15N) GN=kdsA PE=3 SV=1	KDSA_CAUCN	8	10	8	11	13	11	-0.392666	1.49387
Phosphoribosylaminoimidazole-succinocarboxamide synthase OS=Caulobacter crescentus (strain NA1000 / CB15N) GN=purC PE=3 SV=1	A0A0H3CB04_CAUCN	8	13	9	16	11	13	-0.393524	0.74998
Molybdopterin-guanine dinucleotide biosynthesis protein A OS=Caulobacter crescentus (strain NA1000 / CB15N) GN=CCNA_02098 PE=4 SV=1	A0A0H3C9I1_CAUCN	6	9	8	12	10	9	-0.394197	0.980092
Succinate dehydrogenase flavoprotein subunit OS=Caulobacter crescentus (strain NA1000 / CB15N) GN=CCNA_03642 PE=3 SV=1	A0A0H3CCQ9_CAUCN	12	18	15	16	23	21	-0.394497	0.841328
Porphyromonas-type peptidyl-arginine deiminase OS=Caulobacter crescentus (strain NA1000 / CB15N) GN=CCNA_00211 PE=4 SV=1	A0A0H3C5E1_CAUCN	6	6	6	9	12	5	-0.395089	0.531433
Arginine biosynthesis bifunctional protein ArgJ OS=Caulobacter crescentus (strain NA1000 / CB15N) GN=argJ PE=3 SV=1	A0A0H3CE38_CAUCN	15	18	18	24	23	21	-0.397465	1.7987
Dihydroxy-acid dehydratase OS=Caulobacter crescentus (strain NA1000 / CB15N) GN=ilvD PE=3 SV=1	ILVD_CAUCN	36	43	39	53	51	52	-0.397478	2.237
50S ribosomal protein L11 OS=Caulobacter crescentus (strain NA1000 / CB15N) GN=rplK PE=3 SV=1	RL11_CAUCN	10	14	11	15	18	14	-0.401178	1.1252
DNA topoisomerase 1 OS=Caulobacter crescentus (strain NA1000 / CB15N) GN=topA PE=3 SV=1	A0A0H3CA12_CAUCN	14	16	24	22	19	31	-0.402427	0.602083
Argininosuccinate lyase OS=Caulobacter crescentus (strain NA1000 / CB15N) GN=argH PE=3 SV=1	A0A0H3CBQ4_CAUCN	4	7	6	8	7	8	-0.403522	0.898171
DNA-directed RNA polymerase subunit beta OS=Caulobacter crescentus (strain NA1000 / CB15N) GN=rpoB PE=3 SV=1	RPOB_CAUCN	122	151	149	189	181	187	-0.404326	1.80038
AAA-family response regulator flbD OS=Caulobacter crescentus (strain NA1000 / CB15N) GN=flbD PE=4 SV=1	A0A0H3C617_CAUCN	2	5	4	4	5	6	-0.407464	0.54489
Glyoxalase family protein OS=Caulobacter crescentus (strain NA1000 / CB15N) GN=CCNA_00157 PE=4 SV=1	A0A0H3C5B2_CAUCN	2	5	4	4	5	6	-0.407464	0.54489
Ribosomal RNA large subunit methyltransferase E OS=Caulobacter crescentus (strain NA1000 / CB15N) GN=rlmE PE=3 SV=1	A0A0H3C8P3_CAUCN	7	8	11	13	11	11	-0.407464	1.01234
Valine--tRNA ligase OS=Caulobacter crescentus (strain NA1000 / CB15N) GN=valS PE=3 SV=1	A0A0H3C981_CAUCN	21	23	22	31	32	26	-0.410442	1.87372
Aspartokinase OS=Caulobacter crescentus (strain NA1000 / CB15N) GN=CCNA_00886 PE=3 SV=1	A0A0H3C6R1_CAUCN	35	38	35	52	45	48	-0.413647	2.37454
Propionyl-CoA carboxylase biotin-containing subunit OS=Caulobacter crescentus (strain NA1000 / CB15N) GN=CCNA_02261 PE=4 SV=1	A0A0H3CA85_CAUCN	9	13	11	18	14	13	-0.415976	1.00823
Multifunctional fatty acid oxidation complex subunit alpha FadJ OS=Caulobacter crescentus (strain NA1000 / CB15N) GN=CCNA_00074 PE=4 SV=1	A0A0H3C4F3_CAUCN	15	18	18	25	21	23	-0.416326	1.73874
D-3-phosphoglycerate dehydrogenase OS=Caulobacter crescentus (strain NA1000 / CB15N) GN=CCNA_03322 PE=3 SV=1	A0A0H3CCT7_CAUCN	50	58	58	79	74	70	-0.420927	2.09383
30S ribosomal protein S15 OS=Caulobacter crescentus (strain NA1000 / CB15N) GN=rpsO PE=3 SV=1	RS15_CAUCN	5	4	7	8	7	7	-0.421011	0.959978
LacI-family transcriptional regulator OS=Caulobacter crescentus (strain NA1000 / CB15N) GN=CCNA_01556 PE=4 SV=1	A0A0H3C7Q7_CAUCN	5	6	4	6	8	7	-0.421011	1.13091
ABC transporter ATP-binding protein OS=Caulobacter crescentus (strain NA1000 / CB15N) GN=CCNA_01050 PE=4 SV=1	A0A0H3C5C8_CAUCN	0	2	4	2	5	1	-0.421012	0.195615
Peptide methionine sulfoxide reductase MsrA OS=Caulobacter crescentus (strain NA1000 / CB15N) GN=msrA PE=3 SV=1	A0A0H3C6C7_CAUCN	1	2	4	5	2	3	-0.421012	0.366581
Acetyltransferase, GNAT family OS=Caulobacter crescentus (strain NA1000 / CB15N) GN=CCNA_00859 PE=4 SV=1	A0A0H3C7Z7_CAUCN	2	4	4	5	4	5	-0.421012	0.740395
Maleylpyruvate isomerase OS=Caulobacter crescentus (strain NA1000 / CB15N) GN=CCNA_03683 PE=4 SV=1	A0A0H3CFM6_CAUCN	2	4	6	5	5	6	-0.421012	0.507736
Putative exported protein OS=Caulobacter crescentus (strain NA1000 / CB15N) GN=CCNA_01521 PE=4 SV=1	A0A0H3C6U0_CAUCN	2	4	3	5	5	3	-0.421012	0.659757
Ornithine carbamoyltransferase, catabolic OS=Caulobacter crescentus (strain NA1000 / CB15N) GN=arcB PE=3 SV=1	A0A0H3CAE2_CAUCN	7	9	11	13	10	14	-0.422262	0.909019
O-succinylhomoserine sulfhydrylase OS=Caulobacter crescentus (strain NA1000 / CB15N) GN=metZ PE=3 SV=1	A0A0H3C9I9_CAUCN	4	9	7	10	10	7	-0.425002	0.568868
Old yellow enzyme (OYE)-family NADH:flavin oxidoreductase OS=Caulobacter crescentus (strain NA1000 / CB15N) GN=CCNA_02213 PE=4 SV=1	A0A0H3C8H7_CAUCN	9	7	11	14	12	11	-0.428467	1.03955
Long-chain-fatty-acid--CoA ligase OS=Caulobacter crescentus (strain NA1000 / CB15N) GN=CCNA_00970 PE=4 SV=1	A0A0H3C895_CAUCN	4	9	3	6	9	6	-0.430927	0.424424
Aminotransferase OS=Caulobacter crescentus (strain NA1000 / CB15N) GN=CCNA_01603 PE=3 SV=1	A0A0H3C8I0_CAUCN	21	21	24	30	32	28	-0.431284	2.20925
Glutamate--tRNA ligase OS=Caulobacter crescentus (strain NA1000 / CB15N) GN=gltX PE=3 SV=1	A0A0H3C8P5_CAUCN	12	16	16	19	21	20	-0.43277	1.48538
Transcription-repair-coupling factor OS=Caulobacter crescentus (strain NA1000 / CB15N) GN=mfd PE=3 SV=1	A0A0H3C9F5_CAUCN	4	7	7	10	8	7	-0.43581	0.762923
Lysine--tRNA ligase OS=Caulobacter crescentus (strain NA1000 / CB15N) GN=lysS PE=3 SV=1	SYK_CAUCN	19	16	14	21	23	23	-0.437692	1.58026
Adenylosuccinate lyase OS=Caulobacter crescentus (strain NA1000 / CB15N) GN=CCNA_02572 PE=3 SV=1	A0A0H3CCG5_CAUCN	1	5	4	4	5	4	-0.440643	0.370202
MJ0042 family finger-like domain protein OS=Caulobacter crescentus (strain NA1000 / CB15N) GN=CCNA_02298 PE=4 SV=1	A0A0H3CAB7_CAUCN	1	1	1	3	4	0	-0.440643	0.238976
S-adenosylmethionine:tRNA ribosyltransferase-isomerase OS=Caulobacter crescentus (strain NA1000 / CB15N) GN=queA PE=3 SV=1	QUEA_CAUCN	1	2	3	4	2	3	-0.440643	0.540349
Cysteine--tRNA ligase OS=Caulobacter crescentus (strain NA1000 / CB15N) GN=cysS PE=3 SV=1	SYC_CAUCN	3	5	3	7	4	5	-0.440643	0.727146
6-phosphogluconolactonase OS=Caulobacter crescentus (strain NA1000 / CB15N) GN=pgl PE=4 SV=1	A0A0H3C8B2_CAUCN	2	4	3	5	4	4	-0.440643	0.890588
Uncharacterized protein OS=Caulobacter crescentus (strain NA1000 / CB15N) GN=CCNA_01587 PE=4 SV=1	A0A0H3C8G6_CAUCN	3	2	3	3	5	4	-0.440643	0.943274
TonB-dependent receptor OS=Caulobacter crescentus (strain NA1000 / CB15N) GN=CCNA_00214 PE=3 SV=1	A0A0H3C421_CAUCN	8	8	9	12	12	11	-0.441355	2.64424
Ribosome-binding ATPase YchF OS=Caulobacter crescentus (strain NA1000 / CB15N) GN=ychF PE=3 SV=1	A0A0H3C709_CAUCN	15	20	19	25	24	25	-0.443497	1.65385
L-threonine dehydratase catabolic TdcB OS=Caulobacter crescentus (strain NA1000 / CB15N) GN=CCNA_03750 PE=3 SV=1	A0A0H3CE74_CAUCN	5	7	8	9	9	10	-0.449467	1.17613
30S ribosomal protein S16 OS=Caulobacter crescentus (strain NA1000 / CB15N) GN=rpsP PE=3 SV=1	RS16_CAUCN	11	18	9	18	17	16	-0.450166	0.739004
Branched-chain amino acid aminotransferase OS=Caulobacter crescentus (strain NA1000 / CB15N) GN=CCNA_03024 PE=3 SV=1	A0A0H3CB77_CAUCN	8	17	15	20	20	14	-0.450558	0.575178
Alpha-ketoglutaric semialdehyde dehydrogenase xylA OS=Caulobacter crescentus (strain NA1000 / CB15N) GN=xylA PE=3 SV=1	A0A0H3C801_CAUCN	43	44	41	66	58	53	-0.453339	2.05496
Ribonuclease PH OS=Caulobacter crescentus (strain NA1000 / CB15N) GN=rph PE=3 SV=1	RNPH_CAUCN	3	6	4	5	9	5	-0.45419	0.598249
Two-component response regulator chvI OS=Caulobacter crescentus (strain NA1000 / CB15N) GN=chvI PE=4 SV=1	A0A0H3C437_CAUCN	5	8	11	13	11	9	-0.458132	0.641817
Polyribonucleotide nucleotidyltransferase OS=Caulobacter crescentus (strain NA1000 / CB15N) GN=pnp PE=3 SV=1	PNP_CAUCN	43	53	49	71	67	62	-0.458831	1.95554
ATP synthase subunit b OS=Caulobacter crescentus (strain NA1000 / CB15N) GN=atpF PE=3 SV=1	A0A0H3C3F7_CAUCN	6	6	6	10	8	8	-0.459072	2.04944
3-mercaptopyruvate sulfurtransferase OS=Caulobacter crescentus (strain NA1000 / CB15N) GN=CCNA_01492 PE=4 SV=1	A0A0H3C879_CAUCN	4	8	5	7	10	7	-0.460872	0.717426
Uncharacterized protein OS=Caulobacter crescentus (strain NA1000 / CB15N) GN=CCNA_03826 PE=4 SV=1	A0A0H3CE66_CAUCN	6	4	6	7	7	9	-0.461763	1.11844
Chemotaxis receiver domain protein cheYII OS=Caulobacter crescentus (strain NA1000 / CB15N) GN=CCNA_00446 PE=4 SV=1	A0A0H3C4P3_CAUCN	4	4	5	7	6	6	-0.461964	1.88106
60 kDa chaperonin OS=Caulobacter crescentus (strain NA1000 / CB15N) GN=groL PE=2 SV=1	CH60_CAUCN	144	195	162	233	231	222	-0.461966	1.64256
GTPase Obg/CgtA OS=Caulobacter crescentus (strain NA1000 / CB15N) GN=cgtA PE=1 SV=1	OBG_CAUCN	3	9	5	6	9	8	-0.464106	0.491138
ATP-dependent Clp protease ATP-binding subunit ClpX OS=Caulobacter crescentus (strain NA1000 / CB15N) GN=clpX PE=3 SV=1	CLPX_CAUCN	31	30	33	47	44	40	-0.464236	2.42451
TonB-dependent receptor OS=Caulobacter crescentus (strain NA1000 / CB15N) GN=CCNA_02910 PE=3 SV=1	A0A0H3CBS1_CAUCN	4	12	4	10	12	5	-0.466846	0.337759
Isocitrate dehydrogenase [NADP] OS=Caulobacter crescentus (strain NA1000 / CB15N) GN=CCNA_02607 PE=3 SV=1	A0A0H3C9I5_CAUCN	36	48	44	56	60	61	-0.467269	1.689
ABC transporter ATP-binding protein OS=Caulobacter crescentus (strain NA1000 / CB15N) GN=CCNA_02231 PE=4 SV=1	A0A0H3CA59_CAUCN	20	33	25	38	35	34	-0.46813	1.0656
Electron transfer flavoprotein beta subunit OS=Caulobacter crescentus (strain NA1000 / CB15N) GN=CCNA_00764 PE=4 SV=1	A0A0H3C4K0_CAUCN	24	29	30	38	43	35	-0.469939	1.66968
DNA-directed RNA polymerase subunit beta' OS=Caulobacter crescentus (strain NA1000 / CB15N) GN=rpoC PE=3 SV=1	A0A0H3C4W8_CAUCN	87	122	118	158	154	138	-0.470395	1.33541
Uncharacterized protein OS=Caulobacter crescentus (strain NA1000 / CB15N) GN=CCNA_00920 PE=4 SV=1	A0A0H3C6N5_CAUCN	26	25	34	38	39	41	-0.471679	1.56747
Acetylglutamate kinase OS=Caulobacter crescentus (strain NA1000 / CB15N) GN=argB PE=3 SV=1	ARGB_CAUCN	4	5	7	7	9	7	-0.471679	0.984183
DNA mismatch repair protein MutL OS=Caulobacter crescentus (strain NA1000 / CB15N) GN=mutL PE=3 SV=1	MUTL_CAUCN	0	2	0	1	3	0	-0.471679	0.237169
DNA polymerase III subunit gamma/tau OS=Caulobacter crescentus (strain NA1000 / CB15N) GN=dnaX PE=4 SV=1	A0A0H3C6E2_CAUCN	0	2	0	1	1	1	-0.471679	0.374248
Glutamate-ammonia-ligase adenylyltransferase OS=Caulobacter crescentus (strain NA1000 / CB15N) GN=glnE PE=3 SV=1	A0A0H3CBN1_CAUCN	0	2	1	3	1	1	-0.471679	0.342296
Methionine aminopeptidase OS=Caulobacter crescentus (strain NA1000 / CB15N) GN=map PE=3 SV=1	A0A0H3C9X3_CAUCN	1	2	2	3	3	2	-0.471679	0.921641
Multimodular transpeptidase-transglycosylase PbpC OS=Caulobacter crescentus (strain NA1000 / CB15N) GN=pbpC PE=4 SV=1	A0A0H3CES2_CAUCN	0	2	2	3	1	2	-0.471679	0.320936
NADH dehydrogenase OS=Caulobacter crescentus (strain NA1000 / CB15N) GN=CCNA_01964 PE=4 SV=1	A0A0H3C8M7_CAUCN	2	3	1	3	3	3	-0.471679	0.746547
O-linked N-acetylglucosamine transferase OS=Caulobacter crescentus (strain NA1000 / CB15N) GN=CCNA_01164 PE=4 SV=1	A0A0H3C799_CAUCN	0	2	1	1	3	1	-0.471679	0.342296
PadR-family transcriptional regulator OS=Caulobacter crescentus (strain NA1000 / CB15N) GN=CCNA_03805 PE=4 SV=1	A0A0H3CG28_CAUCN	2	1	3	3	3	3	-0.471679	0.746547
tRNA (guanine-N(7)-)-methyltransferase OS=Caulobacter crescentus (strain NA1000 / CB15N) GN=trmB PE=3 SV=1	TRMB_CAUCN	1	3	2	3	3	3	-0.471679	0.746547
Uncharacterized protein OS=Caulobacter crescentus (strain NA1000 / CB15N) GN=CCNA_01135 PE=4 SV=1	A0A0H3C776_CAUCN	0	1	2	3	1	1	-0.471679	0.342296
UvrABC system protein B OS=Caulobacter crescentus (strain NA1000 / CB15N) GN=uvrB PE=3 SV=1	A0A0H3CCA9_CAUCN	0	2	0	0	1	3	-0.471679	0.237169
Cell division protein FtsN OS=Caulobacter crescentus (strain NA1000 / CB15N) GN=ftsN PE=1 SV=1	FTSN_CAUCN	2	2	2	2	5	3	-0.471679	0.746547
UDP-galactopyranose mutase OS=Caulobacter crescentus (strain NA1000 / CB15N) GN=CCNA_00465 PE=4 SV=1	A0A0H3C4Q9_CAUCN	16	15	25	24	26	27	-0.472732	0.982349
Phosphogluconate dehydratase OS=Caulobacter crescentus (strain NA1000 / CB15N) GN=edd PE=3 SV=1	A0A0H3CB86_CAUCN	20	29	28	38	37	32	-0.473512	1.23369
Dihydroorotase OS=Caulobacter crescentus (strain NA1000 / CB15N) GN=CCNA_00392 PE=3 SV=1	A0A0H3C5S1_CAUCN	9	10	11	12	16	15	-0.47386	1.5615
Pyruvate dehydrogenase E1 component beta subunit OS=Caulobacter crescentus (strain NA1000 / CB15N) GN=CCNA_01800 PE=4 SV=1	A0A0H3C950_CAUCN	45	60	49	69	76	69	-0.475732	1.67461
Glutathione synthetase OS=Caulobacter crescentus (strain NA1000 / CB15N) GN=gshB PE=3 SV=1	A0A0H3C3V4_CAUCN	5	6	6	7	8	10	-0.476561	1.44521
50S ribosomal protein L2 OS=Caulobacter crescentus (strain NA1000 / CB15N) GN=rplB PE=3 SV=1	RL2_CAUCN	25	30	31	35	45	41	-0.477056	1.57661
PspA/IM30 family regulatory protein OS=Caulobacter crescentus (strain NA1000 / CB15N) GN=CCNA_02447 PE=4 SV=1	A0A0H3CC43_CAUCN	22	28	22	35	33	33	-0.479915	1.85642
Bactofilin B BacB OS=Caulobacter crescentus (strain NA1000 / CB15N) GN=bacB PE=4 SV=1	A0A0H3CDZ6_CAUCN	3	3	3	6	4	4	-0.483737	1.39409
Glucokinase OS=Caulobacter crescentus (strain NA1000 / CB15N) GN=glk PE=3 SV=1	GLK_CAUCN	31	37	39	54	54	43	-0.484098	1.54056
UPF0246 protein CCNA_03496 OS=Caulobacter crescentus (strain NA1000 / CB15N) GN=CCNA_03496 PE=3 SV=1	Y3496_CAUCN	3	6	4	7	7	5	-0.485227	0.82549
Protease 4 OS=Caulobacter crescentus (strain NA1000 / CB15N) GN=sppA PE=3 SV=1	A0A0H3C8B4_CAUCN	10	11	14	19	16	15	-0.486035	1.38065
Quinolinate synthase A OS=Caulobacter crescentus (strain NA1000 / CB15N) GN=nadA PE=3 SV=2	NADA_CAUCN	5	11	4	8	10	9	-0.486477	0.546351
Transcription termination/antitermination protein NusG OS=Caulobacter crescentus (strain NA1000 / CB15N) GN=nusG PE=3 SV=1	A0A0H3CCY8_CAUCN	18	24	21	30	31	28	-0.486987	1.79174
TonB-dependent receptor OS=Caulobacter crescentus (strain NA1000 / CB15N) GN=CCNA_01585 PE=3 SV=1	A0A0H3C7T0_CAUCN	7	8	12	17	17	7	-0.489829	0.479864
6,7-dimethyl-8-ribityllumazine synthase OS=Caulobacter crescentus (strain NA1000 / CB15N) GN=ribH PE=3 SV=1	A0A0H3C863_CAUCN	2	1	5	4	3	4	-0.49131	0.444389
Glutamine--fructose-6-phosphate aminotransferase [isomerizing] OS=Caulobacter crescentus (strain NA1000 / CB15N) GN=glmS PE=3 SV=1	A0A0H3C3T5_CAUCN	2	4	4	6	5	4	-0.495142	0.809763
Uncharacterized protein OS=Caulobacter crescentus (strain NA1000 / CB15N) GN=CCNA_01601 PE=4 SV=1	A0A0H3C7U6_CAUCN	4	2	3	5	3	6	-0.495142	0.702091
Adenosylhomocysteinase OS=Caulobacter crescentus (strain NA1000 / CB15N) GN=ahcY PE=3 SV=1	A0A0H3C6D1_CAUCN	78	110	89	131	128	131	-0.503322	1.60833
Glucose-6-phosphate 1-dehydrogenase OS=Caulobacter crescentus (strain NA1000 / CB15N) GN=zwf PE=3 SV=1	A0A0H3C940_CAUCN	10	17	17	21	20	21	-0.503966	0.993489
DNA mismatch repair protein MutS OS=Caulobacter crescentus (strain NA1000 / CB15N) GN=mutS PE=3 SV=1	A0A0H3C2I6_CAUCN	3	4	6	4	9	7	-0.504858	0.599877
LasT-family rRNA methylase OS=Caulobacter crescentus (strain NA1000 / CB15N) GN=CCNA_02605 PE=4 SV=1	A0A0H3CB27_CAUCN	4	6	7	9	9	7	-0.504858	1.03772
ATP synthase subunit beta OS=Caulobacter crescentus (strain NA1000 / CB15N) GN=atpD PE=3 SV=1	A0A0H3CDP4_CAUCN	91	110	95	140	141	139	-0.505214	2.44922
30S ribosomal protein S13 OS=Caulobacter crescentus (strain NA1000 / CB15N) GN=rpsM PE=3 SV=1	RS13_CAUCN	8	12	11	15	17	13	-0.507318	1.23992
10 kDa chaperonin OS=Caulobacter crescentus (strain NA1000 / CB15N) GN=groS PE=2 SV=1	CH10_CAUCN	32	35	31	52	42	47	-0.508276	2.1371
DnaJ-class molecular chaperone OS=Caulobacter crescentus (strain NA1000 / CB15N) GN=CCNA_02860 PE=4 SV=1	A0A0H3CBN0_CAUCN	9	16	14	17	23	16	-0.50869	0.851225
50S ribosomal protein L25 OS=Caulobacter crescentus (strain NA1000 / CB15N) GN=rplY PE=3 SV=1	RL25_CAUCN	10	20	14	15	29	20	-0.513523	0.612671
Signal recognition particle protein OS=Caulobacter crescentus (strain NA1000 / CB15N) GN=srp PE=3 SV=1	A0A0H3CCF4_CAUCN	22	26	22	32	34	35	-0.513864	2.41323
NADH-quinone oxidoreductase subunit B OS=Caulobacter crescentus (strain NA1000 / CB15N) GN=nuoB PE=3 SV=1	NUOB_CAUCN	3	11	5	11	6	9	-0.514773	0.426041
Ferredoxin-NADP reductase OS=Caulobacter crescentus (strain NA1000 / CB15N) GN=CCNA_03314 PE=4 SV=1	A0A0H3CCT2_CAUCN	4	4	3	6	5	6	-0.518605	1.78378
Uncharacterized protein OS=Caulobacter crescentus (strain NA1000 / CB15N) GN=CCNA_03705 PE=4 SV=1	A0A0H3CDT2_CAUCN	3	4	4	6	6	5	-0.518605	1.78378
Phosphoribosylformylglycinamidine synthase subunit PurS OS=Caulobacter crescentus (strain NA1000 / CB15N) GN=purS PE=3 SV=1	A0A0H3CCH0_CAUCN	5	7	6	9	10	8	-0.519656	1.62533
Uncharacterized protein OS=Caulobacter crescentus (strain NA1000 / CB15N) GN=CCNA_00020 PE=4 SV=1	A0A0H3C3L3_CAUCN	2	2	2	3	3	4	-0.522347	2.08442
Enolase OS=Caulobacter crescentus (strain NA1000 / CB15N) GN=eno PE=3 SV=1	ENO_CAUCN	70	60	60	91	85	98	-0.522654	2.2965
1-acyl-sn-glycerol-3-phosphate acyltransferase OS=Caulobacter crescentus (strain NA1000 / CB15N) GN=CCNA_01977 PE=4 SV=1	A0A0H3C8N9_CAUCN	0	3	0	1	2	1	-0.528321	0.310465
Cation/multidrug efflux pump acrB2 OS=Caulobacter crescentus (strain NA1000 / CB15N) GN=acrB2 PE=3 SV=1	A0A0H3C4R5_CAUCN	0	0	0	0	2	0	-0.528321	0.427243
Chaperone protein dnaK OS=Caulobacter crescentus (strain NA1000 / CB15N) GN=CCNA_01543 PE=3 SV=1	A0A0H3C6X4_CAUCN	0	3	0	1	2	1	-0.528321	0.310465
Chemotaxis protein cheW OS=Caulobacter crescentus (strain NA1000 / CB15N) GN=CCNA_03120 PE=4 SV=1	A0A0H3CCB8_CAUCN	0	1	1	2	1	1	-0.528321	0.614215
Chromosomal replication initiator protein DnaA OS=Caulobacter crescentus (strain NA1000 / CB15N) GN=dnaA PE=3 SV=1	DNAA_CAUCN	1	2	1	3	2	2	-0.528321	1.03788
Creatinine amidohydrolase family protein OS=Caulobacter crescentus (strain NA1000 / CB15N) GN=CCNA_03693 PE=4 SV=1	A0A0H3CFN8_CAUCN	0	0	1	1	0	2	-0.528321	0.390753
Cro/CI-family transcriptional regulator OS=Caulobacter crescentus (strain NA1000 / CB15N) GN=CCNA_00149 PE=4 SV=1	A0A0H3C636_CAUCN	0	0	0	0	0	2	-0.528321	0.427243
Cytochrome c2 OS=Caulobacter crescentus (strain NA1000 / CB15N) GN=CCNA_03030 PE=4 SV=1	A0A0H3CC26_CAUCN	1	2	1	2	3	2	-0.528321	1.03788
Desmoplakin OS=Homo sapiens GN=DSP PE=1 SV=3	DESP_CON-HUMAN	0	0	0	0	0	2	-0.528321	0.427243
Endonuclease/exonuclease/phosphatase family protein OS=Caulobacter crescentus (strain NA1000 / CB15N) GN=CCNA_00557 PE=4 SV=1	A0A0H3C408_CAUCN	0	0	0	0	2	0	-0.528321	0.427243
FAD-dependent dehydrogenase OS=Caulobacter crescentus (strain NA1000 / CB15N) GN=CCNA_01490 PE=4 SV=1	A0A0H3C7H0_CAUCN	0	1	0	0	2	1	-0.528321	0.390753
FAD-linked oxidoreductase OS=Caulobacter crescentus (strain NA1000 / CB15N) GN=CCNA_01277 PE=4 SV=1	A0A0H3C651_CAUCN	0	1	0	1	2	0	-0.528321	0.390753
FtsZ-binding protein FzlC OS=Caulobacter crescentus (strain NA1000 / CB15N) GN=fzlC PE=4 SV=1	A0A0H3C3S1_CAUCN	1	2	1	3	2	2	-0.528321	1.03788
Glucose-1-phosphate thymidylyltransferase OS=Caulobacter crescentus (strain NA1000 / CB15N) GN=CCNA_01199 PE=3 SV=1	A0A0H3C7C7_CAUCN	0	1	0	1	2	0	-0.528321	0.390753
Glutathionylspermidine synthase family OS=Caulobacter crescentus (strain NA1000 / CB15N) GN=CCNA_02446 PE=4 SV=1	A0A0H3CAN6_CAUCN	0	2	2	2	2	2	-0.528321	0.427243
Lactoylglutathione lyase OS=Caulobacter crescentus (strain NA1000 / CB15N) GN=CCNA_01375 PE=4 SV=1	A0A0H3C7Y0_CAUCN	2	0	6	2	2	6	-0.528321	0.22745
PAS-family sensor histidine kinase OS=Caulobacter crescentus (strain NA1000 / CB15N) GN=CCNA_02967 PE=4 SV=1	A0A0H3CBZ2_CAUCN	0	0	1	1	0	2	-0.528321	0.390753
Phosphate starvation-inducible protein PhoH OS=Caulobacter crescentus (strain NA1000 / CB15N) GN=phoH PE=4 SV=1	A0A0H3C556_CAUCN	2	7	7	7	7	8	-0.528321	0.48356
Photosensory histidine protein kinase LovK OS=Caulobacter crescentus (strain NA1000 / CB15N) GN=lovK PE=4 SV=1	A0A0H3C379_CAUCN	0	3	2	2	3	2	-0.528321	0.351187
Probable protein kinase UbiB OS=Caulobacter crescentus (strain NA1000 / CB15N) GN=ubiB PE=3 SV=1	A0A0H3CCL8_CAUCN	0	0	1	2	0	1	-0.528321	0.390753
Quinone oxidoreductase OS=Caulobacter crescentus (strain NA1000 / CB15N) GN=qor PE=4 SV=1	A0A0H3CEK4_CAUCN	1	2	1	3	2	2	-0.528321	1.03788
Ribosomal RNA small subunit methyltransferase I OS=Caulobacter crescentus (strain NA1000 / CB15N) GN=rsmI PE=3 SV=1	A0A0H3C5A7_CAUCN	1	1	0	1	2	1	-0.528321	0.614215
TonB-dependent receptor OS=Caulobacter crescentus (strain NA1000 / CB15N) GN=CCNA_02895 PE=3 SV=1	A0A0H3CBQ7_CAUCN	0	0	0	0	2	0	-0.528321	0.427243
Transcription elongation factor GreB OS=Caulobacter crescentus (strain NA1000 / CB15N) GN=greB PE=4 SV=1	A0A0H3C8P2_CAUCN	1	1	1	2	1	3	-0.528321	0.84575
Uncharacterized protein OS=Caulobacter crescentus (strain NA1000 / CB15N) GN=CCNA_01226 PE=4 SV=1	A0A0H3C7M2_CAUCN	1	2	0	1	2	2	-0.528321	0.453336
Uncharacterized protein OS=Caulobacter crescentus (strain NA1000 / CB15N) GN=CCNA_02359 PE=4 SV=1	A0A0H3CBW1_CAUCN	1	1	0	2	1	1	-0.528321	0.614215
Zinc ribbon domain protein OS=Caulobacter crescentus (strain NA1000 / CB15N) GN=CCNA_02211 PE=4 SV=1	A0A0H3CA43_CAUCN	2	2	0	2	2	2	-0.528321	0.427243
ABC-type sulfate transport system, periplasmic component OS=Caulobacter crescentus (strain NA1000 / CB15N) GN=CCNA_00288 PE=4 SV=1	A0A0H3C475_CAUCN	3	3	3	3	5	7	-0.528321	0.84575
ADP-heptose--LPS heptosyltransferase OS=Caulobacter crescentus (strain NA1000 / CB15N) GN=CCNA_01103 PE=4 SV=1	A0A0H3C7B3_CAUCN	1	3	4	5	3	4	-0.528321	0.539264
Thiol:disulfide interchange protein tlpA OS=Caulobacter crescentus (strain NA1000 / CB15N) GN=CCNA_02293 PE=4 SV=1	A0A0H3CAB2_CAUCN	2	3	4	5	4	5	-0.528321	1.07685
Leucine--tRNA ligase OS=Caulobacter crescentus (strain NA1000 / CB15N) GN=leuS PE=3 SV=1	SYL_CAUCN	7	5	13	12	12	11	-0.531175	0.667384
Transcription termination/antitermination protein NusA OS=Caulobacter crescentus (strain NA1000 / CB15N) GN=nusA PE=3 SV=1	A0A0H3C3M7_CAUCN	27	39	30	42	52	45	-0.531423	1.39973
NADH-quinone oxidoreductase subunit I OS=Caulobacter crescentus (strain NA1000 / CB15N) GN=nuoI PE=3 SV=1	A0A0H3C9M5_CAUCN	15	19	19	22	28	28	-0.531889	1.57916
Chaperone protein ClpB OS=Caulobacter crescentus (strain NA1000 / CB15N) GN=clpB PE=3 SV=1	A0A0H3C855_CAUCN	13	20	26	32	25	27	-0.532543	0.840233
DNA-directed RNA polymerase subunit omega OS=Caulobacter crescentus (strain NA1000 / CB15N) GN=rpoZ PE=3 SV=1	RPOZ_CAUCN	8	9	7	13	12	11	-0.533635	2.03834
ABC transporter ATP-binding protein uup OS=Caulobacter crescentus (strain NA1000 / CB15N) GN=CCNA_02714 PE=4 SV=1	A0A0H3CBA5_CAUCN	5	7	8	11	9	10	-0.537145	1.32597
50S ribosomal protein L14 OS=Caulobacter crescentus (strain NA1000 / CB15N) GN=rplN PE=3 SV=1	RL14_CAUCN	6	6	7	9	11	9	-0.538036	2.11029
50S ribosomal protein L20 OS=Caulobacter crescentus (strain NA1000 / CB15N) GN=rplT PE=3 SV=1	RL20_CAUCN	3	7	4	6	9	6	-0.538237	0.722144
Hypoxanthine-guanine phosphoribosyltransferase OS=Caulobacter crescentus (strain NA1000 / CB15N) GN=CCNA_02297 PE=4 SV=1	A0A0H3CA25_CAUCN	3	3	3	6	6	3	-0.538237	0.935106
LexA repressor OS=Caulobacter crescentus (strain NA1000 / CB15N) GN=lexA PE=3 SV=1	A0A0H3C9K1_CAUCN	6	9	10	12	12	13	-0.53984	1.25667
Carbamoyl-phosphate synthase large chain OS=Caulobacter crescentus (strain NA1000 / CB15N) GN=carB PE=3 SV=1	A0A0H3CC22_CAUCN	29	40	33	54	51	44	-0.540582	1.58321
Peptidyl-prolyl cis-trans isomerase OS=Caulobacter crescentus (strain NA1000 / CB15N) GN=CCNA_01655 PE=3 SV=1	A0A0H3C7Y1_CAUCN	11	17	14	18	24	20	-0.540774	1.23923
NADH-quinone oxidoreductase subunit D OS=Caulobacter crescentus (strain NA1000 / CB15N) GN=nuoD PE=3 SV=1	A0A0H3C9C5_CAUCN	17	23	17	25	31	28	-0.544536	1.53895
Amidophosphoribosyltransferase OS=Caulobacter crescentus (strain NA1000 / CB15N) GN=purF PE=3 SV=1	A0A0H3C8U0_CAUCN	5	16	11	13	16	15	-0.54581	0.535775
Glutathione peroxidase OS=Caulobacter crescentus (strain NA1000 / CB15N) GN=CCNA_01804 PE=3 SV=1	A0A0H3C8V1_CAUCN	3	5	5	7	6	7	-0.54581	1.24822
3-dehydroquinate synthase OS=Caulobacter crescentus (strain NA1000 / CB15N) GN=aroB PE=3 SV=1	AROB_CAUCN	3	1	5	4	5	4	-0.547952	0.509594
2,3,4,5-tetrahydropyridine-2,6-dicarboxylate N-succinyltransferase OS=Caulobacter crescentus (strain NA1000 / CB15N) GN=dapD PE=3 SV=1	A0A0H3C4Y5_CAUCN	3	3	2	5	4	4	-0.547952	1.54228
Iron-sulfur cluster carrier protein OS=Caulobacter crescentus (strain NA1000 / CB15N) GN=CCNA_02180 PE=3 SV=1	A0A0H3CBE0_CAUCN	7	9	7	13	11	11	-0.551784	1.8741
Cysteine synthase OS=Caulobacter crescentus (strain NA1000 / CB15N) GN=CCNA_03740 PE=4 SV=1	A0A0H3CE62_CAUCN	18	23	16	32	23	30	-0.5544	1.28026
Holdfast synthesis protein HfsA OS=Caulobacter crescentus (strain NA1000 / CB15N) GN=hfsA PE=4 SV=1	A0A0H3CCB5_CAUCN	6	6	8	13	9	9	-0.555525	1.28954
Probable chemoreceptor glutamine deamidase CheD OS=Caulobacter crescentus (strain NA1000 / CB15N) GN=cheD PE=3 SV=1	CHED_CAUCN	2	5	5	6	6	6	-0.555726	0.767496
Thiol:disulfide interchange protein dsbA OS=Caulobacter crescentus (strain NA1000 / CB15N) GN=CCNA_00379 PE=4 SV=1	A0A0H3C562_CAUCN	14	13	14	23	18	21	-0.557062	2.23523
Dihydrolipoyllysine-residue succinyltransferase component of 2-oxoglutarate dehydrogenase complex OS=Caulobacter crescentus (strain NA1000 / CB15N) GN=odhB PE=3 SV=1	A0A0H3C529_CAUCN	27	34	35	48	46	48	-0.559148	2.06395
Probable GTP-binding protein EngB OS=Caulobacter crescentus (strain NA1000 / CB15N) GN=engB PE=3 SV=2	ENGB_CAUCN	4	6	7	8	9	9	-0.561499	1.26664
Signal recognition particle receptor FtsY OS=Caulobacter crescentus (strain NA1000 / CB15N) GN=ftsY PE=3 SV=1	A0A0H3CEE0_CAUCN	3	6	6	6	8	9	-0.561499	0.842445
Zn-dependent protease TldD OS=Caulobacter crescentus (strain NA1000 / CB15N) GN=CCNA_03522 PE=4 SV=1	A0A0H3CDI5_CAUCN	9	13	14	16	18	20	-0.563845	1.31374
ATP-dependent Clp protease proteolytic subunit OS=Caulobacter crescentus (strain NA1000 / CB15N) GN=clpP PE=3 SV=2	CLPP_CAUCN	15	12	14	23	19	20	-0.563959	2.05152
ATP-dependent protease ATPase subunit HslU OS=Caulobacter crescentus (strain NA1000 / CB15N) GN=hslU PE=3 SV=1	HSLU_CAUCN	4	4	7	7	8	8	-0.565331	1.14099
GTP cyclohydrolase-2 OS=Caulobacter crescentus (strain NA1000 / CB15N) GN=CCNA_00931 PE=3 SV=1	A0A0H3C6U2_CAUCN	4	11	26	16	12	23	-0.570362	0.311514
Glutaredoxin OS=Caulobacter crescentus (strain NA1000 / CB15N) GN=CCNA_02591 PE=3 SV=1	A0A0H3CA63_CAUCN	5	4	9	9	8	10	-0.574155	0.858981
30S ribosomal protein S1 OS=Caulobacter crescentus (strain NA1000 / CB15N) GN=CCNA_03702 PE=3 SV=1	A0A0H3CCW5_CAUCN	49	62	65	79	104	81	-0.576065	1.51173
Thioredoxin OS=Caulobacter crescentus (strain NA1000 / CB15N) GN=CCNA_03653 PE=3 SV=1	A0A0H3CDN9_CAUCN	5	5	5	8	9	7	-0.578988	2.47017
Ornithine decarboxylase OS=Caulobacter crescentus (strain NA1000 / CB15N) GN=CCNA_00365 PE=3 SV=1	A0A0H3C6N1_CAUCN	1	1	5	3	4	3	-0.578988	0.46432
Aldo-keto reductase family protein OS=Caulobacter crescentus (strain NA1000 / CB15N) GN=CCNA_02590 PE=4 SV=1	A0A0H3C9H2_CAUCN	2	6	3	6	7	4	-0.578989	0.633861
Chorismate synthase OS=Caulobacter crescentus (strain NA1000 / CB15N) GN=aroC PE=3 SV=1	AROC_CAUCN	2	3	1	3	4	3	-0.578989	0.871258
Two-component response regulator FixJ OS=Caulobacter crescentus (strain NA1000 / CB15N) GN=fixJ PE=4 SV=1	A0A0H3C6K9_CAUCN	0	2	1	1	4	1	-0.578989	0.380781
Uncharacterized protein OS=Caulobacter crescentus (strain NA1000 / CB15N) GN=CCNA_01566 PE=4 SV=1	A0A0H3C8A5_CAUCN	1	2	2	3	4	2	-0.578989	0.936803
Flagellar M-ring protein OS=Caulobacter crescentus (strain NA1000 / CB15N) GN=fliF PE=3 SV=1	A0A0H3C6R7_CAUCN	2	3	2	4	5	3	-0.578989	1.24408
Integration host factor subunit alpha OS=Caulobacter crescentus (strain NA1000 / CB15N) GN=ihfA PE=3 SV=1	IHFA_CAUCN	4	4	5	8	6	7	-0.58282	1.88668
Chemotaxis protein methyltransferase OS=Caulobacter crescentus (strain NA1000 / CB15N) GN=CCNA_00444 PE=4 SV=1	A0A0H3C6W0_CAUCN	1	1	1	2	2	2	-0.584962	0
Chorismate mutase OS=Caulobacter crescentus (strain NA1000 / CB15N) GN=CCNA_01173 PE=4 SV=1	A0A0H3C6N4_CAUCN	0	3	1	2	2	2	-0.584962	0.433825
Magnesium chelatase subunit ChlI-like ATPase OS=Caulobacter crescentus (strain NA1000 / CB15N) GN=chlI PE=4 SV=1	A0A0H3C2V3_CAUCN	1	1	1	2	2	2	-0.584962	0
Oxygen-dependent coproporphyrinogen-III oxidase OS=Caulobacter crescentus (strain NA1000 / CB15N) GN=hemF PE=3 SV=1	HEM6_CAUCN	0	3	1	2	2	2	-0.584962	0.433825
Pyrimidine 5'-nucleotidase family protein OS=Caulobacter crescentus (strain NA1000 / CB15N) GN=CCNA_00284 PE=4 SV=1	A0A0H3C5K2_CAUCN	1	1	1	2	2	2	-0.584962	0
Serum albumin OS=Bos taurus GN=ALB PE=1 SV=4	ALBU_CON-BOVIN	1	1	1	2	2	2	-0.584962	0
Transglutaminase-like enzyme OS=Caulobacter crescentus (strain NA1000 / CB15N) GN=CCNA_01672 PE=4 SV=1	A0A0H3C8M8_CAUCN	1	1	1	2	2	2	-0.584962	0
Two-component response regulator OS=Caulobacter crescentus (strain NA1000 / CB15N) GN=CCNA_02854 PE=4 SV=1	A0A0H3CBM5_CAUCN	1	1	1	2	2	2	-0.584962	0
Uncharacterized protein OS=Caulobacter crescentus (strain NA1000 / CB15N) GN=CCNA_01599 PE=4 SV=1	A0A0H3C9U9_CAUCN	1	1	1	2	2	2	-0.584962	0
RND family efflux transporter, MFP subunit OS=Caulobacter crescentus (strain NA1000 / CB15N) GN=CCNA_03300 PE=3 SV=1	A0A0H3CC02_CAUCN	3	7	5	5	8	11	-0.584963	0.643954
30S ribosomal protein S17 OS=Caulobacter crescentus (strain NA1000 / CB15N) GN=rpsQ PE=3 SV=1	RS17_CAUCN	14	16	16	22	23	26	-0.593865	2.53314
Dihydrolipoyl dehydrogenase OS=Caulobacter crescentus (strain NA1000 / CB15N) GN=CCNA_01805 PE=4 SV=1	A0A0H3C955_CAUCN	12	16	13	27	19	18	-0.593984	1.3241
50S ribosomal protein L21 OS=Caulobacter crescentus (strain NA1000 / CB15N) GN=rplU PE=3 SV=1	A0A0H3C5M1_CAUCN	7	11	11	12	16	17	-0.595968	1.15415
30S ribosomal protein S10 OS=Caulobacter crescentus (strain NA1000 / CB15N) GN=rpsJ PE=3 SV=1	RS10_CAUCN	6	6	6	10	11	8	-0.597418	2.08247
Uncharacterized protein OS=Caulobacter crescentus (strain NA1000 / CB15N) GN=CCNA_01278 PE=4 SV=1	A0A0H3C6Y4_CAUCN	3	5	3	7	6	5	-0.602452	1.23602
Ribonucleoside-diphosphate reductase OS=Caulobacter crescentus (strain NA1000 / CB15N) GN=CCNA_03607 PE=3 SV=1	A0A0H3CC10_CAUCN	1	7	7	4	9	8	-0.604594	0.339755
Succinyl-CoA synthetase alpha chain OS=Caulobacter crescentus (strain NA1000 / CB15N) GN=sucD PE=4 SV=1	A0A0H3C3C4_CAUCN	29	35	21	43	49	37	-0.604989	1.20057
Conserved hypothetical cytosolic protein OS=Caulobacter crescentus (strain NA1000 / CB15N) GN=CCNA_03401 PE=4 SV=1	A0A0H3CET9_CAUCN	15	16	21	25	29	26	-0.605108	1.76853
Citrate lyase beta subunit OS=Caulobacter crescentus (strain NA1000 / CB15N) GN=CCNA_03094 PE=3 SV=1	A0A0H3CAR4_CAUCN	3	4	7	8	8	6	-0.608426	0.890311
Cobaltochelatase cobT subunit OS=Caulobacter crescentus (strain NA1000 / CB15N) GN=CCNA_00708 PE=4 SV=1	A0A0H3C7M1_CAUCN	3	8	5	9	10	6	-0.611276	0.712958
2'-deoxycytidine 5'-triphosphate deaminase OS=Caulobacter crescentus (strain NA1000 / CB15N) GN=CCNA_02320 PE=4 SV=1	A0A0H3C8S3_CAUCN	4	7	6	9	9	9	-0.612167	1.41332
Uncharacterized protein OS=Caulobacter crescentus (strain NA1000 / CB15N) GN=CCNA_03001 PE=4 SV=1	A0A0H3CDN1_CAUCN	0	0	6	0	4	4	-0.612167	0.19335
DNA gyrase subunit A OS=Caulobacter crescentus (strain NA1000 / CB15N) GN=gyrA PE=3 SV=1	A0A0H3C8L4_CAUCN	11	12	9	21	16	14	-0.615485	1.44797
Putative phosphatase OS=Caulobacter crescentus (strain NA1000 / CB15N) GN=CCNA_00973 PE=4 SV=1	A0A0H3C6T6_CAUCN	1	5	4	5	5	5	-0.615999	0.556844
Intermediate filament-like cell shape determinant creS OS=Caulobacter crescentus (strain NA1000 / CB15N) GN=creS PE=4 SV=1	A0A0H3CD98_CAUCN	36	46	38	56	64	65	-0.616736	2.11269
NAD-specific glutamate dehydrogenase OS=Caulobacter crescentus (strain NA1000 / CB15N) GN=CCNA_00086 PE=4 SV=1	A0A0H3C571_CAUCN	12	28	18	32	28	26	-0.616971	0.829341
Dihydrolipoyl dehydrogenase OS=Caulobacter crescentus (strain NA1000 / CB15N) GN=CCNA_00346 PE=4 SV=1	A0A0H3C3C8_CAUCN	23	27	22	37	40	35	-0.619842	2.43202
DNA topoisomerase 4 subunit A OS=Caulobacter crescentus (strain NA1000 / CB15N) GN=parC PE=3 SV=1	A0A0H3C8F5_CAUCN	4	10	3	7	9	9	-0.620832	0.611577
Sodium export permease protein OS=Caulobacter crescentus (strain NA1000 / CB15N) GN=CCNA_03407 PE=4 SV=1	A0A0H3CBI4_CAUCN	3	3	2	6	4	4	-0.622083	1.36499
Single-stranded DNA-binding protein OS=Caulobacter crescentus (strain NA1000 / CB15N) GN=CCNA_01535 PE=3 SV=1	A0A0H3C8A7_CAUCN	11	12	16	20	21	20	-0.623734	1.81426
Glycosyltransferase OS=Caulobacter crescentus (strain NA1000 / CB15N) GN=CCNA_01065 PE=4 SV=1	A0A0H3C5G2_CAUCN	3	8	5	10	7	8	-0.624823	0.794115
Uncharacterized protein OS=Caulobacter crescentus (strain NA1000 / CB15N) GN=CCNA_00375 PE=4 SV=1	A0A0H3C6P2_CAUCN	5	7	4	7	9	10	-0.624823	1.22419
Fructose-1,6-bisphosphatase OS=Caulobacter crescentus (strain NA1000 / CB15N) GN=glpX PE=3 SV=1	A0A0H3C840_CAUCN	4	3	3	6	6	5	-0.625915	2.06277
Phosphoribosylformylglycinamidine synthase subunit PurQ OS=Caulobacter crescentus (strain NA1000 / CB15N) GN=purQ PE=3 SV=1	A0A0H3C9G6_CAUCN	7	8	10	14	14	12	-0.628288	1.8522
50S ribosomal protein L18 OS=Caulobacter crescentus (strain NA1000 / CB15N) GN=rplR PE=3 SV=1	RL18_CAUCN	5	6	5	12	8	7	-0.631028	1.32132
Pseudouridine synthase OS=Caulobacter crescentus (strain NA1000 / CB15N) GN=CCNA_00230 PE=3 SV=1	A0A0H3C6A3_CAUCN	2	4	5	6	5	7	-0.633488	0.917628
Uncharacterized protein OS=Caulobacter crescentus (strain NA1000 / CB15N) GN=CCNA_03400 PE=4 SV=1	A0A0H3CD62_CAUCN	8	6	10	11	11	17	-0.63438	1.0995
Aminotransferase class I family protein OS=Caulobacter crescentus (strain NA1000 / CB15N) GN=CCNA_02244 PE=4 SV=1	A0A0H3C9C3_CAUCN	2	1	1	2	4	2	-0.63563	0.948306
ATP-grasp domain protein OS=Caulobacter crescentus (strain NA1000 / CB15N) GN=CCNA_03848 PE=4 SV=1	A0A0H3CDC5_CAUCN	1	1	4	2	4	4	-0.63563	0.558794
Glutamate 5-kinase OS=Caulobacter crescentus (strain NA1000 / CB15N) GN=proB PE=3 SV=1	PROB_CAUCN	1	3	1	2	3	4	-0.63563	0.73634
Outer membrane protein assembly factor BamA OS=Caulobacter crescentus (strain NA1000 / CB15N) GN=bamA PE=3 SV=1	A0A0H3C9L0_CAUCN	1	3	1	3	4	2	-0.63563	0.73634
16S rRNA m5C methyltransferase RsmB OS=Caulobacter crescentus (strain NA1000 / CB15N) GN=rsmB PE=3 SV=1	A0A0H3C582_CAUCN	1	3	3	3	4	5	-0.63563	0.784461
Two-component response regulator cenR OS=Caulobacter crescentus (strain NA1000 / CB15N) GN=cenR PE=4 SV=1	A0A0H3CEJ4_CAUCN	3	1	4	5	4	4	-0.63563	0.71255
Uncharacterized protein OS=Caulobacter crescentus (strain NA1000 / CB15N) GN=CCNA_01079 PE=4 SV=1	A0A0H3C8K8_CAUCN	4	5	4	8	7	7	-0.647035	2.46288
AsnC-family transcriptional regulator OS=Caulobacter crescentus (strain NA1000 / CB15N) GN=CCNA_03281 PE=4 SV=1	A0A0H3CCW8_CAUCN	7	10	6	12	13	12	-0.647149	1.51996
50S ribosomal protein L13 OS=Caulobacter crescentus (strain NA1000 / CB15N) GN=rplM PE=3 SV=1	A0A0H3C7X8_CAUCN	7	13	9	16	16	14	-0.650844	1.26085
Cytochrome P450 CypX OS=Caulobacter crescentus (strain NA1000 / CB15N) GN=CCNA_00995 PE=3 SV=1	A0A0H3C733_CAUCN	2	2	3	4	3	6	-0.653119	1.12758
Nitropropane dioxygenase/trans-enoyl-CoA reductase family protein OS=Caulobacter crescentus (strain NA1000 / CB15N) GN=CCNA_02457 PE=4 SV=1	A0A0H3CC55_CAUCN	1	3	3	4	4	4	-0.655261	0.918108
Formyltetrahydrofolate deformylase OS=Caulobacter crescentus (strain NA1000 / CB15N) GN=purU PE=3 SV=1	A0A0H3CE68_CAUCN	4	4	3	6	6	7	-0.656951	2.20182
Uncharacterized protein OS=Caulobacter crescentus (strain NA1000 / CB15N) GN=CCNA_01178 PE=4 SV=1	A0A0H3C6N8_CAUCN	9	13	10	19	18	15	-0.66038	1.71555
Low-affinity zinc transport protein OS=Caulobacter crescentus (strain NA1000 / CB15N) GN=CCNA_00323 PE=4 SV=1	A0A0H3C3B1_CAUCN	10	13	14	19	21	20	-0.666667	2.0366
2-hydroxy-6-oxo-6-phenylhexa-2,4-dienoate hydrolase OS=Caulobacter crescentus (strain NA1000 / CB15N) GN=CCNA_03749 PE=4 SV=1	A0A0H3CDX7_CAUCN	0	0	0	1	0	1	-0.666667	0.935106
3-hydroxyisobutyrate dehydrogenase OS=Caulobacter crescentus (strain NA1000 / CB15N) GN=CCNA_01416 PE=3 SV=1	A0A0H3C9B4_CAUCN	0	0	0	1	1	0	-0.666667	0.935106
4-hydroxy-2-oxoglutarate aldolase/2-dehydro-3-deoxyphosphogluconate aldolase OS=Caulobacter crescentus (strain NA1000 / CB15N) GN=CCNA_01562 PE=4 SV=1	A0A0H3C6Y5_CAUCN	0	1	0	1	1	1	-0.666667	0.935106
6-carboxy-5,6,7,8-tetrahydropterin synthase OS=Caulobacter crescentus (strain NA1000 / CB15N) GN=CCNA_03260 PE=3 SV=1	A0A0H3CB73_CAUCN	0	0	0	0	1	1	-0.666667	0.935106
7,8-dihydroneopterin aldolase OS=Caulobacter crescentus (strain NA1000 / CB15N) GN=CCNA_00421 PE=3 SV=1	A0A0H3C4M3_CAUCN	0	0	0	1	0	1	-0.666667	0.935106
AAA ATPase domain protein OS=Caulobacter crescentus (strain NA1000 / CB15N) GN=CCNA_00580 PE=4 SV=1	A0A0H3C522_CAUCN	0	1	0	1	1	1	-0.666667	0.935106
ABC transporter ATP-binding protein OS=Caulobacter crescentus (strain NA1000 / CB15N) GN=CCNA_02404 PE=4 SV=1	A0A0H3C8Z9_CAUCN	0	0	0	1	1	0	-0.666667	0.935106
Acetylglutamate kinase OS=Caulobacter crescentus (strain NA1000 / CB15N) GN=CCNA_03597 PE=4 SV=1	A0A0H3CCM0_CAUCN	0	0	1	1	1	1	-0.666667	0.935106
Acetyltransferase OS=Caulobacter crescentus (strain NA1000 / CB15N) GN=CCNA_00914 PE=4 SV=1	A0A0H3C5W8_CAUCN	0	0	1	1	1	1	-0.666667	0.935106
Acyl-acyl carrier protein synthetase OS=Caulobacter crescentus (strain NA1000 / CB15N) GN=CCNA_01807 PE=4 SV=1	A0A0H3C7G6_CAUCN	1	1	2	3	2	3	-0.666667	1.30636
Acyl-CoA dehydrogenase OS=Caulobacter crescentus (strain NA1000 / CB15N) GN=CCNA_03504 PE=3 SV=1	A0A0H3CCF5_CAUCN	0	0	1	1	1	1	-0.666667	0.935106
Acyl-CoA dehydrogenase, short-chain specific OS=Caulobacter crescentus (strain NA1000 / CB15N) GN=CCNA_00436 PE=3 SV=1	A0A0H3C4N6_CAUCN	0	0	1	1	1	1	-0.666667	0.935106
Acyl-CoA dehydrogenase, short-chain specific OS=Caulobacter crescentus (strain NA1000 / CB15N) GN=CCNA_02564 PE=4 SV=1	A0A0H3CA38_CAUCN	0	0	0	1	1	0	-0.666667	0.935106
Acyl-CoA hydrolase OS=Caulobacter crescentus (strain NA1000 / CB15N) GN=CCNA_00190 PE=4 SV=1	A0A0H3C666_CAUCN	0	0	0	1	1	0	-0.666667	0.935106
Alpha/beta hydrolase family protein OS=Caulobacter crescentus (strain NA1000 / CB15N) GN=CCNA_02383 PE=4 SV=1	A0A0H3CAB5_CAUCN	0	0	0	0	1	1	-0.666667	0.935106
Antitoxin protein parD-4 OS=Caulobacter crescentus (strain NA1000 / CB15N) GN=parD-4 PE=4 SV=1	A0A0H3CC80_CAUCN	0	1	0	1	1	1	-0.666667	0.935106
Antitoxin protein relB-3 OS=Caulobacter crescentus (strain NA1000 / CB15N) GN=relB-3 PE=4 SV=1	A0A0H3CBZ7_CAUCN	0	0	0	1	0	1	-0.666667	0.935106
Arsenic resistance protein arsH OS=Caulobacter crescentus (strain NA1000 / CB15N) GN=CCNA_01574 PE=4 SV=1	A0A0H3C6Z4_CAUCN	0	0	0	0	1	1	-0.666667	0.935106
ATP-dependent Clp protease adapter protein ClpS OS=Caulobacter crescentus (strain NA1000 / CB15N) GN=clpS PE=3 SV=1	CLPS_CAUCN	0	0	0	1	1	0	-0.666667	0.935106
C4-dicarboxylate transport protein OS=Caulobacter crescentus (strain NA1000 / CB15N) GN=CCNA_00264 PE=4 SV=1	A0A0H3C369_CAUCN	0	1	0	1	1	1	-0.666667	0.935106
Carboxymethylenebutenolidase OS=Caulobacter crescentus (strain NA1000 / CB15N) GN=CCNA_00510 PE=4 SV=1	A0A0H3C5K6_CAUCN	0	0	0	1	0	1	-0.666667	0.935106
Carboxymethylenebutenolidase OS=Caulobacter crescentus (strain NA1000 / CB15N) GN=CCNA_00511 PE=4 SV=1	A0A0H3C611_CAUCN	0	0	0	1	1	0	-0.666667	0.935106
Carboxypeptidase G2 OS=Caulobacter crescentus (strain NA1000 / CB15N) GN=CCNA_01677 PE=4 SV=1	A0A0H3C8N3_CAUCN	0	0	0	0	1	1	-0.666667	0.935106
Cell wall hydrolase family protein OS=Caulobacter crescentus (strain NA1000 / CB15N) GN=CCNA_02965 PE=4 SV=1	A0A0H3CB37_CAUCN	0	0	0	1	0	1	-0.666667	0.935106
CelR-family transcriptional regulator OS=Caulobacter crescentus (strain NA1000 / CB15N) GN=CCNA_02367 PE=4 SV=1	A0A0H3CA99_CAUCN	0	0	0	0	1	1	-0.666667	0.935106
Conserved membrane spanning protein OS=Caulobacter crescentus (strain NA1000 / CB15N) GN=CCNA_01502 PE=4 SV=1	A0A0H3C885_CAUCN	0	0	0	1	0	1	-0.666667	0.935106
CusF-family protein OS=Caulobacter crescentus (strain NA1000 / CB15N) GN=CCNA_02096 PE=4 SV=1	A0A0H3C8Y5_CAUCN	0	1	0	1	1	1	-0.666667	0.935106
Cyclic-di-GMP phosphodiesterase, flagellum assembly factor TipF OS=Caulobacter crescentus (strain NA1000 / CB15N) GN=tipF PE=4 SV=1	A0A0H3C7P6_CAUCN	0	0	0	0	1	1	-0.666667	0.935106
Di-/tripeptide transporter OS=Caulobacter crescentus (strain NA1000 / CB15N) GN=CCNA_03524 PE=3 SV=1	A0A0H3CBT4_CAUCN	0	0	0	1	0	1	-0.666667	0.935106
Diaminopimelate decarboxylase OS=Caulobacter crescentus (strain NA1000 / CB15N) GN=lysA PE=3 SV=1	A0A0H3C9G7_CAUCN	0	0	0	0	1	1	-0.666667	0.935106
dTDP-glucose 4,6-dehydratase OS=Caulobacter crescentus (strain NA1000 / CB15N) GN=CCNA_01439 PE=4 SV=1	A0A0H3C7C2_CAUCN	1	2	0	2	3	1	-0.666667	0.538749
EF-hand domain protein OS=Caulobacter crescentus (strain NA1000 / CB15N) GN=CCNA_01238 PE=4 SV=1	A0A0H3C8Y9_CAUCN	0	0	0	1	1	0	-0.666667	0.935106
Enoyl-CoA hydratase OS=Caulobacter crescentus (strain NA1000 / CB15N) GN=CCNA_00996 PE=4 SV=1	A0A0H3C8D1_CAUCN	0	0	0	1	0	1	-0.666667	0.935106
FeaR-family transcriptional regulator OS=Caulobacter crescentus (strain NA1000 / CB15N) GN=CCNA_00750 PE=4 SV=1	A0A0H3C670_CAUCN	0	0	0	1	1	0	-0.666667	0.935106
Feruloyl-CoA synthetase OS=Caulobacter crescentus (strain NA1000 / CB15N) GN=CCNA_00395 PE=4 SV=1	A0A0H3C4G9_CAUCN	0	0	0	1	0	1	-0.666667	0.935106
FeS assembly SUF system protein OS=Caulobacter crescentus (strain NA1000 / CB15N) GN=CCNA_01935 PE=4 SV=1	A0A0H3C9H0_CAUCN	0	1	0	1	1	1	-0.666667	0.935106
Flagellar motor switch protein FliN OS=Caulobacter crescentus (strain NA1000 / CB15N) GN=fliN PE=3 SV=1	A0A0H3C514_CAUCN	1	1	0	1	1	3	-0.666667	0.637895
FtsZ-binding protein FzlA OS=Caulobacter crescentus (strain NA1000 / CB15N) GN=fzlA PE=4 SV=1	A0A0H3CDY2_CAUCN	0	0	0	0	1	1	-0.666667	0.935106
GCN5-related N-acetyltransferase OS=Caulobacter crescentus (strain NA1000 / CB15N) GN=CCNA_02154 PE=4 SV=1	A0A0H3C8C5_CAUCN	0	0	0	1	1	0	-0.666667	0.935106
Glucose/fructose transport protein OS=Caulobacter crescentus (strain NA1000 / CB15N) GN=CCNA_00857 PE=3 SV=1	A0A0H3C6H3_CAUCN	0	0	0	1	1	0	-0.666667	0.935106
Glutamine synthetase GlnA OS=Caulobacter crescentus (strain NA1000 / CB15N) GN=CCNA_03240 PE=3 SV=1	A0A0H3CCN7_CAUCN	0	0	1	1	1	1	-0.666667	0.935106
Glutathione S-transferase OS=Caulobacter crescentus (strain NA1000 / CB15N) GN=CCNA_01376 PE=3 SV=1	A0A0H3C976_CAUCN	0	0	1	1	1	1	-0.666667	0.935106
Glyoxalase/bleomycin resistance protein, dioxygenase superfamily OS=Caulobacter crescentus (strain NA1000 / CB15N) GN=CCNA_02988 PE=4 SV=1	A0A0H3CC16_CAUCN	0	0	0	0	1	1	-0.666667	0.935106
GTPase HflX OS=Caulobacter crescentus (strain NA1000 / CB15N) GN=hflX PE=3 SV=1	A0A0H3C7H6_CAUCN	0	0	1	1	1	1	-0.666667	0.935106
GumN superfamily protein OS=Caulobacter crescentus (strain NA1000 / CB15N) GN=CCNA_03815 PE=4 SV=1	A0A0H3CEF6_CAUCN	0	0	0	0	0	3	-0.666667	0.427243
HTH XRE-family transcriptional regulator OS=Caulobacter crescentus (strain NA1000 / CB15N) GN=CCNA_03612 PE=4 SV=1	A0A0H3CFF1_CAUCN	0	0	0	0	1	1	-0.666667	0.935106
LexA-related transcriptional repressor OS=Caulobacter crescentus (strain NA1000 / CB15N) GN=CCNA_00080 PE=4 SV=1	A0A0H3C567_CAUCN	0	0	0	0	1	1	-0.666667	0.935106
Lipid-A-disaccharide synthase OS=Caulobacter crescentus (strain NA1000 / CB15N) GN=lpxB PE=3 SV=1	A0A0H3C7X4_CAUCN	0	0	0	1	1	0	-0.666667	0.935106
Mannose-6-phosphate isomerase OS=Caulobacter crescentus (strain NA1000 / CB15N) GN=CCNA_03259 PE=4 SV=1	A0A0H3CEF5_CAUCN	0	0	1	1	1	1	-0.666667	0.935106
MarR-family HTH transcriptional regulator / N-acyltransferase OS=Caulobacter crescentus (strain NA1000 / CB15N) GN=CCNA_03989 PE=4 SV=1	A0A0H3J4B5_CAUCN	0	0	0	1	0	1	-0.666667	0.935106
MarR-family transcriptional regulator OS=Caulobacter crescentus (strain NA1000 / CB15N) GN=CCNA_01271 PE=4 SV=1	A0A0H3C6Y2_CAUCN	0	0	0	0	1	1	-0.666667	0.935106
Membrane endopeptidase MmpA OS=Caulobacter crescentus (strain NA1000 / CB15N) GN=mmpA PE=4 SV=1	A0A0H3CAV1_CAUCN	0	0	0	1	0	1	-0.666667	0.935106
Membrane-bound aldehyde dehydrogenase iron-sulfur protein OS=Caulobacter crescentus (strain NA1000 / CB15N) GN=CCNA_02353 PE=4 SV=1	A0A0H3CAF9_CAUCN	0	1	0	1	1	1	-0.666667	0.935106
MerR-family transcriptional regulator OS=Caulobacter crescentus (strain NA1000 / CB15N) GN=CCNA_02822 PE=4 SV=1	A0A0H3CAT0_CAUCN	0	0	0	0	1	1	-0.666667	0.935106
Methylenetetrahydrofolate--tRNA-(uracil-5-)-methyltransferase TrmFO OS=Caulobacter crescentus (strain NA1000 / CB15N) GN=trmFO PE=3 SV=1	A0A0H3CAE1_CAUCN	0	0	0	1	0	1	-0.666667	0.935106
Methyltransferase OS=Caulobacter crescentus (strain NA1000 / CB15N) GN=CCNA_00554 PE=4 SV=1	A0A0H3C5R0_CAUCN	0	1	1	1	1	3	-0.666667	0.637895
Molybdopterin biosynthesis protein MoeB OS=Caulobacter crescentus (strain NA1000 / CB15N) GN=moeB PE=4 SV=1	A0A0H3CDC0_CAUCN	0	0	1	1	1	1	-0.666667	0.935106
Nitropropane dioxygenase/trans-enoyl-CoA reductase family OS=Caulobacter crescentus (strain NA1000 / CB15N) GN=CCNA_03085 PE=4 SV=1	A0A0H3CC85_CAUCN	0	0	0	1	1	0	-0.666667	0.935106
N-methylhydantoinase HyuB OS=Caulobacter crescentus (strain NA1000 / CB15N) GN=CCNA_02454 PE=4 SV=1	A0A0H3C9T9_CAUCN	0	0	1	1	1	1	-0.666667	0.935106
Oligosaccharide deacetylase hfsH OS=Caulobacter crescentus (strain NA1000 / CB15N) GN=hfsH PE=4 SV=1	A0A0H3C9Z1_CAUCN	0	0	0	0	1	1	-0.666667	0.935106
PaaI-family thioesterase-like protein OS=Caulobacter crescentus (strain NA1000 / CB15N) GN=CCNA_03564 PE=4 SV=1	A0A0H3CFA2_CAUCN	0	0	0	0	1	1	-0.666667	0.935106
Phosphate transport system permease protein PstA OS=Caulobacter crescentus (strain NA1000 / CB15N) GN=pstA PE=3 SV=1	A0A0H3C480_CAUCN	1	0	0	1	1	1	-0.666667	0.935106
Phosphotransferase family protein OS=Caulobacter crescentus (strain NA1000 / CB15N) GN=CCNA_00301 PE=4 SV=1	A0A0H3C4Z9_CAUCN	0	1	0	1	1	1	-0.666667	0.935106
Probable potassium transport system protein kup OS=Caulobacter crescentus (strain NA1000 / CB15N) GN=kup PE=3 SV=1	KUP_CAUCN	0	1	0	1	1	1	-0.666667	0.935106
Protein tyrosine phosphatase OS=Caulobacter crescentus (strain NA1000 / CB15N) GN=CCNA_03050 PE=4 SV=1	A0A0H3CC46_CAUCN	0	0	0	0	1	1	-0.666667	0.935106
Pseudouridine synthase OS=Caulobacter crescentus (strain NA1000 / CB15N) GN=CCNA_00485 PE=3 SV=1	A0A0H3C4T0_CAUCN	0	0	0	1	1	0	-0.666667	0.935106
PSK-family transcription factor OS=Caulobacter crescentus (strain NA1000 / CB15N) GN=CCNA_00676 PE=4 SV=1	A0A0H3C609_CAUCN	0	0	0	0	1	1	-0.666667	0.935106
Ribosomal RNA small subunit methyltransferase A OS=Caulobacter crescentus (strain NA1000 / CB15N) GN=rsmA PE=3 SV=1	A0A0H3C862_CAUCN	0	0	0	1	1	0	-0.666667	0.935106
Ribosomal-protein-alanine acetyltransferase OS=Caulobacter crescentus (strain NA1000 / CB15N) GN=CCNA_00329 PE=4 SV=1	A0A0H3C6J1_CAUCN	0	0	0	1	1	0	-0.666667	0.935106
Rrf2 family protein OS=Caulobacter crescentus (strain NA1000 / CB15N) GN=CCNA_01942 PE=4 SV=1	A0A0H3C7T4_CAUCN	0	0	0	0	1	1	-0.666667	0.935106
SsrA-binding protein OS=Caulobacter crescentus (strain NA1000 / CB15N) GN=smpB PE=1 SV=1	SSRP_CAUCN	0	0	0	1	1	0	-0.666667	0.935106
TetR-family transcriptional regulator OS=Caulobacter crescentus (strain NA1000 / CB15N) GN=CCNA_01864 PE=4 SV=1	A0A0H3C8D2_CAUCN	0	0	0	1	0	1	-0.666667	0.935106
TolR protein OS=Caulobacter crescentus (strain NA1000 / CB15N) GN=tolR PE=3 SV=1	A0A0H3CEM6_CAUCN	0	1	0	1	1	1	-0.666667	0.935106
Transporter, major facilitator superfamily OS=Caulobacter crescentus (strain NA1000 / CB15N) GN=CCNA_01031 PE=4 SV=1	A0A0H3C6B2_CAUCN	1	1	2	2	3	3	-0.666667	1.30636
tRNA-specific 2-thiouridylase MnmA OS=Caulobacter crescentus (strain NA1000 / CB15N) GN=mnmA PE=3 SV=1	A0A0H3C6U5_CAUCN	0	0	0	0	1	1	-0.666667	0.935106
Type IV secretory pathway, VirB10 channel protein OS=Caulobacter crescentus (strain NA1000 / CB15N) GN=CCNA_02504 PE=4 SV=1	A0A0H3C993_CAUCN	0	0	0	1	0	1	-0.666667	0.935106
Ubiquinone biosynthesis O-methyltransferase OS=Caulobacter crescentus (strain NA1000 / CB15N) GN=ubiG PE=3 SV=1	UBIG_CAUCN	0	2	0	1	2	1	-0.666667	0.519947
Uncharacterized protein OS=Caulobacter crescentus (strain NA1000 / CB15N) GN=CCNA_00478 PE=4 SV=1	A0A0H3C6Y3_CAUCN	0	0	1	1	1	1	-0.666667	0.935106
Uncharacterized protein OS=Caulobacter crescentus (strain NA1000 / CB15N) GN=CCNA_00594 PE=4 SV=1	A0A0H3C660_CAUCN	0	0	0	1	0	1	-0.666667	0.935106
Uncharacterized protein OS=Caulobacter crescentus (strain NA1000 / CB15N) GN=CCNA_01125 PE=4 SV=1	A0A0H3C8Q0_CAUCN	0	0	0	1	0	1	-0.666667	0.935106
Uncharacterized protein OS=Caulobacter crescentus (strain NA1000 / CB15N) GN=CCNA_01366 PE=4 SV=1	A0A0H3C6C6_CAUCN	0	0	0	0	1	1	-0.666667	0.935106
Uncharacterized protein OS=Caulobacter crescentus (strain NA1000 / CB15N) GN=CCNA_02449 PE=4 SV=1	A0A0H3C9T3_CAUCN	0	0	1	3	0	1	-0.666667	0.427243
Uncharacterized protein OS=Caulobacter crescentus (strain NA1000 / CB15N) GN=CCNA_03673 PE=4 SV=1	A0A0H3CFL5_CAUCN	0	0	0	0	1	1	-0.666667	0.935106
Uncharacterized protein OS=Caulobacter crescentus (strain NA1000 / CB15N) GN=CCNA_03773 PE=4 SV=1	A0A0H3CFW6_CAUCN	0	0	0	0	1	1	-0.666667	0.935106
Uncharacterized protein OS=Caulobacter crescentus (strain NA1000 / CB15N) GN=CCNA_03893 PE=4 SV=1	A0A0H3ICS3_CAUCN	0	0	0	1	0	1	-0.666667	0.935106
Uncharacterized protein OS=Caulobacter crescentus (strain NA1000 / CB15N) GN=CCNA_03896 PE=4 SV=1	A0A0H3IA78_CAUCN	0	0	0	1	1	0	-0.666667	0.935106
UPF0260 protein CCNA_03385 OS=Caulobacter crescentus (strain NA1000 / CB15N) GN=CCNA_03385 PE=3 SV=1	Y3385_CAUCN	0	0	0	1	1	0	-0.666667	0.935106
ASC-1 homology domain protein OS=Caulobacter crescentus (strain NA1000 / CB15N) GN=CCNA_00804 PE=4 SV=1	A0A0H3C5L6_CAUCN	1	2	4	3	4	5	-0.666667	0.730213
Uncharacterized protein OS=Caulobacter crescentus (strain NA1000 / CB15N) GN=CCNA_03604 PE=4 SV=1	A0A0H3CDT3_CAUCN	3	2	4	5	4	7	-0.666667	1.07836
N5-carboxyaminoimidazole ribonucleotide synthase OS=Caulobacter crescentus (strain NA1000 / CB15N) GN=purK PE=3 SV=1	A0A0H3CBG8_CAUCN	9	6	8	11	13	14	-0.666667	1.68363
Porphobilinogen deaminase OS=Caulobacter crescentus (strain NA1000 / CB15N) GN=hemC PE=3 SV=1	HEM3_CAUCN	2	4	2	5	5	4	-0.666667	1.20128
Phenylalanine--tRNA ligase alpha subunit OS=Caulobacter crescentus (strain NA1000 / CB15N) GN=pheS PE=3 SV=1	SYFA_CAUCN	5	8	4	10	10	8	-0.670658	1.17422
30S ribosomal protein S14 OS=Caulobacter crescentus (strain NA1000 / CB15N) GN=rpsN PE=3 SV=1	A0A0H3C686_CAUCN	8	10	8	15	14	14	-0.6715	2.56965
50S ribosomal protein L10 OS=Caulobacter crescentus (strain NA1000 / CB15N) GN=rplJ PE=3 SV=1	RL10_CAUCN	4	12	8	11	17	10	-0.674009	0.668599
Exodeoxyribonuclease 7 small subunit OS=Caulobacter crescentus (strain NA1000 / CB15N) GN=xseB PE=3 SV=1	EX7S_CAUCN	2	5	3	5	6	6	-0.676582	1.06204
GTP cyclohydrolase 1 OS=Caulobacter crescentus (strain NA1000 / CB15N) GN=folE PE=3 SV=1	A0A0H3C4T6_CAUCN	2	1	16	6	3	14	-0.680607	0.245387
Chemotaxis receiver domain protein cheYI OS=Caulobacter crescentus (strain NA1000 / CB15N) GN=cheYI PE=4 SV=1	A0A0H3C4N9_CAUCN	8	11	7	14	16	13	-0.682274	1.62405
30S ribosomal protein S12 OS=Caulobacter crescentus (strain NA1000 / CB15N) GN=rpsL PE=3 SV=1	RS12_CAUCN	6	7	7	12	12	10	-0.684319	2.57684
Flagellin OS=Caulobacter crescentus (strain NA1000 / CB15N) GN=fljJ PE=3 SV=1	A0A0H3C8A4_CAUCN	2	5	1	4	4	5	-0.686298	0.659965
Phytoene/squalene synthase family protein OS=Caulobacter crescentus (strain NA1000 / CB15N) GN=CCNA_02066 PE=4 SV=1	A0A0H3CB12_CAUCN	2	3	2	4	4	5	-0.686298	1.85996
Two-component response regulator OS=Caulobacter crescentus (strain NA1000 / CB15N) GN=CCNA_03198 PE=4 SV=1	A0A0H3CCM2_CAUCN	2	2	3	4	5	4	-0.686298	1.85996
Aldehyde dehydrogenase OS=Caulobacter crescentus (strain NA1000 / CB15N) GN=CCNA_00424 PE=4 SV=1	A0A0H3C6U9_CAUCN	11	10	20	22	23	20	-0.688043	1.08634
Ribose-phosphate pyrophosphokinase OS=Caulobacter crescentus (strain NA1000 / CB15N) GN=prs PE=3 SV=1	KPRS_CAUCN	5	6	4	9	10	7	-0.689038	1.61354
Uncharacterized protein OS=Caulobacter crescentus (strain NA1000 / CB15N) GN=CCNA_02732 PE=4 SV=1	A0A0H3C9V5_CAUCN	4	5	4	6	8	9	-0.69013	1.76351
Phosphoserine phosphatase OS=Caulobacter crescentus (strain NA1000 / CB15N) GN=CCNA_02182 PE=4 SV=1	A0A0H3C974_CAUCN	1	5	4	6	5	5	-0.69013	0.626225
Sulfite reductase, beta subunit OS=Caulobacter crescentus (strain NA1000 / CB15N) GN=cysI PE=4 SV=1	A0A0H3C5T3_CAUCN	8	10	10	16	17	14	-0.69183	2.29744
Stress response protein CsbD OS=Caulobacter crescentus (strain NA1000 / CB15N) GN=CCNA_00987 PE=3 SV=1	A0A0H3C574_CAUCN	5	3	6	7	8	9	-0.699845	1.27203
Uroporphyrinogen decarboxylase OS=Caulobacter crescentus (strain NA1000 / CB15N) GN=hemE PE=3 SV=2	DCUP_CAUCN	3	6	5	7	8	9	-0.699845	1.27203
ATP-dependent RNA helicase OS=Caulobacter crescentus (strain NA1000 / CB15N) GN=CCNA_00878 PE=4 SV=1	A0A0H3C5T6_CAUCN	7	7	11	14	13	15	-0.709761	1.60402
Bifunctional protein HldE OS=Caulobacter crescentus (strain NA1000 / CB15N) GN=rfaE PE=3 SV=1	A0A0H3CE81_CAUCN	3	4	4	6	8	6	-0.713593	1.93727
RNA polymerase sigma factor RpoD OS=Caulobacter crescentus (strain NA1000 / CB15N) GN=rpoD PE=3 SV=1	A0A0H3CAV3_CAUCN	15	15	19	30	26	26	-0.714015	2.31775
Poly(A) polymerase/tRNA-nucleotidyltransferase OS=Caulobacter crescentus (strain NA1000 / CB15N) GN=CCNA_00413 PE=3 SV=1	A0A0H3C6S6_CAUCN	2	4	4	6	7	5	-0.721166	1.23889
Adenylosuccinate synthetase OS=Caulobacter crescentus (strain NA1000 / CB15N) GN=purA PE=3 SV=1	PURA_CAUCN	3	5	4	8	9	5	-0.723308	1.20874
Alanine dehydrogenase OS=Caulobacter crescentus (strain NA1000 / CB15N) GN=CCNA_03689 PE=3 SV=1	A0A0H3CC84_CAUCN	0	1	0	0	2	2	-0.723308	0.506761
Cell shape-determining protein MreC OS=Caulobacter crescentus (strain NA1000 / CB15N) GN=mreC PE=1 SV=1	MREC_CAUCN	1	1	1	2	2	3	-0.723308	2.19441
GAF domain-containing protein OS=Caulobacter crescentus (strain NA1000 / CB15N) GN=CCNA_02362 PE=4 SV=1	A0A0H3CA94_CAUCN	1	1	0	2	2	1	-0.723308	0.87172
Hydroxymethylglutaryl-CoA lyase OS=Caulobacter crescentus (strain NA1000 / CB15N) GN=CCNA_00500 PE=4 SV=1	A0A0H3C5J6_CAUCN	0	1	1	1	2	2	-0.723308	0.87172
LacI-family transcriptional regulator OS=Caulobacter crescentus (strain NA1000 / CB15N) GN=CCNA_01195 PE=4 SV=1	A0A0H3C7J3_CAUCN	0	1	1	2	1	2	-0.723308	0.87172
N utilization substance protein B homolog OS=Caulobacter crescentus (strain NA1000 / CB15N) GN=nusB PE=3 SV=1	NUSB_CAUCN	1	1	0	2	1	2	-0.723308	0.87172
PaaI-family thioesterase OS=Caulobacter crescentus (strain NA1000 / CB15N) GN=CCNA_03761 PE=4 SV=1	A0A0H3CFV5_CAUCN	0	1	0	2	0	2	-0.723308	0.506761
Phospholipid-lipopolysaccharide ABC transporter OS=Caulobacter crescentus (strain NA1000 / CB15N) GN=CCNA_00307 PE=4 SV=1	A0A0H3C504_CAUCN	1	1	1	2	3	2	-0.723308	2.19441
SalR-family ligand-binding transcriptional regulator OS=Caulobacter crescentus (strain NA1000 / CB15N) GN=CCNA_02401 PE=4 SV=1	A0A0H3CAD0_CAUCN	4	7	3	8	7	9	-0.723308	1.10056
Succinyl-CoA:3-ketoacid-coenzyme A transferase subunit B OS=Caulobacter crescentus (strain NA1000 / CB15N) GN=CCNA_00207 PE=4 SV=1	A0A0H3C682_CAUCN	0	1	0	2	2	0	-0.723308	0.506761
Threo-3-hydroxyaspartate ammonia-lyase OS=Caulobacter crescentus (strain NA1000 / CB15N) GN=CCNA_03203 PE=4 SV=1	A0A0H3CCI7_CAUCN	0	1	1	2	2	1	-0.723308	0.87172
tRNA dimethylallyltransferase OS=Caulobacter crescentus (strain NA1000 / CB15N) GN=miaA PE=3 SV=2	MIAA_CAUCN	0	1	2	2	2	2	-0.723308	0.714293
Uncharacterized protein OS=Caulobacter crescentus (strain NA1000 / CB15N) GN=CCNA_00318 PE=4 SV=1	A0A0H3C499_CAUCN	1	1	1	2	2	3	-0.723308	2.19441
Uncharacterized protein OS=Caulobacter crescentus (strain NA1000 / CB15N) GN=CCNA_02343 PE=4 SV=1	A0A0H3C8U2_CAUCN	0	1	2	2	2	2	-0.723308	0.714293
YciI-like protein OS=Caulobacter crescentus (strain NA1000 / CB15N) GN=CCNA_00067 PE=4 SV=1	A0A0H3C3P4_CAUCN	1	1	0	1	2	2	-0.723308	0.87172
TonB-dependent receptor OS=Caulobacter crescentus (strain NA1000 / CB15N) GN=CCNA_03248 PE=3 SV=1	A0A0H3CB68_CAUCN	0	1	1	2	5	0	-0.723308	0.367403
MoxR-like ATPase OS=Caulobacter crescentus (strain NA1000 / CB15N) GN=CCNA_00601 PE=4 SV=1	A0A0H3C7C5_CAUCN	7	9	9	15	14	14	-0.723308	2.5329
Isoleucine--tRNA ligase OS=Caulobacter crescentus (strain NA1000 / CB15N) GN=ileS PE=3 SV=1	A0A0H3C4H2_CAUCN	17	20	18	32	33	28	-0.726556	2.78791
DNA polymerase III subunit beta OS=Caulobacter crescentus (strain NA1000 / CB15N) GN=dnaN PE=3 SV=1	DPO3B_CAUCN	6	12	10	15	18	14	-0.729197	1.20039
50S ribosomal protein L32 OS=Caulobacter crescentus (strain NA1000 / CB15N) GN=rpmF PE=3 SV=1	RL32_CAUCN	12	13	14	26	20	21	-0.73065	2.35275
Trigger factor OS=Caulobacter crescentus (strain NA1000 / CB15N) GN=tig PE=3 SV=2	TIG_CAUCN	77	108	90	146	165	145	-0.734385	2.07372
3'-phosphoadenosine-5'-phosphosulfate (PAPS) 3'-phosphatase family protein OS=Caulobacter crescentus (strain NA1000 / CB15N) GN=CCNA_00310 PE=4 SV=1	A0A0H3C399_CAUCN	2	2	4	5	4	6	-0.740798	1.23001
Ketol-acid reductoisomerase (NADP(+)) OS=Caulobacter crescentus (strain NA1000 / CB15N) GN=ilvC PE=3 SV=1	ILVC_CAUCN	43	38	44	73	75	65	-0.755029	2.96647
Protein translocase subunit SecD OS=Caulobacter crescentus (strain NA1000 / CB15N) GN=secD PE=3 SV=1	A0A0H3C9Q4_CAUCN	4	7	7	10	12	10	-0.765792	1.47966
ROS/MUCR transcriptional regulator OS=Caulobacter crescentus (strain NA1000 / CB15N) GN=CCNA_01418 PE=4 SV=1	A0A0H3C7B0_CAUCN	7	7	11	14	17	13	-0.766403	1.57903
Lon protease OS=Caulobacter crescentus (strain NA1000 / CB15N) GN=lon PE=3 SV=1	LON_CAUCN	8	12	11	23	17	15	-0.76652	1.49739
Probable transaldolase OS=Caulobacter crescentus (strain NA1000 / CB15N) GN=tal PE=3 SV=1	TAL_CAUCN	3	5	5	9	8	7	-0.773976	1.63623
DNA repair protein RecN OS=Caulobacter crescentus (strain NA1000 / CB15N) GN=CCNA_02062 PE=3 SV=1	A0A0H3C835_CAUCN	2	3	0	2	4	3	-0.773976	0.527566
GGDEF diguanylate cyclase DgcB OS=Caulobacter crescentus (strain NA1000 / CB15N) GN=dgcB PE=4 SV=1	A0A0H3CAN8_CAUCN	12	14	15	25	24	23	-0.773976	2.91552
PaaI-family thioesterase OS=Caulobacter crescentus (strain NA1000 / CB15N) GN=CCNA_03760 PE=4 SV=1	A0A0H3CE86_CAUCN	1	2	1	2	4	3	-0.773976	1.25699
tRNA/rRNA methyltransferase OS=Caulobacter crescentus (strain NA1000 / CB15N) GN=CCNA_01691 PE=4 SV=1	A0A0H3C8K3_CAUCN	1	2	1	3	4	2	-0.773976	1.25699
Tryptophan halogenase OS=Caulobacter crescentus (strain NA1000 / CB15N) GN=CCNA_02896 PE=4 SV=1	A0A0H3CBS9_CAUCN	0	1	1	1	4	1	-0.773976	0.631015
Uncharacterized protein OS=Caulobacter crescentus (strain NA1000 / CB15N) GN=CCNA_02330 PE=4 SV=1	A0A0H3CA61_CAUCN	1	2	1	3	2	4	-0.773976	1.25699
Vitamin B12-dependent ribonucleotide reductase OS=Caulobacter crescentus (strain NA1000 / CB15N) GN=CCNA_01966 PE=4 SV=1	A0A0H3C970_CAUCN	0	2	2	2	2	4	-0.773976	0.593853
Methylmalonic acid semialdehyde dehydrogenase OS=Caulobacter crescentus (strain NA1000 / CB15N) GN=CCNA_02357 PE=4 SV=1	A0A0H3CA89_CAUCN	2	3	2	5	4	5	-0.773976	2.0393
5'-nucleotidase SurE OS=Caulobacter crescentus (strain NA1000 / CB15N) GN=surE PE=3 SV=1	SURE_CAUCN	4	3	7	8	9	8	-0.77995	1.22524
Nitrogen assimilation regulatory protein ntrX OS=Caulobacter crescentus (strain NA1000 / CB15N) GN=CCNA_01817 PE=4 SV=1	A0A0H3C963_CAUCN	1	5	3	4	6	6	-0.783892	0.732713
6,7-dimethyl-8-ribityllumazine synthase OS=Caulobacter crescentus (strain NA1000 / CB15N) GN=ribH PE=3 SV=1	A0A0H3C819_CAUCN	3	6	3	7	8	7	-0.787523	1.33947
Thiol-disulfide isomerase and thioredoxin OS=Caulobacter crescentus (strain NA1000 / CB15N) GN=CCNA_00220 PE=4 SV=1	A0A0H3C425_CAUCN	0	0	6	2	2	3	-0.787523	0.344923
UDP-N-acetylmuramate--L-alanine ligase OS=Caulobacter crescentus (strain NA1000 / CB15N) GN=murC PE=3 SV=1	MURC_CAUCN	3	6	3	7	8	7	-0.787523	1.33947
EF hand domain protein OS=Caulobacter crescentus (strain NA1000 / CB15N) GN=CCNA_02838 PE=4 SV=1	A0A0H3CBK9_CAUCN	1	1	6	5	5	3	-0.787523	0.550482
HerA helicase-related ATPase OS=Caulobacter crescentus (strain NA1000 / CB15N) GN=CCNA_00088 PE=4 SV=1	A0A0H3C2P9_CAUCN	0	6	3	3	5	5	-0.787523	0.387123
30S ribosomal protein S9 OS=Caulobacter crescentus (strain NA1000 / CB15N) GN=rpsI PE=3 SV=1	RS9_CAUCN	10	9	8	18	17	14	-0.791153	2.39967
Phospho-2-dehydro-3-deoxyheptonate aldolase OS=Caulobacter crescentus (strain NA1000 / CB15N) GN=CCNA_01463 PE=3 SV=1	A0A0H3C6M7_CAUCN	1	3	2	4	4	4	-0.793607	1.283
Histidinol dehydrogenase OS=Caulobacter crescentus (strain NA1000 / CB15N) GN=hisD PE=3 SV=1	A0A0H3C921_CAUCN	1	1	2	0	6	8	-0.797439	0.320374
Methionyl-tRNA formyltransferase OS=Caulobacter crescentus (strain NA1000 / CB15N) GN=fmt PE=3 SV=1	FMT_CAUCN	1	4	1	2	6	4	-0.797439	0.63507
Aminotransferase OS=Caulobacter crescentus (strain NA1000 / CB15N) GN=CCNA_01446 PE=3 SV=1	A0A0H3C7C8_CAUCN	1	3	2	6	5	2	-0.797439	0.773759
Acyl-CoA thioesterase OS=Caulobacter crescentus (strain NA1000 / CB15N) GN=CCNA_03764 PE=4 SV=1	A0A0H3CDZ4_CAUCN	3	3	2	5	6	5	-0.797439	2.15013
RNA polymerase-binding transcription factor DksA OS=Caulobacter crescentus (strain NA1000 / CB15N) GN=dksA PE=3 SV=1	DKSA_CAUCN	10	10	12	17	21	20	-0.80079	2.59814
Endonuclease OS=Caulobacter crescentus (strain NA1000 / CB15N) GN=CCNA_00579 PE=4 SV=1	A0A0H3C426_CAUCN	0	0	2	1	1	3	-0.805013	0.573494
UDP-N-acetylmuramoylalanine--D-glutamate ligase OS=Caulobacter crescentus (strain NA1000 / CB15N) GN=murD PE=3 SV=1	MURD_CAUCN	0	3	2	3	3	3	-0.805013	0.590071
Probable glycine dehydrogenase (decarboxylating) subunit 1 OS=Caulobacter crescentus (strain NA1000 / CB15N) GN=gcvPA PE=3 SV=1	GCSPA_CAUCN	2	2	1	3	5	3	-0.805013	1.36378
Uncharacterized protein OS=Caulobacter crescentus (strain NA1000 / CB15N) GN=CCNA_02774 PE=4 SV=1	A0A0H3C9Y6_CAUCN	2	4	2	4	6	6	-0.814928	1.29833
Maf-like protein CCNA_00002 OS=Caulobacter crescentus (strain NA1000 / CB15N) GN=CCNA_00002 PE=3 SV=1	A0A0H3C5Q9_CAUCN	2	2	2	5	4	4	-0.824644	3.14739
Sulfate adenylyltransferase subunit 2 OS=Caulobacter crescentus (strain NA1000 / CB15N) GN=cysD PE=3 SV=1	A0A0H3C6X6_CAUCN	4	4	4	6	9	9	-0.828476	2.07259
Uncharacterized protein OS=Caulobacter crescentus (strain NA1000 / CB15N) GN=CCNA_00997 PE=4 SV=1	A0A0H3C584_CAUCN	1	1	1	2	4	2	-0.830618	1.55668
50S ribosomal protein L24 OS=Caulobacter crescentus (strain NA1000 / CB15N) GN=rplX PE=3 SV=1	RL24_CAUCN	16	22	18	31	40	31	-0.832867	2.05517
30S ribosomal protein S5 OS=Caulobacter crescentus (strain NA1000 / CB15N) GN=rpsE PE=3 SV=1	RS5_CAUCN	11	18	19	29	31	26	-0.835653	1.56883
Probable transcriptional regulatory protein CCNA_03352 OS=Caulobacter crescentus (strain NA1000 / CB15N) GN=CCNA_03352 PE=3 SV=1	Y3352_CAUCN	8	9	8	17	15	15	-0.836049	3.41115
50S ribosomal protein L3 OS=Caulobacter crescentus (strain NA1000 / CB15N) GN=rplC PE=3 SV=1	A0A0H3C7T8_CAUCN	12	18	17	31	29	26	-0.847828	1.99055
Sec-independent protein translocase protein TatB OS=Caulobacter crescentus (strain NA1000 / CB15N) GN=tatB PE=3 SV=1	TATB_CAUCN	7	8	9	18	13	15	-0.854477	2.24888
5-formyltetrahydrofolate cyclo-ligase OS=Caulobacter crescentus (strain NA1000 / CB15N) GN=CCNA_03354 PE=3 SV=1	A0A0H3CBD3_CAUCN	0	0	1	3	0	2	-0.861654	0.548863
Acetylspermidine deacetylase OS=Caulobacter crescentus (strain NA1000 / CB15N) GN=CCNA_02153 PE=4 SV=1	A0A0H3CB98_CAUCN	0	1	0	1	1	2	-0.861654	1.04824
Aminotransferase OS=Caulobacter crescentus (strain NA1000 / CB15N) GN=CCNA_02539 PE=3 SV=1	A0A0H3CCD5_CAUCN	0	0	0	1	2	0	-0.861654	0.866227
Holliday junction ATP-dependent DNA helicase RuvB OS=Caulobacter crescentus (strain NA1000 / CB15N) GN=ruvB PE=3 SV=1	RUVB_CAUCN	0	1	0	1	2	1	-0.861654	1.04824
Long-chain-fatty-acid--CoA ligase OS=Caulobacter crescentus (strain NA1000 / CB15N) GN=CCNA_01382 PE=4 SV=1	A0A0H3C6D9_CAUCN	0	0	1	1	2	1	-0.861654	1.04824
Metallophosphatase family protein OS=Caulobacter crescentus (strain NA1000 / CB15N) GN=CCNA_00167 PE=4 SV=1	A0A0H3C3X6_CAUCN	0	3	5	5	4	6	-0.861654	1.04824
Multidrug resistance protein A, efflux pump OS=Caulobacter crescentus (strain NA1000 / CB15N) GN=CCNA_03830 PE=4 SV=1	A0A0H3CCL9_CAUCN	0	0	0	0	1	2	-0.861654	0.866227
Pirin OS=Caulobacter crescentus (strain NA1000 / CB15N) GN=CCNA_00514 PE=3 SV=1	A0A0H3C3X4_CAUCN	0	0	1	1	1	2	-0.861654	1.04824
Ribokinase OS=Caulobacter crescentus (strain NA1000 / CB15N) GN=rbsK PE=3 SV=1	A0A0H3C8D6_CAUCN	0	0	0	2	1	0	-0.861654	0.866227
Ribonuclease 3 OS=Caulobacter crescentus (strain NA1000 / CB15N) GN=rnc PE=3 SV=1	RNC_CAUCN	0	0	0	2	1	0	-0.861654	0.866227
Ribonuclease D OS=Caulobacter crescentus (strain NA1000 / CB15N) GN=CCNA_03717 PE=4 SV=1	A0A0H3CFR3_CAUCN	0	2	0	1	2	2	-0.861654	0.697351
Sensory transduction histidine kinase pleC OS=Caulobacter crescentus (strain NA1000 / CB15N) GN=pleC PE=4 SV=1	A0A0H3CCG1_CAUCN	0	0	0	0	2	1	-0.861654	0.866227
SWIM zinc finger family protein OS=Caulobacter crescentus (strain NA1000 / CB15N) GN=CCNA_03596 PE=4 SV=1	A0A0H3CC00_CAUCN	0	0	0	0	2	1	-0.861654	0.866227
Tas protein OS=Caulobacter crescentus (strain NA1000 / CB15N) GN=CCNA_03777 PE=4 SV=1	A0A0H3CEA3_CAUCN	0	2	1	3	2	2	-0.861654	0.826873
TonB-dependent receptor OS=Caulobacter crescentus (strain NA1000 / CB15N) GN=CCNA_00210 PE=3 SV=1	A0A0H3C4Q2_CAUCN	1	1	0	2	7	0	-0.861654	0.3916
tRNA (cytidine(34)-2'-O)-methyltransferase OS=Caulobacter crescentus (strain NA1000 / CB15N) GN=trmL PE=3 SV=1	A0A0H3C4U6_CAUCN	0	0	1	1	2	1	-0.861654	1.04824
tRNA 5-methylaminomethyl-2-thiouridine biosynthesis bifunctional protein MnmC OS=Caulobacter crescentus (strain NA1000 / CB15N) GN=mnmC PE=3 SV=1	A0A0H3C4L6_CAUCN	0	1	0	1	2	1	-0.861654	1.04824
Trypsin-like peptidase OS=Caulobacter crescentus (strain NA1000 / CB15N) GN=CCNA_00135 PE=4 SV=1	A0A0H3C3U5_CAUCN	0	0	0	0	2	1	-0.861654	0.866227
Uncharacterized protein OS=Caulobacter crescentus (strain NA1000 / CB15N) GN=CCNA_01520 PE=4 SV=1	A0A0H3C9L7_CAUCN	0	0	3	1	3	2	-0.861654	0.520636
Uncharacterized protein OS=Caulobacter crescentus (strain NA1000 / CB15N) GN=CCNA_02657 PE=4 SV=1	A0A0H3CB58_CAUCN	0	0	1	2	1	1	-0.861654	1.04824
Uncharacterized protein OS=Caulobacter crescentus (strain NA1000 / CB15N) GN=CCNA_03357 PE=4 SV=1	A0A0H3CD23_CAUCN	0	1	1	1	3	2	-0.861654	0.910261
YCII-related domain protein OS=Caulobacter crescentus (strain NA1000 / CB15N) GN=CCNA_00394 PE=4 SV=1	A0A0H3C3I1_CAUCN	0	1	0	1	2	1	-0.861654	1.04824
Autotransporter protein OS=Caulobacter crescentus (strain NA1000 / CB15N) GN=CCNA_00290 PE=4 SV=1	A0A0H3C5K7_CAUCN	1	1	2	5	3	2	-0.861654	1.15931
Conserved hypothetical membrane protein OS=Caulobacter crescentus (strain NA1000 / CB15N) GN=CCNA_02451 PE=4 SV=1	A0A0H3CAP1_CAUCN	1	3	1	5	3	3	-0.861654	1.04824
Delta 3,5-delta2,4-dienoyl-CoA isomerase OS=Caulobacter crescentus (strain NA1000 / CB15N) GN=CCNA_00358 PE=4 SV=1	A0A0H3C541_CAUCN	3	4	3	5	7	9	-0.861654	1.64617
Uncharacterized protein OS=Caulobacter crescentus (strain NA1000 / CB15N) GN=CCNA_02720 PE=4 SV=1	A0A0H3CBC6_CAUCN	0	3	2	2	5	3	-0.861654	0.567376
HATPase superfamily protein OS=Caulobacter crescentus (strain NA1000 / CB15N) GN=CCNA_01083 PE=4 SV=1	A0A0H3C7A1_CAUCN	2	3	3	6	6	5	-0.87157	2.28846
ABC transporter-associated protein SufB OS=Caulobacter crescentus (strain NA1000 / CB15N) GN=sufB PE=4 SV=1	A0A0H3C9H3_CAUCN	2	7	5	8	8	10	-0.876452	0.951926
Uncharacterized protein OS=Caulobacter crescentus (strain NA1000 / CB15N) GN=CCNA_00119 PE=4 SV=1	A0A0H3C592_CAUCN	2	2	1	3	3	6	-0.879143	1.24217
50S ribosomal protein L27 OS=Caulobacter crescentus (strain NA1000 / CB15N) GN=rpmA PE=3 SV=1	RL27_CAUCN	1	3	1	3	4	4	-0.881285	1.18316
Probable flagellum biosynthesis repressor protein FlbT OS=Caulobacter crescentus (strain NA1000 / CB15N) GN=flbT PE=3 SV=1	FLBT_CAUCN	1	2	1	4	4	2	-0.881285	1.31586
Ribosomal RNA small subunit methyltransferase H OS=Caulobacter crescentus (strain NA1000 / CB15N) GN=rsmH PE=3 SV=1	RSMH_CAUCN	0	3	3	3	4	4	-0.881285	0.581927
4-hydroxy-tetrahydrodipicolinate reductase OS=Caulobacter crescentus (strain NA1000 / CB15N) GN=dapB PE=3 SV=1	A0A0H3CC59_CAUCN	1	2	3	4	5	4	-0.881285	1.359
Zn-dependent protease family protein OS=Caulobacter crescentus (strain NA1000 / CB15N) GN=CCNA_00311 PE=4 SV=1	A0A0H3C495_CAUCN	6	8	7	13	14	14	-0.881285	2.88261
50S ribosomal protein L15 OS=Caulobacter crescentus (strain NA1000 / CB15N) GN=rplO PE=3 SV=1	RL15_CAUCN	7	10	8	19	17	13	-0.889951	1.92537
2-dehydro-3-deoxygluconokinase OS=Caulobacter crescentus (strain NA1000 / CB15N) GN=CCNA_01110 PE=4 SV=1	A0A0H3C5K3_CAUCN	2	4	3	5	7	7	-0.892691	1.60825
General stress protein GsiB OS=Caulobacter crescentus (strain NA1000 / CB15N) GN=CCNA_01236 PE=4 SV=1	A0A0H3C7G4_CAUCN	47	35	54	85	74	95	-0.901266	1.91229
NADH-quinone oxidoreductase OS=Caulobacter crescentus (strain NA1000 / CB15N) GN=nuoG PE=3 SV=1	A0A0H3C8S6_CAUCN	18	23	15	37	36	33	-0.903985	2.16446
ABC transporter ATP-binding protein OS=Caulobacter crescentus (strain NA1000 / CB15N) GN=CCNA_03681 PE=4 SV=1	A0A0H3CDR3_CAUCN	1	0	2	4	3	1	-0.912322	0.679248
ATP-dependent protease subunit OS=Caulobacter crescentus (strain NA1000 / CB15N) GN=CCNA_02072 PE=4 SV=1	A0A0H3C846_CAUCN	1	2	1	4	3	3	-0.912322	1.82787
FrnE protein OS=Caulobacter crescentus (strain NA1000 / CB15N) GN=CCNA_01919 PE=4 SV=1	A0A0H3C932_CAUCN	1	1	2	3	4	3	-0.912322	1.82787
Ferrochelatase OS=Caulobacter crescentus (strain NA1000 / CB15N) GN=hemH PE=3 SV=1	HEMH_CAUCN	1	2	2	4	3	5	-0.912322	1.61733
Phosphate regulon response regulator PhoB OS=Caulobacter crescentus (strain NA1000 / CB15N) GN=phoB PE=4 SV=1	A0A0H3C4Z4_CAUCN	2	2	2	5	4	5	-0.912322	3.31715
30S ribosomal protein S8 OS=Caulobacter crescentus (strain NA1000 / CB15N) GN=rpsH PE=3 SV=1	RS8_CAUCN	7	9	9	15	20	15	-0.916154	2.24927
Xaa-pro aminopeptidase OS=Caulobacter crescentus (strain NA1000 / CB15N) GN=CCNA_01593 PE=4 SV=1	A0A0H3C8H0_CAUCN	1	4	4	6	5	7	-0.916154	0.938166
7-cyano-7-deazaguanine synthase OS=Caulobacter crescentus (strain NA1000 / CB15N) GN=queC PE=3 SV=1	QUEC_CAUCN	0	1	1	2	2	2	-0.918296	1.29143
Uncharacterized protein OS=Caulobacter crescentus (strain NA1000 / CB15N) GN=CCNA_03216 PE=4 SV=1	A0A0H3CB22_CAUCN	0	1	1	2	2	2	-0.918296	1.29143
Zn finger TFIIB-family transcription factor OS=Caulobacter crescentus (strain NA1000 / CB15N) GN=CCNA_02595 PE=4 SV=1	A0A0H3CCI4_CAUCN	0	1	1	2	2	2	-0.918296	1.29143
Amelogenin/CpxP-related protein OS=Caulobacter crescentus (strain NA1000 / CB15N) GN=CCNA_03997 PE=4 SV=1	A0A0H3J1T3_CAUCN	2	0	11	6	4	6	-0.922238	0.367279
Phosphoserine transaminase OS=Caulobacter crescentus (strain NA1000 / CB15N) GN=CCNA_03323 PE=3 SV=1	A0A0H3CCZ2_CAUCN	2	3	2	4	6	6	-0.922238	1.90903
Threonine--tRNA ligase OS=Caulobacter crescentus (strain NA1000 / CB15N) GN=thrS PE=3 SV=1	SYT_CAUCN	22	34	26	52	53	51	-0.925172	2.19251
ACT domain protein OS=Caulobacter crescentus (strain NA1000 / CB15N) GN=CCNA_01092 PE=4 SV=1	A0A0H3C6G6_CAUCN	3	3	7	9	7	10	-0.92712	1.21
30S ribosomal protein S20 OS=Caulobacter crescentus (strain NA1000 / CB15N) GN=rpsT PE=3 SV=2	RS20_CAUCN	3	5	5	9	9	9	-0.931953	2.05658
Type I restriction-modification system methylation subunit OS=Caulobacter crescentus (strain NA1000 / CB15N) GN=CCNA_00656 PE=4 SV=1	A0A0H3C6A9_CAUCN	17	19	19	44	34	31	-0.935785	2.4137
Malate dehydrogenase OS=Caulobacter crescentus (strain NA1000 / CB15N) GN=mdh PE=3 SV=1	MDH_CAUCN	5	7	5	11	13	11	-0.935785	2.40081
PilF-related tetratricopeptide repeat protein OS=Caulobacter crescentus (strain NA1000 / CB15N) GN=CCNA_02111 PE=4 SV=1	A0A0H3C9T5_CAUCN	1	1	0	1	6	1	-0.935785	0.609617
2,3-bisphosphoglycerate-dependent phosphoglycerate mutase OS=Caulobacter crescentus (strain NA1000 / CB15N) GN=gpmA PE=3 SV=1	GPMA_CAUCN	8	9	6	12	19	16	-0.936874	1.77583
Ribonuclease D OS=Caulobacter crescentus (strain NA1000 / CB15N) GN=rnd PE=3 SV=1	A0A0H3CAA2_CAUCN	2	6	5	8	8	10	-0.940667	1.13983
Pseudouridine synthase OS=Caulobacter crescentus (strain NA1000 / CB15N) GN=CCNA_02059 PE=3 SV=1	A0A0H3C9P6_CAUCN	0	2	2	3	3	3	-0.943358	0.827647
Ribonuclease E OS=Caulobacter crescentus (strain NA1000 / CB15N) GN=rne PE=3 SV=1	A0A0H3CAR6_CAUCN	14	16	26	37	40	31	-0.95208	1.57047
Localization factor PodJL OS=Caulobacter crescentus (strain NA1000 / CB15N) GN=podJ PE=2 SV=1	PODJ_CAUCN	6	11	10	22	20	13	-0.957162	1.36938
2OG-Fe(II) oxygenase superfamily protein OS=Caulobacter crescentus (strain NA1000 / CB15N) GN=CCNA_00200 PE=3 SV=1	A0A0H3C4P2_CAUCN	2	4	5	5	9	10	-0.958156	1.11509
Protein GrpE OS=Caulobacter crescentus (strain NA1000 / CB15N) GN=grpE PE=3 SV=1	GRPE_CAUCN	3	2	4	6	8	6	-0.959248	1.76057
TonB1 protein OS=Caulobacter crescentus (strain NA1000 / CB15N) GN=tonB1 PE=4 SV=1	A0A0H3C912_CAUCN	5	6	7	12	15	11	-0.964362	2.30119
Acetylornithine aminotransferase OS=Caulobacter crescentus (strain NA1000 / CB15N) GN=argD PE=3 SV=1	A0A0H3CBT1_CAUCN	7	10	6	16	17	14	-0.965831	2.00969
Aldehyde dehydrogenase OS=Caulobacter crescentus (strain NA1000 / CB15N) GN=CCNA_01925 PE=3 SV=1	A0A0H3C9G0_CAUCN	1	1	1	4	2	3	-0.968964	1.97977
Pilus assembly ATPase CpaE OS=Caulobacter crescentus (strain NA1000 / CB15N) GN=cpaE PE=4 SV=1	A0A0H3CAK9_CAUCN	1	4	0	2	4	4	-0.968964	0.60673
Acetyl-coenzyme A synthetase OS=Caulobacter crescentus (strain NA1000 / CB15N) GN=acsA PE=3 SV=1	A0A0H3CDS8_CAUCN	3	1	1	4	5	3	-0.968964	1.21795
Uncharacterized protein OS=Caulobacter crescentus (strain NA1000 / CB15N) GN=CCNA_00427 PE=4 SV=1	A0A0H3C5D8_CAUCN	2	1	3	4	5	5	-0.968964	1.48182
Adenylate kinase OS=Caulobacter crescentus (strain NA1000 / CB15N) GN=adk PE=3 SV=1	KAD_CAUCN	18	16	15	33	33	33	-0.975666	3.75123
Acetyltransferase component of pyruvate dehydrogenase complex OS=Caulobacter crescentus (strain NA1000 / CB15N) GN=CCNA_01803 PE=3 SV=1	A0A0H3C893_CAUCN	22	28	24	55	46	48	-0.983751	2.86434
Methylmalonyl-CoA mutase MeaA-like protein OS=Caulobacter crescentus (strain NA1000 / CB15N) GN=CCNA_03177 PE=4 SV=1	A0A0H3CCK3_CAUCN	1	2	2	3	6	4	-0.986453	1.49654
Uncharacterized protein OS=Caulobacter crescentus (strain NA1000 / CB15N) GN=CCNA_00162 PE=4 SV=1	A0A0H3C3X1_CAUCN	7	8	8	14	20	15	-0.986453	2.46267
1-acyl-sn-glycerol-3-phosphate acyltransferase OS=Caulobacter crescentus (strain NA1000 / CB15N) GN=CCNA_02302 PE=4 SV=1	A0A0H3CA30_CAUCN	0	0	0	1	1	1	-1	0
5-dehydro-2-deoxygluconokinase IolC OS=Caulobacter crescentus (strain NA1000 / CB15N) GN=iolC PE=4 SV=1	A0A0H3C6B4_CAUCN-DECOY	0	0	0	1	1	1	-1	0
7-carboxy-7-deazaguanine synthase OS=Caulobacter crescentus (strain NA1000 / CB15N) GN=queE PE=3 SV=1	A0A0H3CBX3_CAUCN	0	0	0	1	1	1	-1	0
Alpha/beta hydrolase family protein OS=Caulobacter crescentus (strain NA1000 / CB15N) GN=CCNA_01105 PE=4 SV=1	A0A0H3C5J8_CAUCN	0	0	0	1	1	1	-1	0
Arabinose-5-phosphate isomerase OS=Caulobacter crescentus (strain NA1000 / CB15N) GN=CCNA_02346 PE=3 SV=1	A0A0H3CA79_CAUCN	0	0	0	1	1	1	-1	0
ATP phosphoribosyltransferase regulatory subunit OS=Caulobacter crescentus (strain NA1000 / CB15N) GN=CCNA_03627 PE=4 SV=1	A0A0H3CDV1_CAUCN	0	0	0	1	1	1	-1	0
ATP12 family chaperone protein OS=Caulobacter crescentus (strain NA1000 / CB15N) GN=CCNA_02056 PE=4 SV=1	A0A0H3C829_CAUCN	0	0	0	1	1	1	-1	0
ATP-dependent nuclease subunit A OS=Caulobacter crescentus (strain NA1000 / CB15N) GN=CCNA_03652 PE=3 SV=1	A0A0H3CCR6_CAUCN	0	0	0	1	1	1	-1	0
Beta-lactamase repressor OS=Caulobacter crescentus (strain NA1000 / CB15N) GN=CCNA_01578 PE=4 SV=1	A0A0H3C9S9_CAUCN	0	0	0	1	1	1	-1	0
Cold shock protein CspA OS=Caulobacter crescentus (strain NA1000 / CB15N) GN=cspA PE=4 SV=1	A0A0H3CB60_CAUCN	0	0	0	1	1	1	-1	0
Cold shock protein cspD OS=Caulobacter crescentus (strain NA1000 / CB15N) GN=cspD PE=4 SV=1	A0A0H3C7D5_CAUCN	0	0	0	1	1	1	-1	0
Cysteine desulfurase subunit SufE OS=Caulobacter crescentus (strain NA1000 / CB15N) GN=sufE PE=4 SV=1	A0A0H3C7C1_CAUCN	0	0	0	1	1	1	-1	0
dTDP-4-dehydrorhamnose reductase OS=Caulobacter crescentus (strain NA1000 / CB15N) GN=CCNA_03730 PE=4 SV=1	A0A0H3CFS1_CAUCN	0	0	0	1	1	1	-1	0
Esterase lipase family protein OS=Caulobacter crescentus (strain NA1000 / CB15N) GN=CCNA_00037 PE=4 SV=1	A0A0H3C2K6_CAUCN	0	0	0	1	1	1	-1	0
Exodeoxyribonuclease 7 large subunit OS=Caulobacter crescentus (strain NA1000 / CB15N) GN=xseA PE=3 SV=1	EX7L_CAUCN	0	0	0	1	3	0	-1	0.800512
Laccase domain protein OS=Caulobacter crescentus (strain NA1000 / CB15N) GN=CCNA_00523 PE=3 SV=1	A0A0H3C4W1_CAUCN	0	0	0	1	1	1	-1	0
LysR-family transcriptional regulator OS=Caulobacter crescentus (strain NA1000 / CB15N) GN=CCNA_03811 PE=4 SV=1	A0A0H3CCL0_CAUCN	0	0	0	1	1	1	-1	0
Methylglutaconyl-CoA hydratase OS=Caulobacter crescentus (strain NA1000 / CB15N) GN=CCNA_02251 PE=4 SV=1	A0A0H3CA75_CAUCN	0	0	0	1	1	1	-1	0
MuttS related protein OS=Caulobacter crescentus (strain NA1000 / CB15N) GN=CCNA_03855 PE=4 SV=1	A0A0H3CCN6_CAUCN	0	0	0	1	1	1	-1	0
N-formylglutamate deformylase OS=Caulobacter crescentus (strain NA1000 / CB15N) GN=CCNA_00780 PE=4 SV=1	A0A0H3C4L3_CAUCN	0	0	0	1	1	1	-1	0
Outer membrane lipoprotein Blc OS=Caulobacter crescentus (strain NA1000 / CB15N) GN=CCNA_03011 PE=4 SV=1	A0A0H3CC38_CAUCN	0	0	1	0	3	3	-1	0.600646
Outer membrane lipoprotein OS=Caulobacter crescentus (strain NA1000 / CB15N) GN=CCNA_03806 PE=4 SV=1	A0A0H3CCK7_CAUCN	0	0	0	1	1	1	-1	0
Phosphoglycerate mutase OS=Caulobacter crescentus (strain NA1000 / CB15N) GN=CCNA_02152 PE=4 SV=1	A0A0H3C9Z2_CAUCN	0	0	0	1	1	1	-1	0
Piperideine-6-carboxylate dehydrogenase OS=Caulobacter crescentus (strain NA1000 / CB15N) GN=CCNA_01274 PE=3 SV=1	A0A0H3C7Q9_CAUCN	0	0	0	3	0	1	-1	0.800512
Polyphosphate kinase OS=Caulobacter crescentus (strain NA1000 / CB15N) GN=ppk1 PE=3 SV=1	A0A0H3C7E3_CAUCN	0	0	0	1	1	1	-1	0
Polysaccharide autokinase-related protein hfsB OS=Caulobacter crescentus (strain NA1000 / CB15N) GN=hfsB PE=4 SV=1	A0A0H3CAV0_CAUCN	0	0	0	1	1	1	-1	0
Pseudouridine synthase OS=Caulobacter crescentus (strain NA1000 / CB15N) GN=CCNA_01915 PE=3 SV=1	A0A0H3C9F0_CAUCN	0	0	0	1	1	1	-1	0
Putative outer membrane protein OS=Caulobacter crescentus (strain NA1000 / CB15N) GN=CCNA_03678 PE=4 SV=1	A0A0H3CFM0_CAUCN	0	0	0	1	1	1	-1	0
Pyridoxine 5'-phosphate synthase OS=Caulobacter crescentus (strain NA1000 / CB15N) GN=pdxJ PE=3 SV=1	PDXJ_CAUCN	0	0	0	1	1	1	-1	0
Riboflavin synthase alpha chain OS=Caulobacter crescentus (strain NA1000 / CB15N) GN=CCNA_00930 PE=4 SV=1	A0A0H3C6P4_CAUCN	0	0	2	2	1	3	-1	0.763415
Ribosomal RNA small subunit methyltransferase E OS=Caulobacter crescentus (strain NA1000 / CB15N) GN=CCNA_03528 PE=3 SV=1	A0A0H3CF65_CAUCN	0	0	0	1	1	1	-1	0
Rieske (2Fe-2S) domain protein OS=Caulobacter crescentus (strain NA1000 / CB15N) GN=CCNA_00066 PE=4 SV=1	A0A0H3C2M9_CAUCN	0	0	0	1	1	1	-1	0
SpoVT-AbrB family transcription factor, phd antitoxin OS=Caulobacter crescentus (strain NA1000 / CB15N) GN=phd PE=4 SV=1	A0A0H3CF14_CAUCN	0	0	0	1	1	1	-1	0
TolQ protein OS=Caulobacter crescentus (strain NA1000 / CB15N) GN=tolQ PE=3 SV=1	A0A0H3CBC4_CAUCN	0	0	0	1	1	1	-1	0
Two-component response regulator kdpE OS=Caulobacter crescentus (strain NA1000 / CB15N) GN=kdpE PE=4 SV=1	A0A0H3C8M3_CAUCN	0	0	0	1	1	1	-1	0
Two-component response regulator OS=Caulobacter crescentus (strain NA1000 / CB15N) GN=CCNA_01240 PE=4 SV=1	A0A0H3C6V8_CAUCN	0	1	2	2	3	3	-1	0.969925
Two-component response regulator OS=Caulobacter crescentus (strain NA1000 / CB15N) GN=CCNA_01362 PE=4 SV=1	A0A0H3C740_CAUCN	0	0	0	1	1	1	-1	0
UDP-3-O-acylglucosamine N-acyltransferase OS=Caulobacter crescentus (strain NA1000 / CB15N) GN=lpxD PE=3 SV=1	LPXD_CAUCN	0	0	0	1	1	1	-1	0
Uncharacterized protein OS=Caulobacter crescentus (strain NA1000 / CB15N) GN=CCNA_00344 PE=4 SV=1	A0A0H3C5N4_CAUCN	0	0	0	1	1	1	-1	0
Uncharacterized protein OS=Caulobacter crescentus (strain NA1000 / CB15N) GN=CCNA_00585 PE=4 SV=1	A0A0H3C788_CAUCN	0	0	0	1	1	1	-1	0
Uncharacterized protein OS=Caulobacter crescentus (strain NA1000 / CB15N) GN=CCNA_00728 PE=4 SV=1	A0A0H3C6F9_CAUCN	0	0	0	1	1	1	-1	0
Uncharacterized protein OS=Caulobacter crescentus (strain NA1000 / CB15N) GN=CCNA_00923 PE=4 SV=1	A0A0H3C4Y4_CAUCN	0	2	1	2	3	3	-1	0.969925
Uncharacterized protein OS=Caulobacter crescentus (strain NA1000 / CB15N) GN=CCNA_01373 PE=4 SV=1	A0A0H3C750_CAUCN	0	0	0	1	1	1	-1	0
Uncharacterized protein OS=Caulobacter crescentus (strain NA1000 / CB15N) GN=CCNA_02565 PE=4 SV=1	A0A0H3CAU9_CAUCN	0	2	1	3	3	2	-1	0.969925
Uracil-DNA glycosylase OS=Caulobacter crescentus (strain NA1000 / CB15N) GN=CCNA_01618 PE=4 SV=1	A0A0H3C7W0_CAUCN	0	0	0	1	1	1	-1	0
Methylmalonyl-CoA mutase alpha subunit OS=Caulobacter crescentus (strain NA1000 / CB15N) GN=CCNA_02459 PE=4 SV=1	A0A0H3C9U4_CAUCN	2	4	3	7	9	5	-1	1.52992
Polar localization protein TipN OS=Caulobacter crescentus (strain NA1000 / CB15N) GN=tipN PE=1 SV=1	A0A0H3C899_CAUCN	8	17	14	32	24	23	-1.00882	1.414
Methyl-accepting chemotaxis protein OS=Caulobacter crescentus (strain NA1000 / CB15N) GN=CCNA_00348 PE=4 SV=1	A0A0H3C535_CAUCN	3	7	3	8	12	8	-1.01343	1.26043
50S ribosomal protein L16 OS=Caulobacter crescentus (strain NA1000 / CB15N) GN=rplP PE=3 SV=1	RL16_CAUCN	10	10	11	21	24	21	-1.01963	3.78541
3-oxoacyl-[acyl-carrier-protein] synthase 2 OS=Caulobacter crescentus (strain NA1000 / CB15N) GN=CCNA_01750 PE=3 SV=1	A0A0H3CA77_CAUCN	0	2	1	1	4	4	-1.01963	0.730994
Serine acetyltransferase OS=Caulobacter crescentus (strain NA1000 / CB15N) GN=CCNA_02734 PE=4 SV=1	A0A0H3CBB9_CAUCN	1	2	1	4	4	3	-1.01963	1.99252
ABC transporter ATP-binding protein OS=Caulobacter crescentus (strain NA1000 / CB15N) GN=CCNA_01835 PE=4 SV=1	A0A0H3CAF2_CAUCN	1	2	2	4	5	4	-1.01963	2.0533
Pyruvate dehydrogenase E1 component subunit alpha OS=Caulobacter crescentus (strain NA1000 / CB15N) GN=pdhA PE=4 SV=1	A0A0H3C8U6_CAUCN	20	22	24	49	47	41	-1.02047	3.20077
Ribosomal large subunit pseudouridine synthase F OS=Caulobacter crescentus (strain NA1000 / CB15N) GN=CCNA_00898 PE=3 SV=1	A0A0H3C4W2_CAUCN	2	4	2	5	7	7	-1.03104	1.66481
2-dehydropantoate 2-reductase OS=Caulobacter crescentus (strain NA1000 / CB15N) GN=CCNA_00262 PE=3 SV=1	A0A0H3C5I7_CAUCN	1	4	1	4	6	4	-1.04309	1.04384
D-alanine aminotransferase OS=Caulobacter crescentus (strain NA1000 / CB15N) GN=CCNA_01818 PE=3 SV=1	A0A0H3CAD9_CAUCN	1	3	3	7	6	4	-1.04309	1.25656
Metallophosphatase family protein OS=Caulobacter crescentus (strain NA1000 / CB15N) GN=CCNA_00167 PE=4 SV=1	A0A0H3C3X6_CAUCN-DECOY	0	0	1	1	1	2	-1.04309	0.585422
Phosphate-specific transport system accessory protein PhoU homolog OS=Caulobacter crescentus (strain NA1000 / CB15N) GN=phoU PE=3 SV=1	PHOU_CAUCN	2	3	1	6	4	5	-1.04309	1.4982
30S ribosomal protein S4 OS=Caulobacter crescentus (strain NA1000 / CB15N) GN=rpsD PE=3 SV=1	RS4_CAUCN	12	16	12	26	34	26	-1.05024	2.37098
AAA-family response regulator tacA OS=Caulobacter crescentus (strain NA1000 / CB15N) GN=tacA PE=4 SV=1	A0A0H3CC96_CAUCN	0	1	0	1	2	2	-1.05664	1.28307
Acyl-CoA dehydrogenase OS=Caulobacter crescentus (strain NA1000 / CB15N) GN=CCNA_02128 PE=3 SV=1	A0A0H3CB66_CAUCN	0	0	0	0	2	2	-1.05664	0.935106
Alkyl hydroperoxide reductase subunit F OS=Caulobacter crescentus (strain NA1000 / CB15N) GN=CCNA_03013 PE=3 SV=1	A0A0H3CAI8_CAUCN	0	1	0	2	2	1	-1.05664	1.28307
Dihydropteroate synthase OS=Caulobacter crescentus (strain NA1000 / CB15N) GN=CCNA_03332 PE=3 SV=1	A0A0H3CCU6_CAUCN	0	0	0	2	0	2	-1.05664	0.935106
Endoglucanase H OS=Caulobacter crescentus (strain NA1000 / CB15N) GN=CCNA_02137 PE=4 SV=1	A0A0H3C9N9_CAUCN	0	0	0	2	0	2	-1.05664	0.935106
Glutamine-dependent NAD synthetase OS=Caulobacter crescentus (strain NA1000 / CB15N) GN=nadE PE=3 SV=1	A0A0H3CE54_CAUCN	1	0	1	2	2	3	-1.05664	1.36745
GntR-family transcriptional regulator OS=Caulobacter crescentus (strain NA1000 / CB15N) GN=CCNA_02904 PE=4 SV=1	A0A0H3CAZ4_CAUCN	0	1	0	1	2	2	-1.05664	1.28307
MCP-signal associated domain protein OS=Caulobacter crescentus (strain NA1000 / CB15N) GN=CCNA_02976 PE=4 SV=1	A0A0H3CB44_CAUCN	0	1	0	2	2	1	-1.05664	1.28307
Metallophosphatase domain protein OS=Caulobacter crescentus (strain NA1000 / CB15N) GN=CCNA_03353 PE=4 SV=1	A0A0H3CEN8_CAUCN	0	0	1	2	2	1	-1.05664	1.28307
MobA-like NTP transferase domain protein OS=Caulobacter crescentus (strain NA1000 / CB15N) GN=CCNA_01211 PE=4 SV=1	A0A0H3C7K8_CAUCN	1	0	0	1	2	2	-1.05664	1.28307
Succinyl-diaminopimelate desuccinylase OS=Caulobacter crescentus (strain NA1000 / CB15N) GN=dapE PE=3 SV=1	DAPE_CAUCN	1	0	1	3	2	2	-1.05664	1.36745
Two-component response regulator protein OS=Caulobacter crescentus (strain NA1000 / CB15N) GN=CCNA_01351 PE=4 SV=1	A0A0H3C6A7_CAUCN	0	0	0	2	0	2	-1.05664	0.935106
Zinc protease OS=Caulobacter crescentus (strain NA1000 / CB15N) GN=CCNA_03509 PE=4 SV=1	A0A0H3CBS2_CAUCN	0	1	1	3	2	2	-1.05664	1.36745
Bifunctional phosphopantothenoylcysteine decarboxylase/phosphopantothenate synthase OS=Caulobacter crescentus (strain NA1000 / CB15N) GN=CCNA_03827 PE=4 SV=1	A0A0H3CEG5_CAUCN	2	3	3	8	5	7	-1.05664	2.04964
Imidazole glycerol phosphate synthase subunit HisF OS=Caulobacter crescentus (strain NA1000 / CB15N) GN=hisF PE=3 SV=1	HIS6_CAUCN	1	3	1	3	5	5	-1.05664	1.28307
Uncharacterized protein OS=Caulobacter crescentus (strain NA1000 / CB15N) GN=CCNA_03922 PE=4 SV=1	A0A0H3J1H3_CAUCN	1	2	1	5	2	5	-1.05664	1.28307
Peptide chain release factor 2 OS=Caulobacter crescentus (strain NA1000 / CB15N) GN=prfB PE=3 SV=1	RF2_CAUCN	4	6	7	13	12	13	-1.06196	2.1812
NADH-quinone oxidoreductase chain E OS=Caulobacter crescentus (strain NA1000 / CB15N) GN=nuoE PE=4 SV=1	A0A0H3C808_CAUCN	3	7	3	9	11	9	-1.07627	1.45054
ROS/MUCR transcriptional regulator OS=Caulobacter crescentus (strain NA1000 / CB15N) GN=CCNA_00998 PE=4 SV=1	A0A0H3C684_CAUCN	7	11	9	21	21	18	-1.08663	2.39213
RNA polymerase ECF-type sigma factor sigT OS=Caulobacter crescentus (strain NA1000 / CB15N) GN=sigT PE=3 SV=1	A0A0H3CDS0_CAUCN	0	4	6	6	5	7	-1.08768	0.550493
Zn-dependent hydrolase, glyoxalase II family OS=Caulobacter crescentus (strain NA1000 / CB15N) GN=CCNA_00483 PE=4 SV=1	A0A0H3C6Y7_CAUCN	0	4	2	5	5	3	-1.08768	0.69586
UDP-N-acetylglucosamine 1-carboxyvinyltransferase OS=Caulobacter crescentus (strain NA1000 / CB15N) GN=murA PE=3 SV=1	MURA_CAUCN	4	4	5	10	10	11	-1.09167	3.44701
50S ribosomal protein L30 OS=Caulobacter crescentus (strain NA1000 / CB15N) GN=rpmD PE=3 SV=1	RL30_CAUCN	6	10	9	16	24	17	-1.10418	1.86001
4-hydroxy-3-methylbut-2-en-1-yl diphosphate synthase (flavodoxin) OS=Caulobacter crescentus (strain NA1000 / CB15N) GN=ispG PE=3 SV=1	A0A0H3C5U8_CAUCN	2	2	4	7	6	7	-1.10517	1.91606
CBS pair-family sensor histidine kinase/receiver domain protein OS=Caulobacter crescentus (strain NA1000 / CB15N) GN=CCNA_03265 PE=4 SV=1	A0A0H3CCV4_CAUCN	0	2	1	2	4	3	-1.10731	1.02013
Ferrous iron transport protein A OS=Caulobacter crescentus (strain NA1000 / CB15N) GN=CCNA_00748 PE=4 SV=1	A0A0H3C4I3_CAUCN	1	1	0	1	4	3	-1.10731	1.00055
Thiamine monophosphate synthase TenI OS=Caulobacter crescentus (strain NA1000 / CB15N) GN=CCNA_03862 PE=4 SV=1	A0A0H3CDD5_CAUCN	0	0	2	1	4	2	-1.10731	0.783076
Transposase OS=Caulobacter crescentus (strain NA1000 / CB15N) GN=CCNA_00548 PE=4 SV=1	A0A0H3CAT5_CAUCN	1	1	1	3	4	3	-1.10731	3.30309
Acetyl-coenzyme A carboxylase carboxyl transferase subunit beta OS=Caulobacter crescentus (strain NA1000 / CB15N) GN=accD PE=3 SV=1	ACCD_CAUCN	14	15	17	34	33	36	-1.11646	3.71386
Alpha/beta hydrolase family protein OS=Caulobacter crescentus (strain NA1000 / CB15N) GN=CCNA_01943 PE=4 SV=1	A0A0H3C8L2_CAUCN	5	7	9	15	16	17	-1.11683	2.15675
NADPH-dependent 7-cyano-7-deazaguanine reductase OS=Caulobacter crescentus (strain NA1000 / CB15N) GN=queF PE=3 SV=1	QUEF_CAUCN	0	3	2	4	4	4	-1.12694	0.859802
tRNA uridine 5-carboxymethylaminomethyl modification enzyme MnmG OS=Caulobacter crescentus (strain NA1000 / CB15N) GN=mnmG PE=3 SV=2	MNMG_CAUCN	1	1	2	4	4	4	-1.12694	2.35149
Phosphoadenylyl-sulfate reductase (thioredoxin) OS=Caulobacter crescentus (strain NA1000 / CB15N) GN=cysH PE=3 SV=1	A0A0H3C7B1_CAUCN	3	6	3	8	11	10	-1.13565	1.73327
Methylmalonyl-CoA carboxylase, carboxyltransferase subunit OS=Caulobacter crescentus (strain NA1000 / CB15N) GN=CCNA_02054 PE=4 SV=1	A0A0H3CB02_CAUCN	8	12	13	27	26	22	-1.13603	2.20716
Flagellar biosynthesis regulatory protein flaF OS=Caulobacter crescentus (strain NA1000 / CB15N) GN=flaF PE=4 SV=1	A0A0H3C9M3_CAUCN	0	2	1	3	3	3	-1.13835	1.15683
Methyltransferase OS=Caulobacter crescentus (strain NA1000 / CB15N) GN=CCNA_01246 PE=3 SV=1	A0A0H3C7H4_CAUCN	0	1	2	3	3	3	-1.13835	1.15683
Trypsin OS=Sus scrofa PE=1 SV=1	TRYP_CON-PIG	37	31	35	73	75	84	-1.14964	3.5649
Mitochondrial-type Fe-S cluster assembly protein NFU OS=Caulobacter crescentus (strain NA1000 / CB15N) GN=CCNA_00060 PE=4 SV=1	A0A0H3C5V1_CAUCN	3	5	6	12	12	10	-1.156	1.98369
Succinyl-CoA:3-ketoacid-coenzyme A transferase subunit A OS=Caulobacter crescentus (strain NA1000 / CB15N) GN=CCNA_00206 PE=4 SV=1	A0A0H3C5D7_CAUCN	1	3	4	7	7	6	-1.16181	1.3475
Glycosyltransferase OS=Caulobacter crescentus (strain NA1000 / CB15N) GN=CCNA_01066 PE=4 SV=1	A0A0H3C6E6_CAUCN	3	2	5	8	9	8	-1.16395	1.77529
Cyclic di-GMP effector protein PopA OS=Caulobacter crescentus (strain NA1000 / CB15N) GN=popA PE=4 SV=1	A0A0H3C8I4_CAUCN	0	3	1	2	5	4	-1.16395	0.829799
Histidine--tRNA ligase OS=Caulobacter crescentus (strain NA1000 / CB15N) GN=hisS PE=3 SV=1	A0A0H3CFG4_CAUCN	15	18	19	51	34	37	-1.16926	2.37448
GTPase Der OS=Caulobacter crescentus (strain NA1000 / CB15N) GN=der PE=3 SV=1	A0A0H3CA55_CAUCN	2	5	2	9	6	8	-1.18144	1.49211
Chemotaxis histidine kinase protein cheAI OS=Caulobacter crescentus (strain NA1000 / CB15N) GN=cheAI PE=4 SV=1	A0A0H3C5E9_CAUCN	6	8	3	13	14	13	-1.18144	1.56469
Nonspecific lipid-transfer protein OS=Caulobacter crescentus (strain NA1000 / CB15N) GN=CCNA_02337 PE=4 SV=1	A0A0H3CBU0_CAUCN	32	37	35	85	81	75	-1.18983	3.94996
ATP synthase protein I OS=Caulobacter crescentus (strain NA1000 / CB15N) GN=CCNA_00374 PE=3 SV=1	A0A0H3C5Q8_CAUCN	0	0	0	1	1	2	-1.19499	2.44468
ATPase OS=Caulobacter crescentus (strain NA1000 / CB15N) GN=CCNA_03646 PE=4 SV=1	A0A0H3CC45_CAUCN	0	0	0	1	2	1	-1.19499	2.44468
Circularly permuted ATP-grasp type 2 protein OS=Caulobacter crescentus (strain NA1000 / CB15N) GN=CCNA_01674 PE=4 SV=1	A0A0H3C758_CAUCN	0	0	0	1	2	1	-1.19499	2.44468
Conserved coiled-coil domain protein OS=Caulobacter crescentus (strain NA1000 / CB15N) GN=CCNA_03397 PE=4 SV=1	A0A0H3CBH5_CAUCN	1	0	0	3	2	1	-1.19499	1.26883
Cyclic pyranopterin monophosphate synthase accessory protein OS=Caulobacter crescentus (strain NA1000 / CB15N) GN=moaC PE=3 SV=1	MOAC_CAUCN	0	0	0	1	2	1	-1.19499	2.44468
DNA repair protein RadA OS=Caulobacter crescentus (strain NA1000 / CB15N) GN=radA PE=3 SV=1	A0A0H3C7A4_CAUCN	0	0	0	1	2	1	-1.19499	2.44468
Gluconate 2-dehydrogenase/glyoxylate reductase/hydroxypyruvate reductase OS=Caulobacter crescentus (strain NA1000 / CB15N) GN=CCNA_03838 PE=3 SV=1	A0A0H3CE75_CAUCN	2	4	4	9	8	9	-1.19499	2.0517
Methyl-accepting chemotaxis protein OS=Caulobacter crescentus (strain NA1000 / CB15N) GN=CCNA_02940 PE=4 SV=1	A0A0H3CDH7_CAUCN	0	0	0	0	3	2	-1.19499	0.915709
Pilus assembly ATPase CpaF OS=Caulobacter crescentus (strain NA1000 / CB15N) GN=cpaF PE=4 SV=1	A0A0H3CDS2_CAUCN	0	0	0	1	1	2	-1.19499	2.44468
Thioredoxin peroxidase OS=Caulobacter crescentus (strain NA1000 / CB15N) GN=CCNA_01947 PE=4 SV=1	A0A0H3CAR2_CAUCN	3	2	3	7	8	7	-1.19499	2.87684
TonB-dependent outer membrane receptor OS=Caulobacter crescentus (strain NA1000 / CB15N) GN=CCNA_01738 PE=3 SV=1	A0A0H3C848_CAUCN	0	0	0	1	2	1	-1.19499	2.44468
Transcriptional regulator vanR OS=Caulobacter crescentus (strain NA1000 / CB15N) GN=vanR PE=4 SV=1	A0A0H3C9V9_CAUCN	0	0	0	1	2	1	-1.19499	2.44468
tRNA 2-methylthioadenosine synthase-like protein OS=Caulobacter crescentus (strain NA1000 / CB15N) GN=CCNA_03798 PE=4 SV=1	A0A0H3CEE4_CAUCN	0	0	0	2	1	1	-1.19499	2.44468
Uncharacterized protein OS=Caulobacter crescentus (strain NA1000 / CB15N) GN=CCNA_00102 PE=4 SV=1	A0A0H3C5Z3_CAUCN	0	0	0	2	1	1	-1.19499	2.44468
Uncharacterized protein OS=Caulobacter crescentus (strain NA1000 / CB15N) GN=CCNA_00350 PE=4 SV=1	A0A0H3C6L2_CAUCN	0	2	0	2	2	3	-1.19499	1.02737
Uncharacterized protein OS=Caulobacter crescentus (strain NA1000 / CB15N) GN=CCNA_00411 PE=4 SV=1	A0A0H3C596_CAUCN	0	0	0	1	1	2	-1.19499	2.44468
Uncharacterized protein OS=Caulobacter crescentus (strain NA1000 / CB15N) GN=CCNA_01430 PE=4 SV=1	A0A0H3C6I2_CAUCN	0	0	0	1	2	1	-1.19499	2.44468
Uncharacterized protein OS=Caulobacter crescentus (strain NA1000 / CB15N) GN=CCNA_02206 PE=4 SV=1	A0A0H3CA39_CAUCN	0	0	0	1	2	1	-1.19499	2.44468
Universal stress protein family OS=Caulobacter crescentus (strain NA1000 / CB15N) GN=CCNA_01519 PE=4 SV=1	A0A0H3C898_CAUCN	0	0	1	2	1	3	-1.19499	1.26883
Ylxr-like protein OS=Caulobacter crescentus (strain NA1000 / CB15N) GN=CCNA_00042 PE=4 SV=1	A0A0H3C2L2_CAUCN	0	0	0	1	1	2	-1.19499	2.44468
Phosphoenolpyruvate-protein phosphotransferase OS=Caulobacter crescentus (strain NA1000 / CB15N) GN=CCNA_00892 PE=3 SV=1	A0A0H3C823_CAUCN	3	4	4	9	11	9	-1.19499	3.00254
Ribosomal silencing factor RsfS OS=Caulobacter crescentus (strain NA1000 / CB15N) GN=rsfS PE=3 SV=1	A0A0H3CCI2_CAUCN	0	1	1	3	5	1	-1.19499	0.982151
Bacterial SH3 domain protein OS=Caulobacter crescentus (strain NA1000 / CB15N) GN=CCNA_03837 PE=4 SV=1	A0A0H3CDB6_CAUCN	2	1	1	3	5	5	-1.19499	1.90955
3-phosphoshikimate 1-carboxyvinyltransferase OS=Caulobacter crescentus (strain NA1000 / CB15N) GN=aroA PE=3 SV=1	AROA_CAUCN	2	2	1	5	5	5	-1.19499	2.44468
Anthranilate synthase component I OS=Caulobacter crescentus (strain NA1000 / CB15N) GN=CCNA_01972 PE=4 SV=1	A0A0H3C9J6_CAUCN	2	5	5	10	9	11	-1.20381	1.61218
Division plane positioning ATPase MipZ OS=Caulobacter crescentus (strain NA1000 / CB15N) GN=mipZ PE=1 SV=1	A0A0H3CA70_CAUCN	0	3	1	4	4	3	-1.21462	0.968875
Keratin, type II cytoskeletal 6C OS=Homo sapiens GN=KRT6C PE=1 SV=3	K2C6C_CON-HUMAN	0	0	0	0	0	12	-1.23348	0.427243
ABC transporter ATP-binding protein OS=Caulobacter crescentus (strain NA1000 / CB15N) GN=CCNA_02173 PE=4 SV=1	A0A0H3C9Q6_CAUCN	0	0	2	3	1	4	-1.24566	0.876843
Prolyl 4-hydroxylase, alpha subunit OS=Caulobacter crescentus (strain NA1000 / CB15N) GN=CCNA_02912 PE=4 SV=1	A0A0H3CBT9_CAUCN	0	2	1	4	3	3	-1.24566	1.23169
Protein-L-isoaspartate O-methyltransferase OS=Caulobacter crescentus (strain NA1000 / CB15N) GN=CCNA_01378 PE=4 SV=1	A0A0H3C774_CAUCN	2	2	3	7	5	9	-1.24566	2.09435
ABM family monooxygenase OS=Caulobacter crescentus (strain NA1000 / CB15N) GN=CCNA_02216 PE=4 SV=1	A0A0H3CA45_CAUCN	0	0	1	2	2	2	-1.25163	1.70196
Acyl carrier protein OS=Caulobacter crescentus (strain NA1000 / CB15N) GN=CCNA_01221 PE=4 SV=1	A0A0H3C7L7_CAUCN	0	1	0	2	2	2	-1.25163	1.70196
Diguanylate receptor protein dgrA OS=Caulobacter crescentus (strain NA1000 / CB15N) GN=dgrA PE=4 SV=1	A0A0H3C8I1_CAUCN	0	0	1	2	2	2	-1.25163	1.70196
Exopolyphosphatase OS=Caulobacter crescentus (strain NA1000 / CB15N) GN=ppx1 PE=4 SV=1	A0A0H3C928_CAUCN	0	0	1	2	2	2	-1.25163	1.70196
Magnesium transporter MgtE OS=Caulobacter crescentus (strain NA1000 / CB15N) GN=CCNA_02256 PE=3 SV=1	A0A0H3CA80_CAUCN	0	1	0	2	2	2	-1.25163	1.70196
Methyltransferase OS=Caulobacter crescentus (strain NA1000 / CB15N) GN=CCNA_01069 PE=4 SV=1	A0A0H3C8J9_CAUCN	0	0	1	2	2	2	-1.25163	1.70196
Queuine tRNA-ribosyltransferase OS=Caulobacter crescentus (strain NA1000 / CB15N) GN=tgt PE=3 SV=1	A0A0H3C9Y7_CAUCN	0	1	0	2	2	2	-1.25163	1.70196
Quinone oxidoreductase OS=Caulobacter crescentus (strain NA1000 / CB15N) GN=CCNA_00095 PE=4 SV=1	A0A0H3C4H1_CAUCN	0	0	1	2	2	2	-1.25163	1.70196
Ring hydroxylating dioxygenase, alpha-subunit OS=Caulobacter crescentus (strain NA1000 / CB15N) GN=CCNA_03222 PE=4 SV=1	A0A0H3CB50_CAUCN	0	0	1	2	2	2	-1.25163	1.70196
Uncharacterized protein OS=Caulobacter crescentus (strain NA1000 / CB15N) GN=CCNA_01138 PE=4 SV=1	A0A0H3C5P9_CAUCN	0	0	1	2	2	2	-1.25163	1.70196
Riboflavin biosynthesis protein OS=Caulobacter crescentus (strain NA1000 / CB15N) GN=CCNA_00740 PE=3 SV=1	A0A0H3C659_CAUCN	2	5	2	11	7	7	-1.27669	1.52628
UDP-N-acetylmuramoyl-L-alanyl-D-glutamate--2,6-diaminopimelate ligase OS=Caulobacter crescentus (strain NA1000 / CB15N) GN=murE PE=3 SV=1	A0A0H3CAA4_CAUCN	1	1	2	4	4	6	-1.28875	2.1518
50S ribosomal protein L31 OS=Caulobacter crescentus (strain NA1000 / CB15N) GN=rpmE PE=3 SV=1	RL31_CAUCN	3	9	7	13	19	16	-1.29827	1.42229
NeuB-family N-acetylneuraminate synthase OS=Caulobacter crescentus (strain NA1000 / CB15N) GN=CCNA_02961 PE=4 SV=1	A0A0H3CBW2_CAUCN	0	1	1	3	4	2	-1.3023	1.52008
Phosphoribosylamine--glycine ligase OS=Caulobacter crescentus (strain NA1000 / CB15N) GN=purD PE=3 SV=1	A0A0H3C388_CAUCN	0	1	0	2	4	1	-1.3023	1.20638
Quinone oxidoreductase OS=Caulobacter crescentus (strain NA1000 / CB15N) GN=CCNA_00809 PE=4 SV=1	A0A0H3C6C3_CAUCN	0	1	1	2	3	4	-1.3023	1.52008
Short chain dehydrogenase OS=Caulobacter crescentus (strain NA1000 / CB15N) GN=CCNA_03799 PE=3 SV=1	A0A0H3CG21_CAUCN	0	1	1	2	3	4	-1.3023	1.52008
Uncharacterized protein OS=Caulobacter crescentus (strain NA1000 / CB15N) GN=CCNA_03933 PE=4 SV=1	A0A0H3IXM9_CAUCN	0	0	1	4	2	1	-1.3023	1.20638
Keratin, type I cytoskeletal 16 OS=Homo sapiens GN=KRT16 PE=1 SV=4	K1C16_CON-HUMAN	0	0	0	0	0	14	-1.3023	0.427243
Magnesium and cobalt efflux protein CorC OS=Caulobacter crescentus (strain NA1000 / CB15N) GN=corC PE=4 SV=1	A0A0H3C4D4_CAUCN	1	1	0	4	1	5	-1.3023	1.03134
Keratin, type II cytoskeletal 5 OS=Homo sapiens GN=KRT5 PE=1 SV=3	K2C5_CON-HUMAN	4	0	0	6	0	10	-1.31495	0.427781
Non-specific DNA-binding protein Dps/iron-binding ferritin-like antioxidant protein/ferroxidase OS=Caulobacter crescentus (strain NA1000 / CB15N) GN=CCNA_02966 PE=3 SV=1	A0A0H3CBW7_CAUCN	2	2	1	7	4	6	-1.31979	2.03243
Catalase-peroxidase OS=Caulobacter crescentus (strain NA1000 / CB15N) GN=katG PE=3 SV=1	A0A0H3CCD1_CAUCN	0	0	0	3	1	1	-1.33333	1.79236
Cyclohexadienyl dehydrogenase OS=Caulobacter crescentus (strain NA1000 / CB15N) GN=CCNA_02307 PE=4 SV=1	A0A0H3CA35_CAUCN	0	1	1	3	3	3	-1.33333	1.79236
FMN reductase OS=Caulobacter crescentus (strain NA1000 / CB15N) GN=CCNA_02358 PE=4 SV=1	A0A0H3CAG3_CAUCN	0	0	1	1	3	3	-1.33333	1.32403
Heat-inducible transcription repressor HrcA OS=Caulobacter crescentus (strain NA1000 / CB15N) GN=hrcA PE=3 SV=1	HRCA_CAUCN	0	0	0	1	1	3	-1.33333	1.79236
Keratin, type I cytoskeletal 14 OS=Homo sapiens GN=KRT14 PE=1 SV=4	K1C14_CON-HUMAN	0	0	0	0	0	15	-1.33333	0.427243
NTF2 superfamily protein OS=Caulobacter crescentus (strain NA1000 / CB15N) GN=CCNA_02028 PE=4 SV=1	A0A0H3C8T1_CAUCN	0	2	0	2	3	3	-1.33333	1.14813
Riboflavin-specific deaminase family protein OS=Caulobacter crescentus (strain NA1000 / CB15N) GN=CCNA_00929 PE=4 SV=1	A0A0H3C5Y7_CAUCN	0	0	4	3	1	9	-1.33333	0.579534
TetR family transcriptional regulator OS=Caulobacter crescentus (strain NA1000 / CB15N) GN=CCNA_00852 PE=4 SV=1	A0A0H3C6G9_CAUCN	0	0	0	1	3	1	-1.33333	1.79236
D-alanine--D-alanine ligase OS=Caulobacter crescentus (strain NA1000 / CB15N) GN=ddl PE=3 SV=1	A0A0H3CA93_CAUCN	1	2	3	7	7	5	-1.33333	1.84551
Dihydroorotase OS=Caulobacter crescentus (strain NA1000 / CB15N) GN=pyrC PE=3 SV=1	A0A0H3CAV9_CAUCN-DECOY	0	9	8	10	11	14	-1.33333	1.24666
DNA ligase OS=Caulobacter crescentus (strain NA1000 / CB15N) GN=ligA PE=3 SV=1	DNLJ_CAUCN	1	2	0	5	3	3	-1.33333	1.24666
Nitrogen assimilation regulatory protein OS=Caulobacter crescentus (strain NA1000 / CB15N) GN=CCNA_01815 PE=4 SV=1	A0A0H3C8A1_CAUCN	1	2	3	5	7	7	-1.33333	1.84551
Metal-dependent hydrolase OS=Caulobacter crescentus (strain NA1000 / CB15N) GN=CCNA_02012 PE=4 SV=1	A0A0H3C8R5_CAUCN	2	4	4	8	13	9	-1.3568	1.91511
UvrABC system protein A OS=Caulobacter crescentus (strain NA1000 / CB15N) GN=uvrA PE=3 SV=1	A0A0H3CB72_CAUCN	1	5	3	6	12	8	-1.36425	1.20862
Chromosome partitioning protein ParA OS=Caulobacter crescentus (strain NA1000 / CB15N) GN=parA PE=1 SV=1	PARA_CAUCN	1	1	1	3	6	4	-1.37643	2.37496
Pyridoxine/pyridoxamine 5'-phosphate oxidase OS=Caulobacter crescentus (strain NA1000 / CB15N) GN=pdxH PE=3 SV=1	PDXH_CAUCN	1	1	2	4	6	5	-1.37643	2.33788
4-hydroxythreonine-4-phosphate dehydrogenase OS=Caulobacter crescentus (strain NA1000 / CB15N) GN=pdxA PE=3 SV=1	A0A0H3C8R1_CAUCN	0	0	0	2	1	2	-1.38997	2.68878
Chemotaxis receiver protein cheYIII OS=Caulobacter crescentus (strain NA1000 / CB15N) GN=CCNA_02332 PE=4 SV=1	A0A0H3CBT5_CAUCN	0	0	0	2	2	1	-1.38997	2.68878
Citrate lyase beta chain/citryl-CoA lyase subunit OS=Caulobacter crescentus (strain NA1000 / CB15N) GN=CCNA_03774 PE=3 SV=1	A0A0H3CCF9_CAUCN	0	0	1	2	3	2	-1.38997	1.738
Cysteine desulfhydrase/Selenocysteine lyase OS=Caulobacter crescentus (strain NA1000 / CB15N) GN=CCNA_01941 PE=3 SV=1	A0A0H3CAQ6_CAUCN	0	0	0	1	2	2	-1.38997	2.68878
GntR-family transcriptional regulator OS=Caulobacter crescentus (strain NA1000 / CB15N) GN=CCNA_01487 PE=4 SV=1	A0A0H3C875_CAUCN	0	0	0	2	2	1	-1.38997	2.68878
Homoserine O-acetyltransferase OS=Caulobacter crescentus (strain NA1000 / CB15N) GN=metX PE=3 SV=1	METX_CAUCN	0	0	0	2	2	1	-1.38997	2.68878
N-(5'-phosphoribosyl)anthranilate isomerase OS=Caulobacter crescentus (strain NA1000 / CB15N) GN=trpF PE=3 SV=1	A0A0H3CC53_CAUCN	0	0	0	1	2	2	-1.38997	2.68878
Pirin OS=Caulobacter crescentus (strain NA1000 / CB15N) GN=CCNA_03282 PE=3 SV=1	A0A0H3CEH4_CAUCN	0	0	1	2	2	3	-1.38997	1.738
Type I restriction-modification system restriction subunit OS=Caulobacter crescentus (strain NA1000 / CB15N) GN=CCNA_00659 PE=4 SV=1	A0A0H3C5A5_CAUCN	0	1	0	2	3	2	-1.38997	1.738
Uncharacterized protein OS=Caulobacter crescentus (strain NA1000 / CB15N) GN=CCNA_01588 PE=4 SV=1	A0A0H3C9T8_CAUCN	0	0	1	2	3	2	-1.38997	1.738
Uncharacterized protein OS=Caulobacter crescentus (strain NA1000 / CB15N) GN=CCNA_02103 PE=4 SV=1	A0A0H3C9I6_CAUCN	0	0	0	1	2	2	-1.38997	2.68878
30S ribosomal protein S21 OS=Caulobacter crescentus (strain NA1000 / CB15N) GN=rpsU PE=3 SV=1	A0A0H3CEU4_CAUCN	4	3	2	8	11	9	-1.38998	2.31994
50S ribosomal protein L22 OS=Caulobacter crescentus (strain NA1000 / CB15N) GN=rplV PE=3 SV=1	A0A0H3C933_CAUCN	4	5	7	15	15	16	-1.39352	2.65553
3-deoxy-manno-octulosonate cytidylyltransferase OS=Caulobacter crescentus (strain NA1000 / CB15N) GN=CCNA_03029 PE=4 SV=1	A0A0H3CB80_CAUCN	3	0	5	7	6	7	-1.40746	0.831113
Type I restriction-modification system specificity subunit OS=Caulobacter crescentus (strain NA1000 / CB15N) GN=CCNA_00657 PE=4 SV=1	A0A0H3C7H7_CAUCN	1	2	0	6	3	3	-1.40746	1.23485
ATP-dependent transporter SufC OS=Caulobacter crescentus (strain NA1000 / CB15N) GN=sufC PE=4 SV=1	A0A0H3C8K7_CAUCN	1	2	2	7	6	5	-1.40746	2.4499
Uncharacterized protein OS=Caulobacter crescentus (strain NA1000 / CB15N) GN=CCNA_00591 PE=4 SV=1	A0A0H3C436_CAUCN	10	13	15	36	36	33	-1.41319	3.00818
PDZ domain family protein OS=Caulobacter crescentus (strain NA1000 / CB15N) GN=CCNA_00150 PE=4 SV=1	A0A0H3C2W3_CAUCN	0	1	1	3	4	3	-1.44064	1.83315
Two-component receiver domain protein OS=Caulobacter crescentus (strain NA1000 / CB15N) GN=CCNA_03110 PE=4 SV=1	A0A0H3CCE3_CAUCN	0	0	2	4	2	3	-1.44064	1.18865
Gluconate kinase OS=Caulobacter crescentus (strain NA1000 / CB15N) GN=CCNA_00968 PE=4 SV=1	A0A0H3C6T3_CAUCN	2	5	3	9	11	11	-1.44064	2.04852
ROS/MUCR transcriptional regulator OS=Caulobacter crescentus (strain NA1000 / CB15N) GN=CCNA_00982 PE=4 SV=1	A0A0H3C569_CAUCN	3	4	4	11	13	11	-1.44447	3.42249
Uroporphyrin-III C-methyltransferase/Precorrin-2 dehydrogenase/Sirohydrochlorin ferrochelatase OS=Caulobacter crescentus (strain NA1000 / CB15N) GN=CCNA_00024 PE=4 SV=1	A0A0H3C2J6_CAUCN	1	1	5	9	6	6	-1.45056	1.22672
FeS assembly protein SufD OS=Caulobacter crescentus (strain NA1000 / CB15N) GN=sufD PE=4 SV=1	A0A0H3C7S9_CAUCN	2	1	1	5	5	6	-1.46411	2.66345
Rsh ppGpp hydrolase-synthetase OS=Caulobacter crescentus (strain NA1000 / CB15N) GN=spoT PE=3 SV=1	A0A0H3C9W6_CAUCN	0	0	2	3	3	3	-1.47168	1.30509
Dihydroorotase OS=Caulobacter crescentus (strain NA1000 / CB15N) GN=pyrC PE=3 SV=1	A0A0H3CAV9_CAUCN	0	1	2	3	5	3	-1.48648	0.611322
Vegetatible incompatibility protein HET-E-1 OS=Caulobacter crescentus (strain NA1000 / CB15N) GN=CCNA_00326 PE=4 SV=1	A0A0H3C517_CAUCN	2	2	3	9	7	9	-1.49131	2.98201
FAD/FMN-containing dehydrogenase OS=Caulobacter crescentus (strain NA1000 / CB15N) GN=CCNA_03500 PE=4 SV=1	A0A0H3CD86_CAUCN	0	1	1	2	4	5	-1.49728	1.54101
Fumarylacetoacetase superfamily protein OS=Caulobacter crescentus (strain NA1000 / CB15N) GN=CCNA_02614 PE=4 SV=1	A0A0H3CB03_CAUCN	2	0	2	6	5	4	-1.51477	1.29866
PAS-containing EAL phosphodiesterase OS=Caulobacter crescentus (strain NA1000 / CB15N) GN=CCNA_01140 PE=4 SV=1	A0A0H3C782_CAUCN	0	0	0	1	3	2	-1.52832	2.20645
Phosphoribosyl-ATP pyrophosphatase OS=Caulobacter crescentus (strain NA1000 / CB15N) GN=hisE PE=3 SV=1	HIS2_CAUCN	0	0	0	1	3	2	-1.52832	2.20645
Uncharacterized protein OS=Caulobacter crescentus (strain NA1000 / CB15N) GN=CCNA_01445 PE=4 SV=1	A0A0H3C6J5_CAUCN	0	1	3	3	6	6	-1.53824	1.13567
Alkylphosphonate utilization operon protein PhnA OS=Caulobacter crescentus (strain NA1000 / CB15N) GN=CCNA_03100 PE=4 SV=1	A0A0H3CBE6_CAUCN	1	2	2	6	7	7	-1.54581	2.77842
ArsR family/SAM-dependent transcriptional regulator OS=Caulobacter crescentus (strain NA1000 / CB15N) GN=CCNA_02225 PE=4 SV=1	A0A0H3C9V6_CAUCN	0	2	1	4	4	5	-1.54795	1.51843
Putative NADH dehydrogenase/NAD(P)H nitroreductase CCNA_00059 OS=Caulobacter crescentus (strain NA1000 / CB15N) GN=CCNA_00059 PE=3 SV=1	Y059_CAUCN	2	3	3	9	10	10	-1.55194	3.35614
50S ribosomal protein L9 OS=Caulobacter crescentus (strain NA1000 / CB15N) GN=rplI PE=3 SV=1	RL9_CAUCN	9	14	12	29	45	36	-1.57022	2.50305
Stalk cross-band protein StpD OS=Caulobacter crescentus (strain NA1000 / CB15N) GN=stpD PE=4 SV=1	A0A0H3C9Z9_CAUCN	0	0	2	4	3	3	-1.57899	1.36793
Membrane-bound aldehyde dehydrogenase, large subunit OS=Caulobacter crescentus (strain NA1000 / CB15N) GN=CCNA_02352 PE=4 SV=1	A0A0H3CA84_CAUCN	0	3	5	8	7	8	-1.58496	0.945002
Aspartyl/glutamyl-tRNA(Asn/Gln) amidotransferase subunit C OS=Caulobacter crescentus (strain NA1000 / CB15N) GN=gatC PE=3 SV=1	GATC_CAUCN	0	0	0	2	2	2	-1.58496	0
Conserved hypothetical cytosolic protein OS=Caulobacter crescentus (strain NA1000 / CB15N) GN=CCNA_02249 PE=4 SV=1	A0A0H3C9C8_CAUCN	0	0	0	2	2	2	-1.58496	0
SDR pteridine reductase OS=Caulobacter crescentus (strain NA1000 / CB15N) GN=CCNA_00422 PE=4 SV=1	A0A0H3C5D6_CAUCN	0	0	0	2	2	2	-1.58496	0
3-methyl-2-oxobutanoate hydroxymethyltransferase OS=Caulobacter crescentus (strain NA1000 / CB15N) GN=panB PE=3 SV=1	PANB_CAUCN	0	1	3	5	5	5	-1.58496	1.28713
Bifunctional uridylyltransferase/uridylyl-removing enzyme OS=Caulobacter crescentus (strain NA1000 / CB15N) GN=glnD PE=3 SV=1	GLND_CAUCN	1	2	5	9	9	9	-1.59862	1.58598
TonB-dependent outer membrane receptor OS=Caulobacter crescentus (strain NA1000 / CB15N) GN=CCNA_03108 PE=3 SV=1	A0A0H3CCA6_CAUCN	0	11	1	9	22	2	-1.61516	0.518847
DnaJ domain protein OS=Caulobacter crescentus (strain NA1000 / CB15N) GN=CCNA_03105 PE=4 SV=1	A0A0H3CDY5_CAUCN	0	0	0	1	4	2	-1.63563	1.89005
Nitrogen regulatory protein P-II OS=Caulobacter crescentus (strain NA1000 / CB15N) GN=CCNA_02046 PE=3 SV=1	A0A0H3C8U4_CAUCN	0	1	0	2	4	3	-1.63563	1.8399
Ribosome maturation factor RimM OS=Caulobacter crescentus (strain NA1000 / CB15N) GN=rimM PE=3 SV=1	A0A0H3CFW1_CAUCN	0	1	0	2	4	3	-1.63563	1.8399
Uncharacterized protein OS=Caulobacter crescentus (strain NA1000 / CB15N) GN=CCNA_02436 PE=4 SV=1	A0A0H3CC34_CAUCN	0	0	1	2	3	4	-1.63563	1.8399
DNA helicase OS=Caulobacter crescentus (strain NA1000 / CB15N) GN=uvrD PE=3 SV=1	A0A0H3C7U0_CAUCN	0	1	1	4	3	5	-1.63563	1.92393
Phosphoribosylaminoimidazole-succinocarboxamide synthase OS=Caulobacter crescentus (strain NA1000 / CB15N) GN=purC PE=3 SV=1	A0A0H3CD17_CAUCN	0	1	2	5	5	4	-1.63563	1.59318
Two-component receiver domain protein OS=Caulobacter crescentus (strain NA1000 / CB15N) GN=CCNA_02659 PE=4 SV=1	A0A0H3C9M1_CAUCN	0	1	1	4	4	4	-1.65526	2.11495
Acyl-CoA dehydrogenase OS=Caulobacter crescentus (strain NA1000 / CB15N) GN=CCNA_00726 PE=3 SV=1	A0A0H3C5E8_CAUCN	0	2	0	3	4	4	-1.6863	1.45277
Acetolactate synthase small subunit OS=Caulobacter crescentus (strain NA1000 / CB15N) GN=CCNA_02186 PE=4 SV=1	A0A0H3CBE5_CAUCN	1	3	1	8	7	7	-1.72331	2.15503
Arginine N-succinyltransferase, beta chain OS=Caulobacter crescentus (strain NA1000 / CB15N) GN=CCNA_01678 PE=4 SV=1	A0A0H3CA03_CAUCN	0	0	0	2	3	2	-1.72331	3.62187
Multifunctional fatty acid oxidation complex subunit alpha FadJ OS=Caulobacter crescentus (strain NA1000 / CB15N) GN=fadJ PE=4 SV=1	A0A0H3CEI3_CAUCN	0	0	0	2	3	2	-1.72331	3.62187
Small heat shock protein OS=Caulobacter crescentus (strain NA1000 / CB15N) GN=CCNA_02341 PE=3 SV=1	A0A0H3CAF1_CAUCN	0	0	0	2	2	3	-1.72331	3.62187
Response regulator PleD OS=Caulobacter crescentus (strain NA1000 / CB15N) GN=pleD PE=1 SV=1	PLED_CAUCN	1	2	4	8	9	11	-1.72331	1.89646
General stress protein 17O OS=Caulobacter crescentus (strain NA1000 / CB15N) GN=CCNA_00990 PE=4 SV=1	A0A0H3C729_CAUCN	2	0	2	6	7	5	-1.7408	1.48827
AMP nucleosidase OS=Caulobacter crescentus (strain NA1000 / CB15N) GN=amn PE=3 SV=1	A0A0H3C461_CAUCN	0	1	1	5	4	4	-1.74294	2.14287
Cytidylate kinase OS=Caulobacter crescentus (strain NA1000 / CB15N) GN=cmk PE=3 SV=1	KCY_CAUCN	0	1	0	4	3	3	-1.77398	2.14564
Membrane alanine aminopeptidase OS=Caulobacter crescentus (strain NA1000 / CB15N) GN=CCNA_02566 PE=4 SV=1	A0A0H3CAZ3_CAUCN	0	1	0	3	3	4	-1.77398	2.14564
TetR-family transcriptional regulator OS=Caulobacter crescentus (strain NA1000 / CB15N) GN=CCNA_02287 PE=4 SV=1	A0A0H3CA16_CAUCN	0	0	0	3	4	1	-1.77398	1.95143
Uncharacterized protein OS=Caulobacter crescentus (strain NA1000 / CB15N) GN=CCNA_01517 PE=4 SV=1	A0A0H3C851_CAUCN	1	2	0	4	6	6	-1.78389	1.6579
Dihydrofolate reductase OS=Caulobacter crescentus (strain NA1000 / CB15N) GN=CCNA_02210 PE=3 SV=1	A0A0H3C9U0_CAUCN	0	0	2	4	4	4	-1.79361	1.56217
Nitrogen regulatory protein GlnK OS=Caulobacter crescentus (strain NA1000 / CB15N) GN=CCNA_01400 PE=3 SV=1	A0A0H3C7U8_CAUCN	0	0	0	4	2	2	-1.83062	2.76135
Nucleotidyltransferase family protein OS=Caulobacter crescentus (strain NA1000 / CB15N) GN=CCNA_01210 PE=4 SV=1	A0A0H3C7D9_CAUCN	0	3	2	8	9	5	-1.83062	1.3197
Acetyl ornithine aminotransferase OS=Caulobacter crescentus (strain NA1000 / CB15N) GN=CCNA_03233 PE=3 SV=1	A0A0H3CBV1_CAUCN	0	0	0	3	3	2	-1.86165	3.7534
Stalk-specific protein X OS=Caulobacter crescentus (strain NA1000 / CB15N) GN=stpX PE=4 SV=1	A0A0H3C927_CAUCN	0	0	0	2	3	3	-1.86165	3.7534
Ribosome maturation factor RimP OS=Caulobacter crescentus (strain NA1000 / CB15N) GN=rimP PE=3 SV=1	RIMP_CAUCN	1	0	0	4	3	4	-1.88129	2.2367
Chromosome partition protein Smc OS=Caulobacter crescentus (strain NA1000 / CB15N) GN=smc PE=1 SV=1	SMC_CAUCN	0	3	3	8	9	8	-1.88726	1.32153
DNA recombination-mediator protein A, SMF family OS=Caulobacter crescentus (strain NA1000 / CB15N) GN=dprA PE=4 SV=1	A0A0H3C9B5_CAUCN	0	0	2	3	4	7	-1.91232	1.46662
Ribonuclease R OS=Caulobacter crescentus (strain NA1000 / CB15N) GN=rnr PE=3 SV=1	A0A0H3CAS2_CAUCN	1	0	4	8	7	7	-1.94933	1.35047
Chaperone protein DnaJ OS=Caulobacter crescentus (strain NA1000 / CB15N) GN=dnaJ PE=3 SV=1	A0A0H3C5R3_CAUCN	0	0	0	3	2	4	-1.96896	3.116
Hydroxyacylglutathione hydrolase OS=Caulobacter crescentus (strain NA1000 / CB15N) GN=gloB PE=3 SV=1	A0A0H3C4Z8_CAUCN	0	0	0	2	3	4	-1.96896	3.116
Exodeoxyribonuclease III OS=Caulobacter crescentus (strain NA1000 / CB15N) GN=CCNA_02090 PE=4 SV=1	A0A0H3C856_CAUCN	0	0	1	3	5	4	-1.96896	2.20602
DNA modification methyltransferase-related protein OS=Caulobacter crescentus (strain NA1000 / CB15N) GN=CCNA_00869 PE=4 SV=1	A0A0H3C6H9_CAUCN	0	0	0	2	4	4	-2.07627	2.96916
Small coiled-coil domain protein OS=Caulobacter crescentus (strain NA1000 / CB15N) GN=CCNA_03403 PE=4 SV=1	A0A0H3CC79_CAUCN	0	0	0	3	3	4	-2.10731	4.40168
Phosphoglucomutase/phosphomannomutase OS=Caulobacter crescentus (strain NA1000 / CB15N) GN=CCNA_00083 PE=3 SV=1	A0A0H3C2P3_CAUCN	0	1	3	10	6	8	-2.14557	1.61661
4-hydroxy-tetrahydrodipicolinate synthase OS=Caulobacter crescentus (strain NA1000 / CB15N) GN=dapA PE=3 SV=1	A0A0H3C8Z8_CAUCN	0	0	0	5	3	4	-2.3023	3.77288
Leucyl aminopeptidase OS=Caulobacter crescentus (strain NA1000 / CB15N) GN=CCNA_03032 PE=3 SV=1	A0A0H3CDR6_CAUCN	0	0	0	4	4	4	-2.32193	0
Dephospho-CoA kinase OS=Caulobacter crescentus (strain NA1000 / CB15N) GN=coaE PE=3 SV=1	A0A0H3C2I0_CAUCN	1	0	0	5	5	6	-2.32576	2.61464
2,5-diketo-D-gluconic acid reductase OS=Caulobacter crescentus (strain NA1000 / CB15N) GN=CCNA_03541 PE=4 SV=1	A0A0H3CDD0_CAUCN	0	0	0	5	8	7	-2.9183	4.13301
Flagellin OS=Caulobacter crescentus (strain NA1000 / CB15N) GN=fljN PE=3 SV=1	A0A0H3C4Q0_CAUCN	0	0	0	9	13	10	-3.52957	4.77867

## Sheet: CrbA-FLAG
		CrbA-FLAG peptide counts		CrbA (neg. Control) peptide counts
Identified Proteins (annotation)	Uniprot Accession Number	CrbA-FLAG (1)	CrbA-FLAG (2)	CrbA (1)	CrbA (2)	log2(difference)	-log10(pvalue)
D-alanyl-D-alanine serine-type carboxypeptidase OS=Caulobacter crescentus (strain NA1000 / CB15N) GN=CCNA_02243 PE=3 SV=1	A0A0H3C8K5_CAUCN	554	535	4	6	6.52658	2.85546
Stalk-specific protein X OS=Caulobacter crescentus (strain NA1000 / CB15N) GN=stpX PE=4 SV=1	A0A0H3C927_CAUCN	13	26	0	2	3.48864	1.19756
Uncharacterized protein OS=Caulobacter crescentus (strain NA1000 / CB15N) GN=CCNA_03773 PE=4 SV=1	A0A0H3CFW6_CAUCN	5	8	0	0	2.87744	1.99249
TonB-dependent outer membrane receptor OS=Caulobacter crescentus (strain NA1000 / CB15N) GN=CCNA_01155 PE=3 SV=1	A0A0H3C8S1_CAUCN	5	4	0	0	2.45345	2.54345
Acylamino-acid-releasing enzyme OS=Caulobacter crescentus (strain NA1000 / CB15N) GN=CCNA_03355 PE=4 SV=1	A0A0H3CC42_CAUCN	7	10	0	2	2.43723	1.00858
Uncharacterized protein OS=Caulobacter crescentus (strain NA1000 / CB15N) GN=CCNA_01587 PE=4 SV=1	A0A0H3C8G6_CAUCN	6	7	0	1	2.40368	1.37608
Multimodular transpeptidase-transglycosylase PbpX OS=Caulobacter crescentus (strain NA1000 / CB15N) GN=pbpX PE=4 SV=1	A0A0H3C6C5_CAUCN	5	6	1	0	2.19616	1.29821
Methyltransferase OS=Caulobacter crescentus (strain NA1000 / CB15N) GN=CCNA_02340 PE=4 SV=1	A0A0H3CA74_CAUCN	3	4	0	0	2.16096	2.25943
Amelogenin/CpxP-related protein OS=Caulobacter crescentus (strain NA1000 / CB15N) GN=CCNA_03997 PE=4 SV=1	A0A0H3J1T3_CAUCN	10	8	0	4	2.15371	0.684039
Uncharacterized protein OS=Caulobacter crescentus (strain NA1000 / CB15N) GN=CCNA_00398 PE=4 SV=1	A0A0H3C6R0_CAUCN	15	17	1	7	2.08496	0.76106
Zinc metalloprotease OS=Caulobacter crescentus (strain NA1000 / CB15N) GN=CCNA_03619 PE=4 SV=1	A0A0H3CCN8_CAUCN	2	10	0	1	2.0222	0.704941
Tetratricopeptide repeat family protein OS=Caulobacter crescentus (strain NA1000 / CB15N) GN=CCNA_01396 PE=4 SV=1	A0A0H3C996_CAUCN	3	3	0	0	2	0
Tim44-like domain protein OS=Caulobacter crescentus (strain NA1000 / CB15N) GN=CCNA_03857 PE=4 SV=1	A0A0H3CE89_CAUCN	3	3	0	0	2	0
Aminopeptidase OS=Caulobacter crescentus (strain NA1000 / CB15N) GN=CCNA_02933 PE=4 SV=1	A0A0H3CBT6_CAUCN	10	10	1	4	1.79847	0.948113
LPS-assembly protein LptD OS=Caulobacter crescentus (strain NA1000 / CB15N) GN=lptD PE=3 SV=1	A0A0H3CA88_CAUCN	3	5	1	0	1.79248	1.04343
Alpha2 macroglobulin domain-containing extracellular protein OS=Caulobacter crescentus (strain NA1000 / CB15N) GN=CCNA_03686 PE=4 SV=1	A0A0H3CDR9_CAUCN	2	3	0	0	1.79248	1.88142
Aspartate protease OS=Caulobacter crescentus (strain NA1000 / CB15N) GN=CCNA_00508 PE=4 SV=1	A0A0H3C3W8_CAUCN	2	3	0	0	1.79248	1.88142
CTP synthase OS=Caulobacter crescentus (strain NA1000 / CB15N) GN=pyrG PE=3 SV=1	PYRG_CAUCN	3	2	0	0	1.79248	1.88142
O-succinylhomoserine sulfhydrylase OS=Caulobacter crescentus (strain NA1000 / CB15N) GN=metZ PE=3 SV=1	A0A0H3C9I9_CAUCN	2	3	0	0	1.79248	1.88142
PiuB-related membrane protein OS=Caulobacter crescentus (strain NA1000 / CB15N) GN=CCNA_03616 PE=4 SV=1	A0A0H3CDU1_CAUCN	2	3	0	0	1.79248	1.88142
ABC transporter ATP-binding protein OS=Caulobacter crescentus (strain NA1000 / CB15N) GN=CCNA_03681 PE=4 SV=1	A0A0H3CDR3_CAUCN	3	4	0	1	1.66096	1.0598
DNA-directed RNA polymerase subunit beta OS=Caulobacter crescentus (strain NA1000 / CB15N) GN=rpoB PE=3 SV=1	RPOB_CAUCN	3	4	0	1	1.66096	1.0598
TonB-dependent receptor OS=Caulobacter crescentus (strain NA1000 / CB15N) GN=CCNA_01859 PE=3 SV=1	A0A0H3C8C8_CAUCN	11	15	3	4	1.63152	1.60299
Membrane protease family, stomatin/prohibitin-like protein OS=Caulobacter crescentus (strain NA1000 / CB15N) GN=CCNA_03485 PE=4 SV=1	A0A0H3CDE5_CAUCN	5	8	1	2	1.58496	1.20863
Aminopeptidase OS=Caulobacter crescentus (strain NA1000 / CB15N) GN=CCNA_02627 PE=4 SV=1	A0A0H3CB13_CAUCN	2	2	0	0	1.58496	0
Dimethylallyltransferase/geranyltranstransferase OS=Caulobacter crescentus (strain NA1000 / CB15N) GN=CCNA_02150 PE=3 SV=1	A0A0H3C9P5_CAUCN	2	2	0	0	1.58496	0
Long-chain fatty acid transport protein OS=Caulobacter crescentus (strain NA1000 / CB15N) GN=CCNA_02179 PE=4 SV=1	A0A0H3CA13_CAUCN	2	2	0	0	1.58496	0
Uncharacterized protein OS=Caulobacter crescentus (strain NA1000 / CB15N) GN=CCNA_01090 PE=4 SV=1	A0A0H3C8L8_CAUCN	2	2	0	0	1.58496	0
Uncharacterized protein OS=Caulobacter crescentus (strain NA1000 / CB15N) GN=CCNA_01581 PE=4 SV=1	A0A0H3C8B7_CAUCN	2	2	0	0	1.58496	0
GTP cyclohydrolase-2 OS=Caulobacter crescentus (strain NA1000 / CB15N) GN=CCNA_00931 PE=3 SV=1	A0A0H3C6U2_CAUCN	3	5	0	2	1.5	0.662007
5'-nucleotidase SurE OS=Caulobacter crescentus (strain NA1000 / CB15N) GN=surE PE=3 SV=1	SURE_CAUCN	3	1	0	0	1.5	1.02015
Cytochrome c oxidase subunit 2 OS=Caulobacter crescentus (strain NA1000 / CB15N) GN=coxB PE=3 SV=1	A0A0H3CF54_CAUCN	3	3	1	0	1.5	1.02015
Ribose-phosphate pyrophosphokinase OS=Caulobacter crescentus (strain NA1000 / CB15N) GN=prs PE=3 SV=1	KPRS_CAUCN	3	3	0	1	1.5	1.02015
Uncharacterized protein OS=Caulobacter crescentus (strain NA1000 / CB15N) GN=CCNA_03001 PE=4 SV=1	A0A0H3CDN1_CAUCN	1	3	0	0	1.5	1.02015
Peptidoglycan binding endopeptidase DipM OS=Caulobacter crescentus (strain NA1000 / CB15N) GN=dipM PE=4 SV=1	A0A0H3C9Q9_CAUCN	21	20	5	9	1.47243	1.23858
Glutamate--tRNA ligase OS=Caulobacter crescentus (strain NA1000 / CB15N) GN=gltX PE=3 SV=1	A0A0H3C8P5_CAUCN	6	5	1	2	1.40368	1.33469
Chaperone protein DnaK OS=Caulobacter crescentus (strain NA1000 / CB15N) GN=dnaK PE=2 SV=1	A0A0H3C527_CAUCN	90	82	23	45	1.38716	1.0017
ATP-dependent clp protease ATP-binding subunit ClpA OS=Caulobacter crescentus (strain NA1000 / CB15N) GN=clpA PE=3 SV=1	A0A0H3C9D6_CAUCN	3	4	0	2	1.36848	0.633264
HerA helicase-related ATPase OS=Caulobacter crescentus (strain NA1000 / CB15N) GN=CCNA_00088 PE=4 SV=1	A0A0H3C2P9_CAUCN	4	3	0	2	1.36848	0.633264
NADP-dependent malic enzyme OS=Caulobacter crescentus (strain NA1000 / CB15N) GN=CCNA_02704 PE=4 SV=1	A0A0H3CCV7_CAUCN	3	4	0	2	1.36848	0.633264
RNA polymerase sigma factor RpoH OS=Caulobacter crescentus (strain NA1000 / CB15N) GN=rpoH PE=3 SV=2	RPOH_CAUCN	3	4	0	2	1.36848	0.633264
SH3 domain-containing cell surface protein OS=Caulobacter crescentus (strain NA1000 / CB15N) GN=CCNA_00359 PE=4 SV=1	A0A0H3C5P3_CAUCN	7	9	1	5	1.36848	0.633264
TonB-dependent receptor OS=Caulobacter crescentus (strain NA1000 / CB15N) GN=CCNA_02910 PE=3 SV=1	A0A0H3CBS1_CAUCN	13	19	5	6	1.36848	1.4036
Pentapeptide repeats containing protein OS=Caulobacter crescentus (strain NA1000 / CB15N) GN=CCNA_01968 PE=4 SV=1	A0A0H3CAS8_CAUCN	4	4	0	3	1.32193	0.498761
Transcription termination factor Rho OS=Caulobacter crescentus (strain NA1000 / CB15N) GN=rho PE=3 SV=1	A0A0H3CG88_CAUCN	17	14	4	8	1.29248	0.997832
Autotransporter protein OS=Caulobacter crescentus (strain NA1000 / CB15N) GN=CCNA_00290 PE=4 SV=1	A0A0H3C5K7_CAUCN	5	5	2	1	1.29248	1.32254
ACT domain protein OS=Caulobacter crescentus (strain NA1000 / CB15N) GN=CCNA_01092 PE=4 SV=1	A0A0H3C6G6_CAUCN	3	5	0	3	1.29248	0.467793
Cobaltochelatase cobS subunit OS=Caulobacter crescentus (strain NA1000 / CB15N) GN=CCNA_03115 PE=4 SV=1	A0A0H3CCB1_CAUCN	3	5	1	1	1.29248	1.32254
Acetolactate synthase small subunit OS=Caulobacter crescentus (strain NA1000 / CB15N) GN=CCNA_02186 PE=4 SV=1	A0A0H3CBE5_CAUCN	2	3	0	1	1.29248	0.855072
Acyl-CoA dehydrogenase OS=Caulobacter crescentus (strain NA1000 / CB15N) GN=CCNA_02413 PE=3 SV=1	A0A0H3CC12_CAUCN	2	1	0	0	1.29248	1.32254
Aminoacyl-histidine dipeptidase OS=Caulobacter crescentus (strain NA1000 / CB15N) GN=CCNA_03127 PE=4 SV=1	A0A0H3CE08_CAUCN	1	2	0	0	1.29248	1.32254
AraC-family transcriptional regulator OS=Caulobacter crescentus (strain NA1000 / CB15N) GN=CCNA_01857 PE=4 SV=1	A0A0H3CAH0_CAUCN	1	2	0	0	1.29248	1.32254
ATP-dependent protease subunit OS=Caulobacter crescentus (strain NA1000 / CB15N) GN=CCNA_02072 PE=4 SV=1	A0A0H3C846_CAUCN	2	1	0	0	1.29248	1.32254
Chemotaxis histidine kinase protein cheAI OS=Caulobacter crescentus (strain NA1000 / CB15N) GN=cheAI PE=4 SV=1	A0A0H3C5E9_CAUCN	7	2	0	3	1.29248	0.395754
GTPase Era OS=Caulobacter crescentus (strain NA1000 / CB15N) GN=era PE=3 SV=1	ERA_CAUCN	2	3	0	1	1.29248	0.855072
LemA protein OS=Caulobacter crescentus (strain NA1000 / CB15N) GN=CCNA_03568 PE=4 SV=1	A0A0H3CDF3_CAUCN	1	2	0	0	1.29248	1.32254
Peptidase, M16 family OS=Caulobacter crescentus (strain NA1000 / CB15N) GN=CCNA_03699 PE=4 SV=1	A0A0H3CC94_CAUCN	1	2	0	0	1.29248	1.32254
Peptidyl-dipeptidase DCP OS=Caulobacter crescentus (strain NA1000 / CB15N) GN=CCNA_03816 PE=3 SV=1	A0A0H3CG38_CAUCN	1	2	0	0	1.29248	1.32254
Phosphate-binding protein OS=Caulobacter crescentus (strain NA1000 / CB15N) GN=CCNA_01583 PE=4 SV=1	A0A0H3C9T4_CAUCN	2	3	1	0	1.29248	0.855072
Sulfate adenylyltransferase subunit 2 OS=Caulobacter crescentus (strain NA1000 / CB15N) GN=cysD PE=3 SV=1	A0A0H3C6X6_CAUCN	1	2	0	0	1.29248	1.32254
Two-component receiver domain protein OS=Caulobacter crescentus (strain NA1000 / CB15N) GN=CCNA_03110 PE=4 SV=1	A0A0H3CCE3_CAUCN	2	1	0	0	1.29248	1.32254
Type I restriction-modification system methylation subunit OS=Caulobacter crescentus (strain NA1000 / CB15N) GN=CCNA_00656 PE=4 SV=1	A0A0H3C6A9_CAUCN	3	2	0	1	1.29248	0.855072
Uncharacterized protein OS=Caulobacter crescentus (strain NA1000 / CB15N) GN=CCNA_00636 PE=4 SV=1	A0A0H3C692_CAUCN	1	2	0	0	1.29248	1.32254
Uncharacterized protein OS=Caulobacter crescentus (strain NA1000 / CB15N) GN=CCNA_01371 PE=4 SV=1	A0A0H3C971_CAUCN	2	1	0	0	1.29248	1.32254
Uncharacterized protein OS=Caulobacter crescentus (strain NA1000 / CB15N) GN=CCNA_01929 PE=4 SV=1	A0A0H3C938_CAUCN	1	2	0	0	1.29248	1.32254
Uncharacterized protein OS=Caulobacter crescentus (strain NA1000 / CB15N) GN=CCNA_02207 PE=4 SV=1	A0A0H3CBG3_CAUCN	2	1	0	0	1.29248	1.32254
Uncharacterized protein OS=Caulobacter crescentus (strain NA1000 / CB15N) GN=CCNA_02774 PE=4 SV=1	A0A0H3C9Y6_CAUCN	2	1	0	0	1.29248	1.32254
Low-affinity zinc transport protein OS=Caulobacter crescentus (strain NA1000 / CB15N) GN=CCNA_00323 PE=4 SV=1	A0A0H3C3B1_CAUCN	10	10	2	6	1.26327	0.757712
50S ribosomal protein L31 OS=Caulobacter crescentus (strain NA1000 / CB15N) GN=rpmE PE=3 SV=1	RL31_CAUCN	7	14	2	6	1.25729	0.619205
TonB-dependent receptor OS=Caulobacter crescentus (strain NA1000 / CB15N) GN=CCNA_00214 PE=3 SV=1	A0A0H3C421_CAUCN	37	41	12	21	1.24019	1.07131
TonB-dependent receptor OS=Caulobacter crescentus (strain NA1000 / CB15N) GN=CCNA_01585 PE=3 SV=1	A0A0H3C7T0_CAUCN	51	54	14	34	1.22281	0.73517
M16 family peptidase OS=Caulobacter crescentus (strain NA1000 / CB15N) GN=CCNA_02661 PE=4 SV=1	A0A0H3CB39_CAUCN	22	16	5	11	1.22055	0.810559
Glucose / sorbosone dehydrogenase OS=Caulobacter crescentus (strain NA1000 / CB15N) GN=CCNA_01575 PE=4 SV=1	A0A0H3C7S1_CAUCN	8	5	1	4	1.21648	0.630047
Ribosome-associated factor Y OS=Caulobacter crescentus (strain NA1000 / CB15N) GN=CCNA_03711 PE=4 SV=1	A0A0H3CE34_CAUCN	3	3	0	2	1.20752	0.573414
Uncharacterized protein OS=Caulobacter crescentus (strain NA1000 / CB15N) GN=CCNA_03826 PE=4 SV=1	A0A0H3CE66_CAUCN	3	3	0	2	1.20752	0.573414
Dihydroxy-acid dehydratase OS=Caulobacter crescentus (strain NA1000 / CB15N) GN=ilvD PE=3 SV=1	ILVD_CAUCN	18	14	5	8	1.19997	1.14749
Alanine--tRNA ligase OS=Caulobacter crescentus (strain NA1000 / CB15N) GN=alaS PE=3 SV=1	A0A0H3C9J0_CAUCN	13	14	3	9	1.19616	0.671825
RNA polymerase sigma factor RpoD OS=Caulobacter crescentus (strain NA1000 / CB15N) GN=rpoD PE=3 SV=1	A0A0H3CAV3_CAUCN	15	13	3	10	1.17396	0.598996
Phenylalanine--tRNA ligase beta subunit OS=Caulobacter crescentus (strain NA1000 / CB15N) GN=pheT PE=3 SV=1	A0A0H3C8M4_CAUCN	5	4	2	1	1.16096	1.164
2,3-bisphosphoglycerate-dependent phosphoglycerate mutase OS=Caulobacter crescentus (strain NA1000 / CB15N) GN=gpmA PE=3 SV=1	GPMA_CAUCN	2	4	0	2	1.16096	0.501201
NADP-dependent malic enzyme OS=Caulobacter crescentus (strain NA1000 / CB15N) GN=CCNA_03663 PE=4 SV=1	A0A0H3CFK2_CAUCN	4	3	1	1	1.16096	1.72849
Probable transaldolase OS=Caulobacter crescentus (strain NA1000 / CB15N) GN=tal PE=3 SV=1	TAL_CAUCN	4	3	1	1	1.16096	1.72849
Xylonolactonase xylC OS=Caulobacter crescentus (strain NA1000 / CB15N) GN=xylC PE=4 SV=1	A0A0H3C6P8_CAUCN	3	4	1	1	1.16096	1.72849
50S ribosomal protein L25 OS=Caulobacter crescentus (strain NA1000 / CB15N) GN=rplY PE=3 SV=1	RL25_CAUCN	6	9	2	4	1.1112	0.879558
Guanylate kinase OS=Caulobacter crescentus (strain NA1000 / CB15N) GN=gmk PE=3 SV=1	A0A0H3C8Q7_CAUCN	1	6	0	2	1.1112	0.344071
50S ribosomal protein L17 OS=Caulobacter crescentus (strain NA1000 / CB15N) GN=rplQ PE=3 SV=1	RL17_CAUCN	2	2	0	1	1.08496	0.789894
Beta-lactamase, type II OS=Caulobacter crescentus (strain NA1000 / CB15N) GN=CCNA_02223 PE=4 SV=1	A0A0H3C8I8_CAUCN	2	2	0	1	1.08496	0.789894
Branched-chain amino acid aminotransferase OS=Caulobacter crescentus (strain NA1000 / CB15N) GN=CCNA_03024 PE=3 SV=1	A0A0H3CB77_CAUCN	2	2	0	1	1.08496	0.789894
CusF-family protein OS=Caulobacter crescentus (strain NA1000 / CB15N) GN=CCNA_02096 PE=4 SV=1	A0A0H3C8Y5_CAUCN	2	2	1	0	1.08496	0.789894
Methylmalonic acid semialdehyde dehydrogenase OS=Caulobacter crescentus (strain NA1000 / CB15N) GN=CCNA_02357 PE=4 SV=1	A0A0H3CA89_CAUCN	2	2	0	1	1.08496	0.789894
Phosphoribosylformylglycinamidine synthase subunit PurL OS=Caulobacter crescentus (strain NA1000 / CB15N) GN=purL PE=3 SV=1	A0A0H3CA58_CAUCN	2	2	0	1	1.08496	0.789894
Uncharacterized protein OS=Caulobacter crescentus (strain NA1000 / CB15N) GN=CCNA_03906 PE=4 SV=1	A0A0H3IFN4_CAUCN	2	2	0	1	1.08496	0.789894
Ferrichrome-iron receptor OS=Caulobacter crescentus (strain NA1000 / CB15N) GN=CCNA_01856 PE=3 SV=1	A0A0H3C999_CAUCN	7	9	2	5	1.076	0.751869
Type I secretion adaptor protein hlyD OS=Caulobacter crescentus (strain NA1000 / CB15N) GN=hlyD PE=4 SV=1	A0A0H3C5E3_CAUCN	6	4	1	3	1.06464	0.708851
50S ribosomal protein L29 OS=Caulobacter crescentus (strain NA1000 / CB15N) GN=rpmC PE=3 SV=1	RL29_CAUCN	8	11	4	4	1.05552	1.43714
Membrane protein insertase YidC OS=Caulobacter crescentus (strain NA1000 / CB15N) GN=yidC PE=3 SV=1	YIDC_CAUCN	7	7	2	4	1.04655	0.979499
Bifunctional purine biosynthesis protein PurH OS=Caulobacter crescentus (strain NA1000 / CB15N) GN=purH PE=3 SV=1	A0A0H3C3Q7_CAUCN	12	13	3	10	1.02418	0.527934
6,7-dimethyl-8-ribityllumazine synthase OS=Caulobacter crescentus (strain NA1000 / CB15N) GN=ribH PE=3 SV=1	A0A0H3C819_CAUCN	0	1	1	2	1	0.460191
Adenylosuccinate lyase OS=Caulobacter crescentus (strain NA1000 / CB15N) GN=CCNA_02572 PE=3 SV=1	A0A0H3CCG5_CAUCN	1	1	0	0	1	0
Aldehyde dehydrogenase OS=Caulobacter crescentus (strain NA1000 / CB15N) GN=CCNA_03695 PE=3 SV=1	A0A0H3CCV8_CAUCN	3	1	0	1	1	0.533291
Anthranilate synthase component I OS=Caulobacter crescentus (strain NA1000 / CB15N) GN=CCNA_01972 PE=4 SV=1	A0A0H3C9J6_CAUCN	3	2	0	2	1	0.460191
Aspartyl/glutamyl-tRNA(Asn/Gln) amidotransferase subunit C OS=Caulobacter crescentus (strain NA1000 / CB15N) GN=gatC PE=3 SV=1	GATC_CAUCN	1	1	0	0	1	0
Bifunctional protein HldE OS=Caulobacter crescentus (strain NA1000 / CB15N) GN=rfaE PE=3 SV=1	A0A0H3CE81_CAUCN	1	1	0	0	1	0
Copper(I)-binding protein OS=Caulobacter crescentus (strain NA1000 / CB15N) GN=CCNA_03617 PE=4 SV=1	A0A0H3CFF5_CAUCN	3	1	0	1	1	0.533291
D-beta-hydroxybutyrate dehydrogenase OS=Caulobacter crescentus (strain NA1000 / CB15N) GN=CCNA_03495 PE=3 SV=1	A0A0H3CDF4_CAUCN	1	1	0	0	1	0
Endoglucanase H OS=Caulobacter crescentus (strain NA1000 / CB15N) GN=CCNA_02137 PE=4 SV=1	A0A0H3C9N9_CAUCN	1	1	0	0	1	0
Glutathione peroxidase OS=Caulobacter crescentus (strain NA1000 / CB15N) GN=CCNA_01804 PE=3 SV=1	A0A0H3C8V1_CAUCN	1	1	0	0	1	0
GumN superfamily protein OS=Caulobacter crescentus (strain NA1000 / CB15N) GN=CCNA_00734 PE=4 SV=1	A0A0H3C655_CAUCN	1	1	0	0	1	0
Histidine protein kinase DivJ OS=Caulobacter crescentus (strain NA1000 / CB15N) GN=divJ PE=4 SV=1	A0A0H3C5M8_CAUCN	3	3	0	3	1	0.374019
Keratin, type II cytoskeletal 7 OS=Potorous tridactylus GN=KRT7 PE=2 SV=1	K2C7_CON-POTTR	1	1	0	0	1	0
Keratin, type II cytoskeletal 80 OS=Homo sapiens GN=KRT80 PE=1 SV=2	K2C80_CON-HUMAN	1	1	0	0	1	0
Lumazine-binding domain protein OS=Caulobacter crescentus (strain NA1000 / CB15N) GN=CCNA_00889 PE=4 SV=1	A0A0H3C5U5_CAUCN	1	1	0	0	1	0
Membrane endopeptidase MmpA OS=Caulobacter crescentus (strain NA1000 / CB15N) GN=mmpA PE=4 SV=1	A0A0H3CAV1_CAUCN	1	1	0	0	1	0
Membrane lipoprotein OS=Caulobacter crescentus (strain NA1000 / CB15N) GN=CCNA_02406 PE=4 SV=1	A0A0H3CAD4_CAUCN	1	1	0	0	1	0
Mitochondrial-type Fe-S cluster assembly protein NFU OS=Caulobacter crescentus (strain NA1000 / CB15N) GN=CCNA_00060 PE=4 SV=1	A0A0H3C5V1_CAUCN	3	1	1	0	1	0.533291
NADH-quinone oxidoreductase chain F OS=Caulobacter crescentus (strain NA1000 / CB15N) GN=nuoF PE=4 SV=1	A0A0H3C9B9_CAUCN	1	1	0	0	1	0
NfeD-related membrane protease regulator OS=Caulobacter crescentus (strain NA1000 / CB15N) GN=CCNA_03484 PE=4 SV=1	A0A0H3CD70_CAUCN	1	1	0	0	1	0
Organic solvent resistance transport system Ttg2D protein OS=Caulobacter crescentus (strain NA1000 / CB15N) GN=CCNA_03807 PE=4 SV=1	A0A0H3CD94_CAUCN	1	1	0	0	1	0
Oxygen-dependent coproporphyrinogen-III oxidase OS=Caulobacter crescentus (strain NA1000 / CB15N) GN=hemF PE=3 SV=1	HEM6_CAUCN	1	1	0	0	1	0
Peptide chain release factor 2 OS=Caulobacter crescentus (strain NA1000 / CB15N) GN=prfB PE=3 SV=1	RF2_CAUCN	3	2	0	2	1	0.460191
Peptide methionine sulfoxide reductase MsrA OS=Caulobacter crescentus (strain NA1000 / CB15N) GN=msrA PE=3 SV=1	A0A0H3C6C7_CAUCN	1	1	0	0	1	0
Peptide methionine sulfoxide reductase MsrA OS=Caulobacter crescentus (strain NA1000 / CB15N) GN=msrA PE=3 SV=1	A0A0H3C5I8_CAUCN	1	1	0	0	1	0
Phenylalanine--tRNA ligase alpha subunit OS=Caulobacter crescentus (strain NA1000 / CB15N) GN=pheS PE=3 SV=1	SYFA_CAUCN	1	1	0	0	1	0
Phosphomethylpyrimidine kinase/hydroxymethylpyrimidine kinase OS=Caulobacter crescentus (strain NA1000 / CB15N) GN=CCNA_03331 PE=4 SV=1	A0A0H3CC24_CAUCN	1	1	0	0	1	0
Phosphoribosylformylglycinamidine cyclo-ligase OS=Caulobacter crescentus (strain NA1000 / CB15N) GN=purM PE=3 SV=1	A0A0H3C924_CAUCN	1	1	0	0	1	0
Phosphoserine phosphatase OS=Caulobacter crescentus (strain NA1000 / CB15N) GN=CCNA_02182 PE=4 SV=1	A0A0H3C974_CAUCN	1	1	0	0	1	0
Polysaccharide export protein OS=Caulobacter crescentus (strain NA1000 / CB15N) GN=CCNA_00168 PE=4 SV=1	A0A0H3C4L8_CAUCN	1	1	0	0	1	0
Probable cytosol aminopeptidase OS=Caulobacter crescentus (strain NA1000 / CB15N) GN=pepA PE=3 SV=1	A0A0H3C759_CAUCN	0	1	0	0	1	0
Probable flagellum biosynthesis repressor protein FlbT OS=Caulobacter crescentus (strain NA1000 / CB15N) GN=flbT PE=3 SV=1	FLBT_CAUCN	1	1	0	0	1	0
Pyruvate dehydrogenase E1 component subunit alpha OS=Caulobacter crescentus (strain NA1000 / CB15N) GN=pdhA PE=4 SV=1	A0A0H3C8U6_CAUCN	3	7	1	3	1	0.533291
Riboflavin biosynthesis protein OS=Caulobacter crescentus (strain NA1000 / CB15N) GN=CCNA_00740 PE=3 SV=1	A0A0H3C659_CAUCN	1	1	0	0	1	0
Riboflavin synthase alpha chain OS=Caulobacter crescentus (strain NA1000 / CB15N) GN=CCNA_00930 PE=4 SV=1	A0A0H3C6P4_CAUCN	1	1	0	0	1	0
Riboflavin-specific deaminase family protein OS=Caulobacter crescentus (strain NA1000 / CB15N) GN=CCNA_00929 PE=4 SV=1	A0A0H3C5Y7_CAUCN	1	1	0	0	1	0
Ribonuclease PH OS=Caulobacter crescentus (strain NA1000 / CB15N) GN=rph PE=3 SV=1	RNPH_CAUCN	3	3	0	3	1	0.374019
Rrf2 family protein OS=Caulobacter crescentus (strain NA1000 / CB15N) GN=CCNA_01942 PE=4 SV=1	A0A0H3C7T4_CAUCN	1	1	0	0	1	0
Sensory transduction histidine kinase/receiver protein CckA OS=Caulobacter crescentus (strain NA1000 / CB15N) GN=cckA PE=4 SV=1	A0A0H3C8Q4_CAUCN	3	1	0	1	1	0.533291
Tetratricopeptide repeat family protein OS=Caulobacter crescentus (strain NA1000 / CB15N) GN=CCNA_01479 PE=4 SV=1	A0A0H3C7F9_CAUCN	1	0	0	0	1	0
TraB superfamily protein OS=Caulobacter crescentus (strain NA1000 / CB15N) GN=CCNA_02312 PE=4 SV=1	A0A0H3CA42_CAUCN	3	2	0	2	1	0.460191
UDP-N-acetylmuramate--L-alanine ligase OS=Caulobacter crescentus (strain NA1000 / CB15N) GN=murC PE=3 SV=1	MURC_CAUCN	1	1	0	0	1	0
Uncharacterized protein OS=Caulobacter crescentus (strain NA1000 / CB15N) GN=CCNA_00072 PE=4 SV=1	A0A0H3C2N3_CAUCN	1	1	0	0	1	0
Uncharacterized protein OS=Caulobacter crescentus (strain NA1000 / CB15N) GN=CCNA_03157 PE=4 SV=1	A0A0H3CE32_CAUCN	1	1	0	0	1	0
UPF0434 protein CCNA_00107 OS=Caulobacter crescentus (strain NA1000 / CB15N) GN=CCNA_00107 PE=3 SV=1	Y107_CAUCN	1	1	0	0	1	0
Uridylate kinase OS=Caulobacter crescentus (strain NA1000 / CB15N) GN=pyrH PE=3 SV=1	A0A0H3C997_CAUCN	1	1	0	0	1	0
Zinc dependent phospholipase C/S1-P1 nuclease-family protein OS=Caulobacter crescentus (strain NA1000 / CB15N) GN=CCNA_01183 PE=4 SV=1	A0A0H3C6P5_CAUCN	1	1	0	0	1	0
Zinc ribbon domain protein OS=Caulobacter crescentus (strain NA1000 / CB15N) GN=CCNA_02211 PE=4 SV=1	A0A0H3CA43_CAUCN	3	2	2	0	1	0.460191
DegP/HtrA-family serine protease OS=Caulobacter crescentus (strain NA1000 / CB15N) GN=CCNA_02846 PE=4 SV=1	A0A0H3CA51_CAUCN	6	8	3	3	0.98864	1.49461
UDP-N-acetylglucosamine 1-carboxyvinyltransferase OS=Caulobacter crescentus (strain NA1000 / CB15N) GN=murA PE=3 SV=1	MURA_CAUCN	2	4	0	3	0.953445	0.332186
Type I secretion outer membrane protein rsaFb OS=Caulobacter crescentus (strain NA1000 / CB15N) GN=rsaFb PE=4 SV=1	A0A0H3C7S5_CAUCN	9	10	4	5	0.937235	1.61678
Pyruvate phosphate dikinase OS=Caulobacter crescentus (strain NA1000 / CB15N) GN=CCNA_01538 PE=4 SV=1	A0A0H3C7L8_CAUCN	19	22	8	13	0.934105	0.967551
Acetyltransferase component of pyruvate dehydrogenase complex OS=Caulobacter crescentus (strain NA1000 / CB15N) GN=CCNA_01803 PE=3 SV=1	A0A0H3C893_CAUCN	8	10	3	6	0.911001	0.775752
Metal-dependent hydrolase OS=Caulobacter crescentus (strain NA1000 / CB15N) GN=CCNA_01406 PE=4 SV=1	A0A0H3C6G1_CAUCN	6	5	2	3	0.903678	1.20997
ABC transporter, ATP-binding protein OS=Caulobacter crescentus (strain NA1000 / CB15N) GN=CCNA_01586 PE=4 SV=1	A0A0H3C8C0_CAUCN	10	13	3	10	0.903677	0.454009
Conserved hypothetical membrane protein OS=Caulobacter crescentus (strain NA1000 / CB15N) GN=CCNA_01724 PE=4 SV=1	A0A0H3C8N5_CAUCN	7	6	3	3	0.903677	1.9519
Glucan 1,4-beta-glucosidase OS=Caulobacter crescentus (strain NA1000 / CB15N) GN=CCNA_00839 PE=4 SV=1	A0A0H3C7X7_CAUCN	1	4	0	2	0.868483	0.311045
Sulfate adenylyltransferase subunit 1/adenylylsulfate kinase OS=Caulobacter crescentus (strain NA1000 / CB15N) GN=CCNA_01549 PE=3 SV=1	A0A0H3C9Q7_CAUCN	4	3	1	2	0.868483	0.91567
Uncharacterized protein OS=Caulobacter crescentus (strain NA1000 / CB15N) GN=CCNA_03889 PE=4 SV=1	A0A0H3ICS0_CAUCN	3	4	0	5	0.868483	0.241444
Glutamate synthase (NADPH) large chain GltB OS=Caulobacter crescentus (strain NA1000 / CB15N) GN=gltB PE=4 SV=1	A0A0H3CDU5_CAUCN	10	13	5	7	0.840912	1.04611
Bifunctional protein PutA OS=Caulobacter crescentus (strain NA1000 / CB15N) GN=CCNA_00846 PE=3 SV=1	A0A0H3C5Q1_CAUCN	3	3	0	4	0.839036	0.263647
Cluster of Methyl-accepting chemotaxis protein OS=Caulobacter crescentus (strain NA1000 / CB15N) GN=CCNA_00439 PE=4 SV=1 (A0A0H3C6V6_CAUCN)	A0A0H3C6V6_CAUCN [5]	8	6	3	4	0.827676	1.11846
GTP-binding protein TypA/BipA OS=Caulobacter crescentus (strain NA1000 / CB15N) GN=CCNA_00778 PE=4 SV=1	A0A0H3C6J8_CAUCN	9	10	4	6	0.826038	1.0864
Chaperone SurA OS=Caulobacter crescentus (strain NA1000 / CB15N) GN=CCNA_01759 PE=4 SV=1	A0A0H3C8Y4_CAUCN	4	4	1	3	0.821928	0.616314
Methyltransferase OS=Caulobacter crescentus (strain NA1000 / CB15N) GN=CCNA_01415 PE=4 SV=1	A0A0H3C813_CAUCN	4	4	3	1	0.821928	0.616314
Uncharacterized protein OS=Caulobacter crescentus (strain NA1000 / CB15N) GN=CCNA_00124 PE=4 SV=1	A0A0H3C597_CAUCN	6	7	1	8	0.818715	0.27517
Fumarate hydratase class II OS=Caulobacter crescentus (strain NA1000 / CB15N) GN=fumC PE=3 SV=1	A0A0H3C9S6_CAUCN	5	5	2	3	0.792481	1.20595
DNA-directed RNA polymerase subunit alpha OS=Caulobacter crescentus (strain NA1000 / CB15N) GN=rpoA PE=3 SV=1	RPOA_CAUCN	3	5	1	3	0.792481	0.516111
Protease 4 OS=Caulobacter crescentus (strain NA1000 / CB15N) GN=sppA PE=3 SV=1	A0A0H3C8B4_CAUCN	4	5	1	4	0.792481	0.442919
Single-stranded DNA-binding protein OS=Caulobacter crescentus (strain NA1000 / CB15N) GN=CCNA_01535 PE=3 SV=1	A0A0H3C8A7_CAUCN	7	5	1	7	0.792481	0.284857
2,3,4,5-tetrahydropyridine-2,6-dicarboxylate N-succinyltransferase OS=Caulobacter crescentus (strain NA1000 / CB15N) GN=dapD PE=3 SV=1	A0A0H3C4Y5_CAUCN	2	2	0	2	0.792481	0.374019
23S rRNA Gm2251 methyltransferase OS=Caulobacter crescentus (strain NA1000 / CB15N) GN=CCNA_01297 PE=3 SV=1	A0A0H3C674_CAUCN	2	1	0	1	0.792481	0.516111
2-polyprenyl-6-methoxyphenol hydroxylase OS=Caulobacter crescentus (strain NA1000 / CB15N) GN=CCNA_00106 PE=4 SV=1	A0A0H3C4H9_CAUCN	2	2	0	2	0.792481	0.374019
3-oxoacyl-[acyl-carrier-protein] synthase 3 OS=Caulobacter crescentus (strain NA1000 / CB15N) GN=fabH PE=3 SV=1	A0A0H3C7X2_CAUCN	1	2	0	1	0.792481	0.516111
50S ribosomal protein L19 OS=Caulobacter crescentus (strain NA1000 / CB15N) GN=rplS PE=3 SV=1	A0A0H3C671_CAUCN	1	2	0	1	0.792481	0.516111
50S ribosomal protein L5 OS=Caulobacter crescentus (strain NA1000 / CB15N) GN=rplE PE=3 SV=1	RL5_CAUCN	2	1	0	1	0.792481	0.516111
ABC-type transporter, permease component OS=Caulobacter crescentus (strain NA1000 / CB15N) GN=CCNA_02172 PE=3 SV=1	A0A0H3C964_CAUCN	3	2	1	1	0.792481	1.20595
Acyl-acyl carrier protein synthetase OS=Caulobacter crescentus (strain NA1000 / CB15N) GN=CCNA_01807 PE=4 SV=1	A0A0H3C7G6_CAUCN	2	0	0	0	0.792481	0.374019
Antitoxin protein OS=Caulobacter crescentus (strain NA1000 / CB15N) GN=CCNA_00521 PE=4 SV=1	A0A0H3C712_CAUCN	1	2	0	1	0.792481	0.516111
Bactofilin A BacA OS=Caulobacter crescentus (strain NA1000 / CB15N) GN=bacA PE=4 SV=1	A0A0H3C8L7_CAUCN	2	2	0	2	0.792481	0.374019
Bactofilin B BacB OS=Caulobacter crescentus (strain NA1000 / CB15N) GN=bacB PE=4 SV=1	A0A0H3CDZ6_CAUCN	2	3	0	3	0.792481	0.284857
Cell cycle transcriptional regulator CtrA OS=Caulobacter crescentus (strain NA1000 / CB15N) GN=ctrA PE=3 SV=1	CTRA_CAUCN	1	2	0	1	0.792481	0.516111
DNA gyrase subunit A OS=Caulobacter crescentus (strain NA1000 / CB15N) GN=gyrA PE=3 SV=1	A0A0H3C8L4_CAUCN	2	1	0	1	0.792481	0.516111
EF-hand domain protein OS=Caulobacter crescentus (strain NA1000 / CB15N) GN=CCNA_01238 PE=4 SV=1	A0A0H3C8Y9_CAUCN	2	1	0	1	0.792481	0.516111
Leucine--tRNA ligase OS=Caulobacter crescentus (strain NA1000 / CB15N) GN=leuS PE=3 SV=1	SYL_CAUCN	3	2	1	1	0.792481	1.20595
Lipoprotein-releasing system ATP-binding protein LolD OS=Caulobacter crescentus (strain NA1000 / CB15N) GN=lolD PE=3 SV=1	A0A0H3C8R0_CAUCN	3	2	1	1	0.792481	1.20595
N-acyl-L-amino acid amidohydrolase OS=Caulobacter crescentus (strain NA1000 / CB15N) GN=CCNA_02540 PE=4 SV=1	A0A0H3C9C6_CAUCN	0	2	0	0	0.792481	0.374019
Nucleoside-diphosphate-sugar epimerase OS=Caulobacter crescentus (strain NA1000 / CB15N) GN=CCNA_01108 PE=4 SV=1	A0A0H3C7B7_CAUCN	2	3	1	1	0.792481	1.20595
Outer membrane lipoprotein OS=Caulobacter crescentus (strain NA1000 / CB15N) GN=CCNA_03806 PE=4 SV=1	A0A0H3CCK7_CAUCN	2	1	0	1	0.792481	0.516111
Periplasmic multidrug efflux lipoprotein OS=Caulobacter crescentus (strain NA1000 / CB15N) GN=CCNA_01261 PE=3 SV=1	A0A0H3C6X3_CAUCN	1	2	0	1	0.792481	0.516111
Phosphoserine transaminase OS=Caulobacter crescentus (strain NA1000 / CB15N) GN=CCNA_03323 PE=3 SV=1	A0A0H3CCZ2_CAUCN	1	2	0	1	0.792481	0.516111
Pole-organizing protein popZ OS=Caulobacter crescentus (strain NA1000 / CB15N) GN=popZ PE=4 SV=1	A0A0H3C7Y4_CAUCN	2	1	0	1	0.792481	0.516111
Poly(A) polymerase/tRNA-nucleotidyltransferase OS=Caulobacter crescentus (strain NA1000 / CB15N) GN=CCNA_00413 PE=3 SV=1	A0A0H3C6S6_CAUCN	2	1	0	1	0.792481	0.516111
Prephenate dehydratase OS=Caulobacter crescentus (strain NA1000 / CB15N) GN=CCNA_03028 PE=4 SV=1	A0A0H3CAK0_CAUCN	2	1	0	1	0.792481	0.516111
Protein GrpE OS=Caulobacter crescentus (strain NA1000 / CB15N) GN=grpE PE=3 SV=1	GRPE_CAUCN	2	3	1	1	0.792481	1.20595
RNA polymerase ECF-type sigma factor sigT OS=Caulobacter crescentus (strain NA1000 / CB15N) GN=sigT PE=3 SV=1	A0A0H3CDS0_CAUCN	1	2	1	0	0.792481	0.516111
Serum albumin OS=Bos taurus GN=ALB PE=1 SV=4	ALBU_CON-BOVIN	8	7	2	7	0.792481	0.418096
Tagatose-1,6-bisphosphate aldolase OS=Caulobacter crescentus (strain NA1000 / CB15N) GN=CCNA_03360 PE=3 SV=1	A0A0H3CBD8_CAUCN	1	2	0	1	0.792481	0.516111
Thiol:disulfide interchange protein dsbA OS=Caulobacter crescentus (strain NA1000 / CB15N) GN=CCNA_00379 PE=4 SV=1	A0A0H3C562_CAUCN-DECOY	2	0	0	0	0.792481	0.374019
Tryptophan synthase beta chain OS=Caulobacter crescentus (strain NA1000 / CB15N) GN=trpB PE=3 SV=1	A0A0H3CFJ6_CAUCN	1	2	0	1	0.792481	0.516111
Two-component sensor histidine kinase chvG OS=Caulobacter crescentus (strain NA1000 / CB15N) GN=chvG PE=4 SV=1	A0A0H3C4S8_CAUCN	2	1	1	0	0.792481	0.516111
Uncharacterized protein OS=Caulobacter crescentus (strain NA1000 / CB15N) GN=CCNA_01303 PE=4 SV=1	A0A0H3C707_CAUCN	2	1	0	1	0.792481	0.516111
Uncharacterized protein OS=Caulobacter crescentus (strain NA1000 / CB15N) GN=CCNA_03089 PE=4 SV=1	A0A0H3CBD6_CAUCN	1	2	1	0	0.792481	0.516111
Uncharacterized protein OS=Caulobacter crescentus (strain NA1000 / CB15N) GN=CCNA_03168 PE=4 SV=1	A0A0H3CE45_CAUCN	2	1	0	1	0.792481	0.516111
Peptidyl-prolyl cis-trans isomerase OS=Caulobacter crescentus (strain NA1000 / CB15N) GN=CCNA_01971 PE=4 SV=1	A0A0H3C975_CAUCN	26	23	11	17	0.792481	0.915814
2-oxoglutarate dehydrogenase E1 component OS=Caulobacter crescentus (strain NA1000 / CB15N) GN=odhA PE=4 SV=1	A0A0H3C4B5_CAUCN	18	17	8	12	0.773744	0.991302
S-layer protein rsaA OS=Caulobacter crescentus (strain NA1000 / CB15N) GN=rsaA PE=4 SV=1	A0A0H3C8J1_CAUCN	17	18	8	12	0.773744	0.991302
Threonine--tRNA ligase OS=Caulobacter crescentus (strain NA1000 / CB15N) GN=thrS PE=3 SV=1	SYT_CAUCN	13	15	6	10	0.770284	0.819055
NADH-quinone oxidoreductase OS=Caulobacter crescentus (strain NA1000 / CB15N) GN=nuoG PE=3 SV=1	A0A0H3C8S6_CAUCN	12	15	8	7	0.765257	1.3271
TonB-dependent outer membrane receptor OS=Caulobacter crescentus (strain NA1000 / CB15N) GN=CCNA_01738 PE=3 SV=1	A0A0H3C848_CAUCN	25	29	14	17	0.765257	1.35101
Aspartate-semialdehyde dehydrogenase OS=Caulobacter crescentus (strain NA1000 / CB15N) GN=asd PE=3 SV=1	A0A0H3CDS9_CAUCN	5	6	2	4	0.742714	0.713493
Uncharacterized protein OS=Caulobacter crescentus (strain NA1000 / CB15N) GN=CCNA_03557 PE=4 SV=1	A0A0H3CBW5_CAUCN	3	6	1	4	0.742713	0.357766
Lipoprotein OS=Caulobacter crescentus (strain NA1000 / CB15N) GN=CCNA_02747 PE=3 SV=1	A0A0H3CD03_CAUCN	8	12	5	6	0.739024	0.906817
Electron transfer flavoprotein-ubiquinone oxidoreductase FzeA OS=Caulobacter crescentus (strain NA1000 / CB15N) GN=fzeA PE=4 SV=1	A0A0H3C7Z9_CAUCN	4	4	2	2	0.736966	0
Stomatin/prohibitin-related protein OS=Caulobacter crescentus (strain NA1000 / CB15N) GN=CCNA_02619 PE=4 SV=1	A0A0H3CA87_CAUCN	5	10	3	5	0.729716	0.523243
Carbamoyl-phosphate synthase large chain OS=Caulobacter crescentus (strain NA1000 / CB15N) GN=carB PE=3 SV=1	A0A0H3CC22_CAUCN	7	9	2	9	0.707519	0.294856
Cytochrome c1 OS=Caulobacter crescentus (strain NA1000 / CB15N) GN=CCNA_00507 PE=4 SV=1	A0A0H3C704_CAUCN	3	3	1	2	0.707519	0.864214
DnaJ-class molecular chaperone OS=Caulobacter crescentus (strain NA1000 / CB15N) GN=CCNA_02860 PE=4 SV=1	A0A0H3CBN0_CAUCN	3	3	1	2	0.707519	0.864214
Ferric uptake regulation protein OS=Caulobacter crescentus (strain NA1000 / CB15N) GN=CCNA_00055 PE=3 SV=1	A0A0H3C2M1_CAUCN	7	6	2	6	0.707519	0.430331
Glycine--tRNA ligase beta subunit OS=Caulobacter crescentus (strain NA1000 / CB15N) GN=glyS PE=3 SV=1	A0A0H3C804_CAUCN	3	3	1	2	0.707519	0.864214
[truncated: 731 more rows]

## Sheet: FtsN-GFP
		FtsN-GFP peptide counts				FtsN (neg. Control) peptide counts
[truncated: 1,179 more rows]

## Sheet: AmiC-FLAG
		AmiC-FLAG peptide counts				AmiC (neg. Control) peptide counts
[truncated: 1,584 more rows]

[truncated: 1 more sheets: LdpF-FLAG]
