# Supplementary material for: DipM controls multiple autolysins and mediates a regulatory feedback loop promoting cell constriction in Caulobacter crescentus
Source: Nat Commun. 2023 Jul 11;14:4095. doi: 10.1038/s41467-023-39783-w (PMC10336132; doi:10.1038/s41467-023-39783-w)
Supplement: Supplementary file 6 — Source Data [file 41467_2023_39783_MOESM6_ESM.xlsx]

## Sheet: Figure 2b-f 
Figure 2b					Figure 2c					Figure 2d				Figure 2e				Figure 2f
[DipM] (µM)	SdpA				[DipM] (µM)	SdpB				[DipM] (µM)	AmiC			[DipM] (µM)	CrbASPOR			[DipM] (µM)	FtsNPeri
	Wavelenth shift at equilibrium (nm)					Wavelenth shift at equilibrium (nm)					Wavelenth shift at equilibrium (nm)				Wavelenth shift at equilibrium (nm)				Wavelenth shift at equilibrium (nm)
	Replicate 1	Replicate 2	Replicate 3			Replicate 1	Replicate 2	Replicate 3			Replicate 1	Replicate 2			Replicate 1	Replicate 2			Replicate 1	Replicate 2	Replicate 3
50	2.55524	2.0012	2.31371		50	4.92984	5.12062	4.68271		75	2.13251	2.20267		100	2.23598	2.45432		100		2.44815	2.41099
30	2.19786	1.55492	1.82052		25	4.5316	4.61347	4.1132		50	2.27658	2.13712		75	2.41462	2.22147		75	2.31998	2.42611	2.36018
20	2.16746	1.19029	1.72007		15		4.09431	3.61587		40	2.38117	2.15827		50	1.8492	1.80102		50	2.28684	2.15322	2.09002
10	1.39378	1.11074	1.28385		10	2.85723	3.99611	3.13509		25	2.04517	1.84669		30	1.31955	1.2818		40		2.14258	1.80183
5	0.84779	0.96015	0.92989		7.5	3.36367	3.64125	2.93189		20	1.95994	1.69799		20	0.95196	1.05613		25	1.67355	1.67197	1.85743
2	0.2777	0.37571	0.2796		5		3.3833	2.5333		15	1.70785	1.52507		10	0.60822	0.73561		20		1.4611	1.60456
1	0.21184	0.15959	0.09752		2.5	2.24514	2.54274	1.59261		10	1.42614	1.0437		5	0.45862	0.52498		15	1.39405	1.34163	1.48049
					1	1.41949	1.50525	0.6604		5	0.78597	0.48506						10	1.01735	1.09778	1.31756
					0.5	0.57475	0.83407	0.25535										7.5	1.21413
																		5	0.63921	0.71063	0.89301

## Sheet: Figure 3c
Figure 3c
Sum of the areas under all peaks obtained for the indicated muropeptide species in mAu*s.
Peak areas (replicate 1)
	SdpA	SdpA + DipM(FL)	SdpA + DipM(LytM)	Slt
Monomers	21259	19751.7	20224.8	22144.6
Multimers	6662.9	16883.7	17635.7	22322.4
Total	27921.9	36635.4	37860.5	44467
Peak areas (replicate 2)
	SdpA	SdpA & DipM(FL)	SdpA & DipM(LytM)	Slt
Monomers	10045.4	20543.1	20608.2	25530.5
Multimers	2416.6	15620.7	15748.8	18908
Total	12462	36163.8	36357	44438.5
Peak areas (replicate 3)
	SdpA	SdpA & DipM(FL)	SdpA & DipM(LytM)	Slt
Monomers	10163.2	21008.8	20959	25530.5
Multimers	2741.6	15966	15598.5	18908
Total	12904.8	36974.8	36557.5	44438.5

## Sheet: Figure 4c
Figure 4c
Cell length in µm.
MAB501		MAB502		MAB503		MAB512		MAB513
Replicate 1	Replicate 2	Replicate 1	Replicate 2	Replicate 1	Replicate 2	Replicate 1	Replicate 2	Replicate 1	Replicate 2
12.584	19.9	21.642	4.823	4.456	4.306	3.145	2.921	24.822	38.597
6.966	7.295	6.267	6.637	3.344	5.726	2.326	3.86	8.075	11.922
3.647	10.681	5.393	10.255	8.755	3.022	2.052	3.028	11.764	4.086
4.65	3.834	5.28	3.232	6.929	3.372	3.421	3.264	6.488	15.53
10.887	22.353	14.294	22.49	5.434	5.629	3.977	2.298	3.357	19.833
8.377	15.384	13.136	18.201	3.895	6.944	2.072	16.044	4.205	2.94
11.203	11.442	6.446	23.533	4.072	9.429	2.355	2.909	13.681	14.96
4.024	13.596	17.381	9.903	3.623	3.468	4.573	4.321	13.793	5.576
5.991	25.288	8.163	3.739	15.839	6.854	2.137	3.19	3.543	16.45
6.133	14.795	6.294	9.638	14.041	12.767	4.99	2.091	20.796	5.398
16.227	14.395	10.801	14.203	2.973	2.712	2.677	3.531	25.245	4.742
20.006	15.648	8.009	6.101	2.808	8.306	2.069	4.31	26.035	11.568
17.797	25.487	18.729	4.011	4.099	6.729	6.698	2.292	15.996	11.75
4.643	17.511	15.036	3.604	2.78	2.86	2.97	2.483	46.376	30.283
5.25	21.942	23.771	4.086	3.999	4.58	2.803	2.139	7.184	23.188
6.882	4.664	7.038	19.785	14.898	17.99	2.304	3.647	9.632	5.133
3.523	3.519	4.025	4.954	8.62	5.85	3.923	3.165	6.339	27.334
14.665	4.35	4.97	17.65	4.167	2.301	4.6	2.744	4.677	24.809
3.83	7.529	25.968	6.676	3.277	5.17	2.214	2.896	7.593	6.703
4.436	8.466	14.877	20.287	3.174	6.924	3.106	2.453	14.243	3.715
6.997	6.57	8.175	3.176	3.53	4.42	2.132	2.107	12.159	18.471
6.16	7.304	20.248	15.135	11.47	4.638	2.786	2.781	8.23	6.032
16.424	9.169	27.141	12.789	6.004	9.758	3.157	3.382	25.403	5.354
8.76	6.934	3.863	34.731	12.531	16.754	2.3	3.581	5.159	11.733
17.588	11.798	12.082	14.185	14.355	7.154	4.134	2.029	5.285	3.93
3.536	7.251	6.765	22.033	2.764	2.381	2.48	2.619	7.538	14.508
7.505	3.002	6.162	19.92	4.149	11.031	2.898	2.806	10.676	9.501
12.58	19.852	22.377	6.488	5.678	7.242	3.411	2.492	4.929	34.868
15.647	13.639	5.493	31.938	6.593	2.257	3.19	3.265	4.961	9.925
3.689	2.29	2.906	8.001	3.616	9.63	4.112	5.183	11.53	14.094
12.925	29.818	5.571	23.184	7.794	4.242	2.398	3.722	28.727	6.239
5.06	5.837	13.749	16.243	9.631	7.518	3.747	2.507	5.818	6.585
8.029	16.278	2.259	23.854	2.383	4.495	3.026	3.59	13.515	5.419
3.639	11.895	17.988	3.814	5.206	9.195	4.295	2.852	3.048	9.63
15.991	8.917	6.746	3.477	3.336	4.39	2.368	2.195	5.405	9.737
21.357	13.155	4.095	18.743	3.339	7.577	1.749	2.698	13.897	5.281
6.785	10.445	2.739	10.389	7.128	11.265	4.559	2.49	4.611	15.42
4.779	16.308	5.643	14.757	3.498	4.157	2.94	3.706	7.198	19.254
4.108	11.248	15.316	3.392	2.657	8.481	2.012	4.068	4.893	9.726
27.004	8.929	11.123	3.903	3.043	9.088	4.135	2.646	8.582	6.117
13.845	15.175	11.071	5.229	11.314	3.756	2.827	2.763	8.803	6.32
6.034	27.978	28.67	4.92	5.484	4.574	1.863	3.302	12.186	11.234
15.952	12.212	4.088	4.292	2.932	3.496	2.266	2.263	10.368	10.864
7.987	5.463	15.588	9.612	3.802	11.753	3.845	2.399	5.691	5.936
5.813	3.838	15.772	14.156	12.266	7.901	2.978	2.318	7.527	3.679
15.146	4.197	8.4	19.503	3.044	6.234	2.71	1.762	17.524	10.18
5.975	4.768	7.222	7.785	6.615	4.131	2.412	2.825	17.532	16.301
7.449	9.784	12.02	16.279	5.812	9.759	2.619	2.939	22.739	25.611
21.955	4.674	9.634	16.928	26.087	17.611	2.535	2.353	14.661	12.736
2.661	5.918	9.007	4.821	9.046	7.781	2.012	3.295	15.569	7.643
10.488	4.994	4.822	11.055	19.028	4.228	1.871	2.967	15.83	5.693
4.604	16.444	6.895	11.838	4.831	9.89	5.764	5.209	8.961	8.107
6.92	13.241	18.7	5.497	12.612	5.385	2.272	3.496	13.518	8.561
4.296	22.101	3.96	15.774	10.571	10.4	2.556	2.056	10.331	6.97
9.215	13.67	5.59	18.774	2.115	3.297	2.521	4.647	12.97	13.764
8.27	2.214	4.651	26.098	3.99	5.455	1.973	2.792	5.876	5.646
7.845	9.3	4.336	7.432	34.46	7.911	2.576	3.295	7.529	8.901
5.789	18.191	12.924	13.171	11.793	4.471	3.272	3.111	5.217	20.847
4.796	10.56	11.593	11.307	3.492	4.004	2.136	3.197	27.096	8.013
14.698	2.665	11.497	12.814	6.497	2.417	2.885	4.029	20.186	10.489
4.689	5.778	5.258	21.183	2.995	3.433	5.408	3.858	6.317	11.859
14.075	2.73	8.607	19.415	5.479	2.904	2.249	2.542	15.761	17.204
8.129	11.874	21.238	4.11	10.608	3.126	2.43	1.822	23.144	11.546
5.226	3.992	8.073	9.369	4.019	10.589	3.391	2.913	4.564	6.341
7.82	10.135	9.048	12.865	7.441	6.707	2.75	2.669	2.789	16.149
9.561	13.705	5.062	11.427	12.406	16.66	5.111	3.122	32.477	6.265
2.937	23.888	11.974	13.649	21.199	4.745	2.748	2.533	28.788	17.27
3.828	13.026	1.839	4.678	9.449	5.365	3.403	2.754	7.19	11.629
7.09	12.673	15.038	6.136	4.626	13.363	2.5	2.744	16.097	23.018
10.366	17.315	3.575	5.993	3.503	3.666	2.367	3.032	8.449	10.193
5.334	25.565	6.985	6.726	5.488	8.461	3.792	4.83	10.742	2.675
6.28	17.072	11.5	8.043	4.072	6.399	4.611	2.463	15.138	12.295
21.165	9.311	12.471	7.157	5.755	3.387	2.491	2.559	26.358	8.077
2.272	39.246	4.999	4.563	16.183	4.452	5.099	4.454	8.768	11.948
5.601	8.728	3.613	13.581	3.736	4.255	2.274	3.623	17.793	3.75
4.233	2.883	10.519	43.335	3.831	5.205	3.193	3.591	6.606	11.562
5.94	6.663	4.685	8.207	3.769	3.256	2.324	2.327	18.887	28.6
10.732	17.94	15.054	18.383	29.874	2.875	2.584	2.266	23.933	15.629
8.441	13.119	13.802	9.405	7.993	6.413	2.975	2.622	24.612	18.196
6.074	27.291	10.986	40.273	4.733	5.43	4.315	2.735	2.864	8.115
4.2	7.271	4.414	4.939	21.157	3.99	3.219	4.479	16.068	28.073
2.949	4.278	7.205	10.585	4.235	7.223	2.455	2.128	24.416	5.02
9.194	42.946	10.439	9.171	4.679	20.539	2.541	3.054	4.618	18.503
4.252	14.3	11.682	18.584	9.958	4.472	2.515	2.588	5.518	5.763
3.031	2.499	10.804	6.972	9.001	6.808	2.087	2.783	14.927	4.117
12.061	18.52	26.407	17.249	6.924	5.041	2.118	2.086	3.83	6.19
6.438	5.296	22.865	5.348	7.872	4.628	4.861	4.087	26.331	5.649
8.655	7.462	21.674	14.292	5.523	4.365	2.971	3.714	16.403	11.035
7.926	3.286	4.746	4.874	5.646	10.447	3.01	2.028	28.787	23.24
11.488	9.224	17.781	9.855	3.586	3.373	3.836	2.816	13.367	3.977
12.251	3.383	3.944	6.669	14.534	13.3	5.04	4.33	11.958	5.506
8.516	6.419	4.7	6.355	11.849	5.431	4.021	3.169	22.056	10.059
17.446	4.247	3.724	3.273	2.25	2.109	2.814	2.01	11.769	11.531
20.133	4.764	6.792	4.475	5.166	2.646	2.518	3.065	18.204	10.623
12.718	6.316	12.527	7.221	14.49	4.26	2.023	3.389	6.474	9.404
16.991	2.752	20.228	19.152	5.18	6.773	2.359	2.589	12.382	19.524
9.125	9.473	13.636	32.409	4.731	5.296	4.973	1.872	32.366	11.185
45.779	8.212	27.379	10.71	17.318	4.632	2.467	3.044	16.461	5.45
20.377	5.39	7.01	6.765	4.544	5.335	2.686	2.569	4.407	8.19
14.09	7.682	4.208	4.047	5.007	7.635	2.878	3.397	4.821	18.12
10.204	20.985	3.858	12.379	6.395	3.229	3.652	3.466	4.349	8.005
7.573	3.776	12.946	5.737	3.485	5.717	3.053	2.542	16.392	3.402
27.904	24.429	11.359	22.393	4.276	4.849	2.824	4.27	31.2	8.753
8.334	4.016	14.458	19.954	22.677	3.664	4.456	2.708	11.297	14.779
7.936	5.697	3.459	9.35	8.283	14.27	2.099	2.48	8.854	3.861
17.352	8.99	5.685	8.062	3.321	12.271	3.02	2.265	4.859	11.792
7.649	8.694	5.919	2.835	6.737	6.052	3.276	2.225	8.381	10.131
28.272	7.328	4.004	3.77	8.473	4.837	2.198	4.542	5.538	17.397
16.941	5.785	3.911	5.927	5.155	3.107	2.486	3.479	12.147	16.028
3.52	22.009	2.582	17.26	5.074	22.297	3.659	3.361	8.815	19.99
4.298	11.053	4.065	2.468	5.397	4.376	2.494	3.494	8.991	14.987
4.748	3.899	10.25	5.041	4.637	6.447	6.58	3.054	4.954	5.47
6.732	4.65	6.827	6.792	4.052	22.191	4.778	2.122	9.983	11.523
14.739	4.014	18.524	6.849	4.976	2.787	4.264	2.737	10.141	18.037
2.785	5.288	15.52	9.924	5.244	8.813	5.097	2.545	38.131	24.373
3.31	4.125	12.575	2.516	13.576	12.232	3.057	2.873	6.958	6.09
3.958	12.2	15.284	7.484	9.801	6.209	3.757	5.135	14.001	4.709
13.688	5.861	15.054	3.588	17.221	4.143	3.026	2.578	9.668	4.293
22.156	5.865	4.58	3.409	5.487	3.058	4.295	3.246	10.694	14.514
15.736	6.712	24.295	7.34	10.946	5.756	2.551	2.918	12.984	7.351
6.695	6.248	6.274	8.326	3.549	4.119	4.937	3.486	4.893	5.427
8.83	11.653	12.223	3.372	2.832	4.704	2.868	2.961	13.224	27.944
14.258	15.003	14.636	10.322	4.237	8.467	3.781	4.283	8.731	17.785
12.985	10.491	24.343	5.491	4.029	4.499	2.452	3.31	23.507	21.171
20.143	2.28	5.597	18.279	4.002	2.799	3.595	4.729	15.621	7.316
2.718	3.493	11.391	9.708	5.631	6.225	4.463	2.956	3.273	7.82
5.84	13.505	12.913	4.687	4.999	4.81	2.026	2.666	9.934	4.409
19.438	11.479	5.74	7.832	11.882	3.191	2.439	2.304	4.54	5.634
20.387	3.85	7.309	11.3	6.133	10.798	2.814	4.436	8.524	4.207
12.972	5.342	6.116	24.776	5.868	4.919	2.778	2.754	5.213	20.867
5.947	5.917	9.278	3.963	10.234	6.351	2.585	4.252	10.317	10.306
22.806	7.889	2.998	10.746	24.391	4.649	2.97	3.505	11.26	14.431
13.221	5.496	3.024	4.299	6.7	3.707	4.014	3.219	5.787	6.685
2.935	4.947	10.363	7.972	4.043	6.129	4.48	4.296	13.385	10.369
2.379	5.741	6.628	3.314	5.888	3.255	1.949	3.471	20.111	9.87
11.657	13.266	16.464	11.395	8.11	7.088	2.721	3.785	7.789	13.022
13.691	8.686	8.683	12.349	3.9	11.373	2.632	2.024	16.672	18.732
20.742	17.412	8.217	4.334	4.805	4.803	2.227	2.287	4.378	22.445
4.78	4.685	14.234	24.504	6.084	2.355	2.427	5.801	10.471	24.834
10.377	5.284	13.195	13.732	2.603	5.83	2.763	2.129	23.639	8.959
15.077	37.412	5.892	11.305	13.46	2.478	3.748	2.702	11.367	30.165
28.663	14.937	4.791	8.044	27.621	6.927	1.965	8.323	8.847	20.821
6.489	3.684	5.41	8.919	4.647	8.675	4.271	4.302	20.581	12.77
6.573	8.032	8.813	8.033	4.067	4.745	3.133	2.339	5.754	5.449
3.825	4.2	8.204	12.707	7.921	3.43	2.393	5.467	6.321	8.155
22.767	23.07	6.862	15.203	3.986	16.614	2.622	2.062	9.442	11.996
4.58	8.509	14.758	8.067	18.756	7.614	3.306	4.289	6.109	21.088
24.08	4.707	23.483	25.849	9.611	19.122	2.646	2.763	4.563	6.126
37.983	20.545	26.219	4.393	15.374	16.582	3.379	1.901	13.848	3.458
11.733	4.246	20.868	3.515	17.543	2.703	2.713	3.765	2.558	23.047
25.499	11.102	5.606	3.385	2.513	4.488	2.38	2.893	4.75	4.729
19.468	5.854	12.407	4.721	3.064	2.657	3.487	4.399	4.854	9.65
13.99	9.773	5.672	16.986	27.31	7.048	2.258	2.952	5.596	5.407
12.585	25.59	5.182	4.254	2.812	4.178	1.919	2.013	5.689	3.261
21.475	5.289	14.923	5.471	9.717	4.279	2.01	2.777	5.033	7.126
19.114	5.456	9.481	6.697	2.677	3.175	2.558	2.469	6.686	22.293
25.294	20.555	9.904	13.76	3.658	9.644	2.191	2.447	22.344	6.24
17.327	6.257	2.376	26.776	6.426	4.918	2.751	3.103	4.904	10.867
9.218	23.228	4.662	9.742	8.225	11.577	2.831	4.527	2.616	7.898
6.637	3.892	17.962	4.633	10.61	3.043	2.685	2.317	11.306	11.898
5.087	4.479	9.035	4.006	35.184	4.459	2.884	2.359	10.509	7.69
8.854	9.18	10.735	11.646	20.933	2.32	2.71	2.755	3.309	4.291
18.139	3.137	16.742	10.747	7.078	4.215	3.008	3.106	6.505	6.12
19.057	4.533	7.034	17.172	5.067	5.353	3.01	3.187	2.338	24.477
21.744	11.83	4.1	6.116	5.442	6.354	3.01	4.738	4.291	14.064
12.759	4.581	11.389	5.389	6.024	5.37	3.498	3.849	18.127	14.418
23.525	7.332	15.482	10.993	6.29	4.172	1.95	3.591	24.872	8.738
10.947	5.683	7.956	9.125	3.995	25.05	3.676	2.855	14.276	10.715
17.336	13.471	4.097	2.617	3.364	1.943	2.809	2.08	5.272	3.355
4.136	2.945	5.865	11.925	4.344	2.869	2.728	2.037	7.481	15.284
31.201	11.883	5.585	9.118	9.284	6.16	4.67	17.308	10.353	31.315
19.207	14.538	8.354	7.477	5.002	2.565	2.573	3.572	5.148	24.816
5.955	6.12	21.528	25.946	4.323	5.147	2.407	5.018	4.222	28.205
12.089	11.724	3.222	4.431	21.536	7.772	2.96	2.53	25.193	16.241
6.604	16.613	14.165	18.092	14.032	12.204	2.713	3.483	4.857	5.988
4.748	13.92	10.142	4.882	13.342	4.509	4.913	3.296	9.39	31.371
8.631	3.895	5	3.071	7.868	4.24	2.759	2.686	17.947	15.599
31.113	5.625	11.1	11.832	3.381	3.428	2.385	2.833	17.59	3.786
2.348	10.602	6.5	40.055	5.919	8.175	2.894	4.51	17.579	35.838
8.857	30.43	5.156	5.45	10.647	3.302	3.399	2.549	8.368	3.526
4.842	59.039	9.46	27.231	32.93	3.769	2.246	2.397	6.65	2.2
8.977	63.98	23.12	6.596	5.198	10.424	4.322	2.831	7.468	19.948
15.429	22.882	11.908	4.02	13.365	12.411	2.001	2.486	39.979	19.985
9.697	18.167	10.441	10.859	9.423	2.017	2.11	4.328	28.208	5.046
20.168	33.139	10.017	9.068	4.73	11.506	3.472	3.068	10.83	8.268
4.39	11.38	3.247	11.779	4.612	9.622	2.575	2.276	4.028	8.141
4.769	18.31	10.1	8.798	5.026	14.106	3.061	2.608	18.014	19.28
2.832	6.613	7.439	8.147	12.942	16.992	2.97	2.181	5.8	8.64
3.778	23.059	2.423	8.673	5.067	5.105	3.001	3.058	20.871	29.103
7.082	8.916	6.086	12.228	9.3	10.759	2.53	3.147	4.026	1.855
23.45	9.004	8.998	29.572	5.171	4.763	2.315	2.186	5.565	12.074
7.835	6.366	19.332	16.048	3.911	4.056	1.958	2.723	14.087	19.882
23.018	3.651	23.699	6.218	5.267	4.157	2.298	2.703	3.309	11.673
14.805	19.824	11.284	6.28	2.957	14.327	4.373	2.682	3.77	22.791
5.727	5.2	2.583	4.03	21.44	14.045	3.228	3.479	13.353	4.379
5.932	11.233	7.052	5.808	13.744	4.438	2.814	2.31	22.734	7.235
16.518	6.555	20.376	24.92	8.924	8.482	4.338	4.916	8.458	19.356
31.83	24.739	3.853	22.745	10.913	6.059	3.721	2.474	10.856	18.098
4.068	5.429	4.665	18.093	12.139	5.39	3.591	5.217	4.47	10.945
6.348	20.328	6.333	2.813	4.1	6.282	2.23	4.711	4.731	7.837
6.986	17.92	4.344	3.143	6.233	8.765	1.98	3.094	3.466	21.325
14.103	7.824	17.356	43.309	4.266	3.146	3.14	2.506	6.346	13.766
5.364	23.162	4.822	21.46	5.679	6.48	2.896	4.585	5.409	15.587
15.785	29.725	4.562	41.61	13.248	9.356	3.819	4.281	24.825	15.761
10.136	14.546	16.441	34.071	4.598	4.298	2.912	2.12	5.616	13.025
6.024	13.119	14.891	33.715	22.721	3.555	3.244	2.824	8.044	10.482
13.972	5.122	5.324	4.82	10.871	3.921	2.644	2.926	12.107	7.994
3.39	7.318	4.252	6.204	27.477	24.251	2.396	5.563	20.303	5.066
3.148	14.925	7.082	13.723	3.351	9.555	2.316	2.696	4.179	10.37
5.238	4.256	8.701	16.127	6.568	7.049	3.347	2.711	3.524	6.645
17.813	23.052	6.498	24.69	6.713	5.991	3.297	3.209	3.862	10.579
7.78	8.709	10.381	3.854	8.399	4.517	2.781	2.205	24.789	7.774
10.659	7.139	5.097	6.662	2.3	5.27	5.174	2.254	24.277	27.652
6.438	26.951	2.779	8.007	3.915	3.427	2.755	3.525	5.229	9.14
4.807	13.859	11.072	25.317	9.09	8.269	2.782	2.922	7.414	25.052
13.129	3.153	13.327	16.253	4.595	3.702	2.732	3.728	11.783	16.007
6.692	11.54	25.841	6.192	8.128	6.264	1.84	2.155	4.694	3.266
18.169	11.04	5.192	9.837	25.299	3.865	4.712	3.442	7.442	4.666
13.159	4.737	8.771	8.677	14.259	4.57	2.395	1.981	21.719	2.823
5.156	9.168	7.609	16.782	4.221	4.669	3.308	4.089	14.683	13.834
6.594	5.898	4.805	38.112	7.15	4.196	2.845	1.778	5.224	4.215
25.045	8.637	21.454	11.529	3.836	4.246	2.474	4.527	35.086	6.221
5.87	11.109	12.538	2.713	4.4	6.373	1.835	2.429	15.867	8.124
16.452	16.104	2.841	21.275	3.233	12.001	2.332	3.143	5.203	4.354
16.065	12.591	5.526	11.638	7.235	5.928	3.817	2.037	15.536	12.482
18.143	4.257	11.821	11.941	3.911	19.756	3.086	4.399	15.536	19.917
5.783	6.112	16.44	20.827	3.188	1.909	2.783	2.905	5.084	9.541
4.602	6.748	7.032	8.188	3.963	16.58	4.052	3.442	7.46	4.424
17.516	9.732	19.665	3.914	5.944	3.622	2.343	3.038	4.464	5.767
4.624	10.652	10.761	3.311	16.791	3.342	2.61	2.359	4.071	7.406
8.604	6.176	14.435	5.409	6.585	3.379	2.453	3.677	5.317	9.161
5.752	14.775	4.799	8.615	4.313	4.456	3.209	4.167	3.581	9.516
18.587	5.746	8.389	6.27	6.378	5.913	4.532	2.126	4.451	7.571
7.836	2.127	14.113	4.751	5.308	4.711	3.177	2.479	37.105	13.01
3.595	28.772	27.206	7.212	4.524	3.192	2.75	2.122	29.61	1.852
4.312	21.38	8.621	6.115	8.575	6.826	2.705	3.633	22.535	6.446
17.665	4.626	19.047	5.956	9.224	3.714	2.475	3.346	7.028	7.707
5.751	25.893	7.563	7.983	10.647	25.863	2.252	3.944	13.255	3.721
3.175	3.255	5.85	5.199	20.061	9.937	1.951	3.07	4.355	6.088
8.742	22.709	2.599	16.917	18.683	11.886	2.204	2.459	16.822	7.072
16.412	4.034	4.71	19.192	5.849	6.094	2.61	2.482	13.045	4.542
2.429	24.754	3.981	5.685	3.542	7.702	2.037	3.511	21.888	22.235
10.486	23.46	7.324	15.907	5.176	5.327	3.696	4.606	4.354	23.74
3.43	15.18	6.998	5.008	14.62	7.394	1.898	4.38	49.743	19.39
26.294	23.406	18.443	28.8	4.444	16.484	3.557	3.604	14.266	7.954
3.306	3.732	9.088	22.89	16.262	5.75	2.247	4.219	6.956	8.298
13.27	3.218	11.69	23.598	5.219	4.246	3.779	5.239	13.166	6.191
4.483	9.611	16.894	20.347	5.261	3.684	2.492	2.755	44.502	10.61
21.842	6.203	14.705	4.778	11.312	6.488	2.246	2.354	16.278	2.565
5.585	4.578	9.599	6.598	4.675	3.744	2.864	15.187	4.546	16.755
5.206	20.4	4.798	3.806	7.984	4.539	2.718	2.13	4.028	20.897
11.702	10.412	6.546	8.325	6.505	4.578	3.035	3.124	7.834	11.168
7.728	24.33	12.481	23.176	6.643	3.091	2.394	5.499	17.734	4.866
3.129	21.338	5.195	20.225	11.24	10.569	2.302	2.704	18.928	19.783
9.47	3.643	4.382	12.498	8.679	2.546	3.171	2.325	11.273	4.453
7.189	17.581	3.11	19.332	4.534	15.214	2.909	2.439	24.017	4.816
3.918	12.741	22.946	21.307	4.995	8.558	2.177	5.811	25.404	5.113
22.131	2.919	5.103	24.161	3.676	2.723	2.186	3.032	51.772	9.537
7.333	8.81	2.66	11.876	3.359	5.14	4.474	2.674	6.956	10.68
15.128	7.393	20.38	6.903	31.061	3.123	3.136	3.555	16.142	20.593
30.299	3.922	9.228	19.387	11.637	5.864	2.79	2.32	18.701	7.255
5.815	21.708	9.419	9.876	18.834	5.058	2.623	4.274	14.072	7.303
7.072	13.282	15.527	4.918	6.061	4.73	2.484	2.604	4.009	6.341
18.511	7.961	15.527	3.507	27.593	2.716	2.177	2.386	50.131	3.9
8.825	42.364	2.82	6.793	3.745	5.316	2.541	3.527	8.701	22.188
9.037	7.747	6.094	4.795	12.822	23.271	2.336	3.005	16.125	13.832
4.23	11.043	3.988	13.159	2.287	5.435	2.042	2.446	7.784	15.646
24.118	3.598	3.955	6.89	3.643	2.034	3.725	3.073	6.642	5.707
6.549	2.521	4.458	8.144	34.208	13.981	2.408	4.923	15.562	19.019
5.399	5.582	4.766	4.793	18.838	11.235	2.157	3.491	10.055	13.409
12.561	4.244	14.809	25.282	8.82	7.912	3.095	5.991	15.179	8.355
17.182	6.8	25.059	31.057	4.014	5.019	2.803	2.617	29.205	14.962
9.59	7.248	13.246	12.724	5.028	7.005	2.959	2.388	10.229	10.413
5.834	5.581	14.903	7.999	3.774	8.589	5.029	3.075	34.918	12.153
5.255	21.175	5.09	8.378	4.073	4.054	2.723	2.765	3.978	10.835
7.361	10.961	3.605	3.899	6.832	3.111	3.063	4.154	16.152	24.596
10.278	3.328	12.485	11.252	6.763	13.958	1.968	3.886	12.898	6.096
9.103	31.962	3.281	6.782	6.342	7.947	3.624	2.912	13.587	13.984
4.84	8.01	15.511	6.478	4.787	7.804	2.013	2.769	5.994	7.032
21.177	5.318	5.125	6.129	13.554	7.892	4.597	2.355	26.766	7.185
5.933	12.39	24.625	6.065	4.633	16.251	3.57	3.118	19.826	4.856
1.97	19.363	4.016	7.101	4.67	7.768	2.869	4.505	9.201	17.772
2.566	5.32	2.965	4.582	8.618	4.238	4.645	2.3	19.842	13.978
26.104	18.203	8.863	7.01	11.644	23.694	3.374	1.937	4.495	16.751
18.534	4.744	21.969	8.829	11.045	3.206	2.174	2.097	7.178	15.661
24.097	3.141	7.552	9.224	19.466	3.13	5.084	4.49	11.255	10.665
26.646	24.797	23.989	4.936	25.717	5.79	2.134	2.236	2.711	19.655
6.419	8.475	6.022	7.6	6.324	5.289	3.545	2.242	19.685	6.431
6.288	4.524	2.874	4.18	5.44	4.466	2.468	2.305	4.432	15.733
10.684	9.827	4.59	7.258	4.781	7.759	5.339	3.248	12.592	10.285
6.513	21.447	4.026	11.519	9.231	26.816	4.355	2.055	8.546	6.294
4.701	4.934	11.518	33.985	13.514	5.868	2.477	3.986	5.384	6.518
9.762	8.727	10.188	5.672	9.461	4.669	2.378	5.6	9.24	16.408
10.313	7.02	8.54	8.711	7.439	6.14	2.419	4.142	8.36	17.068
10.484	6.828	5.221	6.557	4.931	4.889	2.484	4.314	17.922	19.85
9.632	18.406	26.419	11.775	9.631	10.424	1.788	2.242	10.135	25.201
3.24	32.774	14.302	7.057	11.901	4.387	2.914	2.852	7.42	24.934
9.263	29.8	5.313	12.524	8.556	2.213	2.208	2.68	16.224	30.696
6.434	29.274	11.055	4.286	7.918	2.63	1.914	2.868	7.666	12.711
15.314	20.268	77.49	47.841	12.15	44.183	6.743	2.297	25.154	21.503

## Sheet: Figure 4d
Figure 4d
Optical density at a wavelength of 600 nm.
	MAB501		MAB502		MAB503		MAB512		MAB513
Time (h)	Replicate 1	Replicate 2	Replicate 1	Replicate 2	Replicate 1	Replicate 2	Replicate 1	Replicate 2	Replicate 1
0	0.095	0.099	0.096	0.097	0.097	0.098	0.094	0.093	0.102
0.25	0.095	0.099	0.096	0.097	0.097	0.098	0.094	0.093	0.102
0.5	0.096	0.099	0.096	0.097	0.097	0.098	0.095	0.093	0.103
0.75	0.096	0.099	0.096	0.098	0.098	0.099	0.095	0.094	0.103
1	0.096	0.1	0.097	0.098	0.098	0.099	0.095	0.094	0.103
1.25	0.096	0.1	0.097	0.098	0.098	0.099	0.096	0.095	0.103
1.5	0.097	0.1	0.097	0.099	0.099	0.1	0.096	0.095	0.103
1.75	0.097	0.1	0.098	0.099	0.099	0.1	0.097	0.096	0.104
2	0.097	0.101	0.098	0.1	0.1	0.101	0.098	0.097	0.104
2.25	0.098	0.101	0.099	0.101	0.1	0.101	0.098	0.097	0.104
2.5	0.098	0.102	0.1	0.101	0.101	0.102	0.099	0.098	0.104
2.75	0.099	0.102	0.1	0.102	0.102	0.103	0.1	0.099	0.105
3	0.099	0.103	0.101	0.103	0.102	0.104	0.101	0.1	0.105
3.25	0.1	0.103	0.102	0.104	0.103	0.105	0.102	0.102	0.105
3.5	0.101	0.104	0.103	0.105	0.104	0.106	0.103	0.103	0.105
3.75	0.101	0.105	0.103	0.106	0.106	0.107	0.105	0.105	0.107
4	0.102	0.106	0.105	0.107	0.107	0.109	0.106	0.107	0.106
4.25	0.103	0.106	0.106	0.108	0.108	0.11	0.108	0.109	0.106
4.5	0.104	0.108	0.107	0.11	0.11	0.112	0.11	0.112	0.107
4.75	0.105	0.109	0.109	0.111	0.111	0.113	0.112	0.115	0.107
5	0.106	0.11	0.11	0.113	0.113	0.116	0.114	0.118	0.108
5.25	0.107	0.111	0.112	0.115	0.115	0.118	0.117	0.121	0.108
5.5	0.108	0.113	0.114	0.117	0.118	0.121	0.12	0.126	0.108
5.75	0.11	0.114	0.116	0.119	0.12	0.123	0.124	0.13	0.109
6	0.111	0.116	0.118	0.122	0.123	0.126	0.128	0.136	0.109
6.25	0.113	0.118	0.121	0.125	0.126	0.13	0.133	0.142	0.113
6.5	0.115	0.12	0.124	0.128	0.13	0.134	0.138	0.149	0.11
6.75	0.117	0.122	0.127	0.131	0.134	0.138	0.145	0.157	0.11
7	0.119	0.125	0.13	0.135	0.138	0.143	0.152	0.166	0.111
7.25	0.121	0.128	0.133	0.139	0.143	0.148	0.16	0.177	0.111
7.5	0.124	0.131	0.137	0.143	0.148	0.154	0.169	0.189	0.112
7.75	0.127	0.134	0.141	0.149	0.155	0.161	0.179	0.203	0.112
8	0.13	0.138	0.146	0.154	0.161	0.168	0.191	0.218	0.112
8.25	0.134	0.141	0.152	0.159	0.169	0.177	0.205	0.235	0.113
8.5	0.137	0.145	0.157	0.166	0.177	0.186	0.22	0.254	0.114
8.75	0.141	0.15	0.163	0.173	0.186	0.196	0.238	0.274	0.114
9	0.145	0.155	0.17	0.181	0.196	0.207	0.256	0.295	0.114
9.25	0.15	0.161	0.177	0.189	0.207	0.22	0.275	0.318	0.115
9.5	0.155	0.167	0.184	0.199	0.219	0.232	0.295	0.34	0.115
9.75	0.161	0.173	0.193	0.209	0.232	0.247	0.316	0.364	0.115
10	0.168	0.18	0.202	0.219	0.247	0.262	0.337	0.386	0.116
10.25	0.173	0.187	0.211	0.23	0.262	0.279	0.358	0.409	0.117
10.5	0.18	0.196	0.222	0.242	0.278	0.297	0.38	0.432	0.117
10.75	0.188	0.204	0.233	0.254	0.295	0.315	0.402	0.454	0.117
11	0.197	0.214	0.246	0.268	0.313	0.333	0.424	0.476	0.117
11.25	0.205	0.224	0.259	0.283	0.333	0.352	0.446	0.498	0.118
11.5	0.214	0.235	0.274	0.299	0.353	0.372	0.466	0.519	0.118
11.75	0.224	0.247	0.289	0.316	0.374	0.392	0.486	0.538	0.119
12	0.236	0.259	0.304	0.333	0.393	0.412	0.506	0.555	0.119
12.25	0.247	0.272	0.321	0.351	0.414	0.431	0.524	0.571	0.121
12.5	0.26	0.287	0.339	0.371	0.435	0.451	0.54	0.587	0.125
12.75	0.274	0.302	0.356	0.391	0.456	0.469	0.555	0.601	0.121
13	0.287	0.318	0.374	0.409	0.475	0.487	0.569	0.615	0.123
13.25	0.303	0.336	0.392	0.428	0.494	0.505	0.583	0.629	0.121
13.5	0.319	0.352	0.41	0.449	0.514	0.522	0.595	0.642	0.121
13.75	0.335	0.369	0.428	0.467	0.53	0.538	0.607	0.656	0.122
14	0.352	0.386	0.446	0.487	0.547	0.554	0.619	0.67	0.122
14.25	0.368	0.404	0.464	0.506	0.562	0.568	0.63	0.683	0.122
14.5	0.386	0.42	0.482	0.525	0.577	0.582	0.64	0.697	0.122
14.75	0.402	0.436	0.5	0.542	0.591	0.594	0.651	0.709	0.122
15	0.418	0.452	0.517	0.559	0.605	0.607	0.663	0.718	0.122
15.25	0.435	0.468	0.532	0.575	0.618	0.619	0.673	0.731	0.123
15.5	0.452	0.483	0.549	0.591	0.632	0.632	0.684	0.741	0.123
15.75	0.468	0.497	0.565	0.606	0.644	0.644	0.694	0.75	0.124
16	0.483	0.512	0.58	0.621	0.656	0.655	0.703	0.762	0.124
16.25	0.496	0.526	0.595	0.635	0.669	0.666	0.711	0.772	0.124
16.5	0.509	0.539	0.608	0.647	0.681	0.679	0.719	0.781	0.124
16.75	0.524	0.552	0.622	0.661	0.693	0.689	0.727	0.789	0.124
17	0.536	0.565	0.633	0.672	0.704	0.7	0.736	0.793	0.125
17.25	0.548	0.576	0.647	0.686	0.715	0.71	0.745	0.802	0.125
17.5	0.56	0.589	0.661	0.697	0.725	0.72	0.754	0.809	0.125
17.75	0.572	0.603	0.673	0.71	0.737	0.73	0.762	0.817	0.125
18	0.583	0.614	0.685	0.722	0.748	0.74	0.77	0.824	0.125
18.25	0.594	0.625	0.696	0.732	0.756	0.748	0.777	0.831	0.126
18.5	0.604	0.638	0.707	0.744	0.766	0.756	0.783	0.839	0.126
18.75	0.615	0.649	0.716	0.755	0.774	0.765	0.788	0.843	0.126
19	0.627	0.661	0.727	0.764	0.782	0.773	0.794	0.851	0.126
19.25	0.636	0.671	0.734	0.775	0.791	0.782	0.802	0.859	0.126
19.5	0.647	0.682	0.741	0.784	0.798	0.789	0.806	0.866	0.127
19.75	0.656	0.692	0.737	0.793	0.808	0.797	0.814	0.873	0.127
20	0.666	0.702	0.732	0.801	0.814	0.805	0.82	0.878	0.127
20.25	0.675	0.712	0.751	0.809	0.824	0.811	0.826	0.882	0.128
20.5	0.685	0.721	0.762	0.817	0.829	0.819	0.831	0.887	0.129
20.75	0.694	0.732	0.773	0.825	0.836	0.825	0.835	0.893	0.129
21	0.702	0.74	0.782	0.832	0.842	0.833	0.838	0.896	0.129
21.25	0.709	0.748	0.792	0.841	0.85	0.837	0.842	0.902	0.13
21.5	0.718	0.755	0.801	0.846	0.855	0.844	0.847	0.903	0.13
21.75	0.725	0.764	0.809	0.853	0.857	0.848	0.85	0.909	0.132
22	0.736	0.771	0.819	0.859	0.862	0.856	0.854	0.91	0.133
22.25	0.742	0.778	0.816	0.864	0.864	0.862	0.857	0.911	0.133
22.5	0.749	0.785	0.828	0.87	0.869	0.866	0.861	0.918	0.135
22.75	0.756	0.792	0.83	0.876	0.874	0.872	0.864	0.919	0.136
23	0.763	0.797	0.831	0.88	0.879	0.877	0.868	0.918	0.138
23.25	0.77	0.804	0.834	0.885	0.884	0.881	0.87	0.919	0.139
23.5	0.775	0.81	0.841	0.89	0.888	0.885	0.871	0.92	0.141
23.75	0.783	0.816	0.845	0.895	0.89	0.887	0.871	0.924	0.143
24	0.789	0.821	0.853	0.9	0.895	0.891	0.873	0.926	0.146
24.25	0.796	0.826	0.858	0.904	0.896	0.894	0.874	0.92	0.148
24.5	0.802	0.83	0.863	0.909	0.899	0.897	0.875	0.918	0.152
24.75	0.806	0.836	0.869	0.913	0.901	0.902	0.875	0.927	0.156
25	0.815	0.839	0.867	0.916	0.903	0.904	0.875	0.929	0.16
25.25	0.819	0.845	0.873	0.919	0.907	0.907	0.876	0.935	0.165
25.5	0.826	0.848	0.883	0.923	0.91	0.909	0.877	0.938	0.171
25.75	0.834	0.853	0.886	0.926	0.913	0.914	0.885	0.941	0.177
26	0.841	0.857	0.89	0.929	0.916	0.915	0.887	0.944	0.184
26.25	0.847	0.861	0.892	0.931	0.917	0.917	0.888	0.949	0.192
26.5	0.856	0.864	0.895	0.931	0.92	0.92	0.892	0.968	0.202
26.75	0.86	0.868	0.901	0.934	0.924	0.923	0.894	0.97	0.211
27	0.868	0.87	0.904	0.937	0.926	0.924	0.898	0.977	0.223

## Sheet: Figure 7b
Figure 7b
Cell length in µm.
MAB504		MAB505		MAB506		MAB510		MAB512
Replicate 1	Replicate 2	Replicate 1	Replicate 2	Replicate 1	Replicate 2	Replicate 1	Replicate 2	Replicate 1	Replicate 2
7.191	4.11	6.23	3.205	9.398	6.478	14.948	6.29	3.921	3.074
5.603	5.084	2.216	4.033	4.33	6.684	2.237	15.832	1.907	2.394
26.781	6.091	18.457	5.735	3.381	3.097	16.533	29.414	1.886	3.412
18.394	11.023	2.953	3.987	7.528	2.912	1.767	5.937	4.391	2.361
18.655	16.883	5.031	3.903	4.93	2.95	29.693	13.032	3.885	2.654
47.334	14.404	2.744	2.219	5.838	16.453	1.685	2.402	2.622	3.263
9.516	5.785	5.223	4.007	2.526	9.383	2.215	18.023	2.129	1.9
4.839	12.498	3.212	3.877	3.181	15.222	8.507	8.608	2.453	3.572
5.152	4.675	12.473	5.475	3.973	4.094	47.976	12.237	2.523	2.716
5.657	9.604	2.748	2.292	2.888	5.915	24.305	9.586	2.472	4.474
18.648	6.081	1.893	24.195	2.475	7.17	2.365	5.114	1.855	3.164
9.752	6.927	2.332	4.115	18.387	4.518	29.851	32.364	3.448	2.959
4.782	4.79	3.63	4.582	7.946	5.275	5.891	2.25	2.442	3.476
5.132	11.628	2.805	2.888	2.82	7.325	15.997	3.15	2.472	4.096
3.159	29.817	3.845	3.335	5.45	6.629	2.655	24.464	4.317	2.152
4.194	3.427	4.323	3.589	3.168	4.77	3.408	10.193	3.129	2.379
20.773	8.791	2.418	2.437	7.767	9.665	3.149	14.893	3.382	3.047
17.782	2.908	3.597	2.81	5.518	2.451	7.809	6.002	1.921	2.991
7.015	22.221	2.845	3.115	8.176	12.32	26.316	6.606	2.649	4.047
10.651	38.27	2.266	6.619	14.335	5.18	11.275	40.806	1.724	3.515
4.356	34.932	5.293	5.457	4.261	4.538	16.861	6.141	2.736	2.296
4.156	7.7	9.557	3.019	3.195	5.618	14.558	2.674	2.366	3.599
6.051	13.065	5.803	3.794	12.255	6.651	15.148	11.681	3.494	3.661
7.084	4.683	2.825	4.326	9.04	6.601	13.646	16.483	2.073	2.263
5.009	13.737	2.071	2.155	3.616	3.437	11.592	2.2	1.961	2.163
13.082	6.472	3.248	5.774	3.834	20.193	11.624	6.932	1.916	2.448
14.694	9.093	5.278	14.94	3.137	6.44	9.648	5.366	2.146	2.647
6.763	5.009	2.244	4.105	4.322	7.037	3.791	4.375	2.041	1.883
18.13	12.376	3.137	3.802	6.267	4.871	8.853	11.164	1.983	2.652
4.21	6.3	2.482	13.976	5.362	4.454	15.24	3.432	2.382	4.013
18.577	11.192	3.26	2.504	7.976	5.376	2.673	5.256	2.34	2.746
4.841	12.354	2.16	7.397	8.252	10.335	1.852	5.286	2.349	2.236
12.369	4.681	2.369	3.915	2.91	7.423	1.452	3.738	1.746	2.053
5.138	7.503	6.419	6.24	4.205	7.956	5.874	3.069	1.48	2.874
8.599	14.084	2.049	6.137	3.388	8.087	13.952	4.159	1.668	2.25
3.781	10.699	4.892	2.714	2.528	19.594	12.681	12.434	1.666	3.248
3.405	3.607	5.345	3.665	1.437	8.189	24.735	4.017	1.732	3.353
6.912	5.184	3.772	4.877	2.536	4.796	15.644	7.13	1.498	2.339
19.405	3.454	4.29	4.377	5.235	10.34	9.579	5.056	3.361	3.602
7.37	3.387	2.62	3.605	2.925	2.502	6.894	4.731	2.657	3.409
1.977	7.378	3.269	2.047	2.318	17.316	45.183	5.811	2.024	1.982
8.943	4.666	3.067	3.7	2.723	5.363	20.8	14.003	2.21	2.554
4.311	4.755	3.1	5.076	14.342	3.814	4.107	8.712	1.727	2.553
11.405	16.056	4.619	4.024	2.494	6.029	4.772	6.758	1.705	3.064
4.314	14.124	2.071	3.218	3.72	17.047	21.32	16.823	3.141	3.225
5.632	8.703	3.737	2.458	3.446	2.809	9.356	3.052	3.627	2.837
26.433	5.055	2.776	2.552	2.82	8.739	3.906	12.475	2.293	2.924
4.999	3.646	3.518	2.659	2.664	13.032	4.368	5.316	1.926	3.084
25.9	10.713	3.097	2.831	4.536	13.559	2.537	6.395	2.528	1.881
3.902	14.504	4.181	1.846	2.41	3.299	4.224	7.98	2.097	2.434
27.116	21.743	2.072	7.592	5.589	3.156	8.698	49.413	3.11	2.878
5.69	15.767	9.04	2.221	4.325	3.954	5.612	26.033	4.495	2.847
20.476	3.243	4.677	4.047	4.139	3.622	10.026	41.258	3.06	2.715
16.669	6.463	2.129	2.078	5.157	7.241	6.754	34.596	3.284	2.86
12.618	26.505	2.464	3.248	2.273	6.725	9.551	9.823	3.026	2.492
9.049	1.746	2.418	2.976	12.841	7.547	3.378	4.077	2.612	2.803
20.23	5.047	2.521	5.402	2.973	6.666	13.377	2.399	2.881	2.364
8.163	3.281	3.056	3.262	5.184	3.058	6.997	9.709	2.71	3.036
5.258	11.107	13.664	2.997	4.183	5.716	11.19	16.958	2.424	4.569
3.795	7.468	2.483	5.199	8.277	2.246	9.75	14.308	4.397	2.456
10.232	5.816	8.951	2.637	3.9	4.22	4.374	3.022	2.841	1.91
8.015	13.179	2.46	4.031	10.263	13.642	16.49	19.608	2.918	1.986
3.535	3.042	3.743	4.174	7.496	4.505	3.839	12.99	2.698	2.155
4.411	17.521	1.935	5.592	3.061	3.204	5.61	6.88	2.356	2.612
35.682	11.277	33.933	2.747	3.238	5.307	3.113	6.072	3.878	2.282
41.878	4.385	3.274	4.433	4.258	10.471	29.042	8.26	2.389	2.862
6.605	5.324	4.997	4.235	3.967	4.057	6.568	18.974	1.862	2.831
11.163	7.295	3.627	2.902	13.881	5.522	5.112	20.726	2.071	3.094
13.57	4.03	2.355	2.777	11.453	15.478	5.895	13.015	1.783	3.065
4.575	4.93	1.891	4.142	7.091	2.363	4.423	7.805	2.165	2.563
8.121	36.236	3.063	2.232	6.982	3.377	2.394	3.201	1.695	2.744
3.331	15.967	1.967	1.904	5.403	7.325	4.426	11.569	3.24	3.204
6.273	8.542	11.552	2.125	8.117	26.428	2.487	6.365	2.574	2.566
13.027	10.721	3.434	5.248	13.687	18.75	4.661	20.098	2.369	3.7
14.061	24.045	5.815	4.045	5.557	5.011	5.586	9.024	2.286	2.481
13.726	10.542	4.322	1.891	10.014	9.881	11.305	19.25	2.114	2.215
3.567	12.989	13.303	2.009	10.014	7.157	9.449	6.678	3.13	2.489
23.903	11.842	3.402	7.224	6.875	14.512	2.916	7.262	2.867	2.963
17.846	7.343	4.454	4.4	3.893	3.863	4.03	9.608	1.378	3.945
9.274	31.169	5.922	2.555	1.791	3.652	6.812	5.744	3.872	2.161
5.739	2.974	4.779	4.543	6.489	3.862	2.235	2.779	1.893	2.548
8.194	0.134	2.573	3.018	4.874	15.372	2.625	9.512	1.568	2.398
13.181	2.987	4.431	4.334	2.352	12.026	9.118	11.357	4.636	2.751
3.47	3.064	2.712	4.612	10.294	4.625	4.143	7.484	3.495	2.715
17.97	11.702	7.66	8.633	2.624	5.467	23.896	17.259	2.316	2.572
7.929	4.591	2.077	2.662	11.282	16.661	6.929	9.248	4.648	2.384
14.802	23.412	2.699	3.562	16.594	4.498	6.478	6.173	1.761	2.605
26.276	30.156	3.301	2.628	3.751	3.523	6.454	24.931	3.373	2.706
21.293	3.793	3.022	3.778	4.213	3.118	10.641	13.663	2.355	2.585
7.39	23.91	3.456	5.04	4.656	5.855	1.502	3.44	2.499	3.093
9.441	2.735	2.477	4.444	6.655	18.056	2.361	20.165	3.333	2.579
16.461	3.271	2.295	3.477	2.584	9.368	2.561	8.545	1.854	3.284
8.117	7.065	3.499	2.497	2.401	7.098	4.902	17.598	1.821	3.018
19.42	3.155	3.208	5.072	3.864	2.745	5.754	9.614	2.152	2.765
26.223	10.526	3.851	3.241	9.645	8.511	6.37	2.843	5.633	2.761
28.964	4.968	2.582	3.671	2.667	17.881	2.298	16.074	2.276	2.4
3.289	5.488	2.614	1.905	21.158	12.182	3.43	4.493	1.572	2.757
16.135	3.272	4.511	5.416	4.724	2.925	2.792	2.103	1.868	2.98
8.476	10.641	2.582	3.943	24.038	3.197	6.956	4.199	1.757	2.203
12.518	3.124	3.094	2.341	2.184	17.799	9.671	8.664	2.534	2.089
3.54	10.522	2.286	2.604	4.47	6.583	3.849	7.162	3.924	2.951
16.409	6.071	3.783	5.739	5.463	6.209	3.137	12.118	2.019	4.18
10.855	6.822	1.781	4.373	4.042	7.971	3.282	8.24	1.878	2.231
4.449	15.494	10.791	2.623	3.931	6.186	2.964	37.94	1.599	2.058
41.872	3.584	2.811	2.534	6.54	5.724	5.595	10.581	2.024	3.005
18.458	12.603	2.507	4.02	4.189	6.437	4.043	21.706	3.545	4.666
10.364	15.597	2.402	4.579	7.233	4.275	5.793	16.203	3.826	3.601
13.047	4.164	3.909	2.207	5.351	3.724	3.862	3.906	2.383	4.673
11.321	5.006	2.89	1.98	5.837	7.713	4.84	19.008	3.231	2.02
11.312	3.504	12.669	5.269	2.74	3.738	3.403	22.618	2.463	2.921
2.813	7.817	2.543	2.781	3.086	11.272	3.146	11.447	1.589	3.785
2.316	11.432	2.133	4.937	6.833	3.437	5.701	3.08	2.385	2.426
16.405	3.457	6.07	4.386	5.922	9.036	4.261	3.765	1.694	4.012
30.513	23.18	6.219	5.483	4.162	12.521	11.626	4.277	2.316	5.233
35.198	5.113	3.389	6.483	20.21	4.07	5.293	4.321	2.957	2.221
5.021	4.23	4.129	5.675	2.738	5.04	6.467	3.225	3.268	2.178
9.514	12.773	2.085	3.421	5.752	15.297	3.022	4.559	3.809	2.561
6.956	8.163	4	1.831	6.872	7.012	3.098	12.896	4.196	3.482
40.789	15.771	2.422	6.558	15.488	4.311	3.178	3.093	4.398	4.902
3.026	5.95	3.543	2.625	4.144	5.05	7.684	12.395	2.16	3.409
6.335	2.489	4.327	3.419	10.802	5.685	24.084	2.296	2.32	2.405
12.115	5.502	6.701	2.759	2.576	9.37	9.385	13.21	2.061	3.427
24.403	11.041	4.969	2.719	2.751	5.227	6.951	4.279	2.23	3.923
8.571	25.837	4.421	3.502	13.188	14.645	14.977	3.767	2.885	1.605
9.292	5.399	7.066	3.911	4.099	3.698	20.913	3.115	2.167	2.99
6.935	14.717	5.847	4.951	4.166	20.543	4.565	4.85	2.139	1.713
4.826	11.371	7.341	3.159	4.972	5.101	13.829	2.613	2.244	1.879
6.232	7.7	2.15	4.352	6.156	5.867	4.887	5.646	2.624	1.539
8.542	14.878	2.424	4.935	16.508	6.152	15.86	2.843	4.109	2.225
12.42	6.595	3.012	2.809	2.933	4.105	15.465	3.26	2.402	3.193
5.348	15.13	3.804	3.591	3.709	13.221	2.443	6.368	2.467	2.683
14.741	7.667	5.116	3.966	3.829	4.059	2.742	3.52	1.761	2.269
3.89	2.446	4.421	13.884	3.212	8.837	8.289	3.121	2.117	1.916
42.542	17.102	2.973	11.492	10.702	10.817	4.738	8.098	1.626	2.022
19.52	6.582	4.183	4.244	5.13	8.508	3.06	4.139	2.465	2.027
15.014	15.094	3.163	2.682	3.707	13.246	7.438	26.345	2.395	3.981
29.529	9.736	4.534	3.141	2.299	12.666	10.211	17.836	1.779	2.514
4.02	6.196	3.716	3.237	3.558	11.198	3.062	9.918	2.302	2.43
6.465	2.698	5.23	4.193	6.062	4.233	3.535	2.29	1.94	2.809
30.314	13.821	2.345	5.502	7.407	7.898	5.783	4.089	3.322	3.035
5.255	7.641	4.769	3.22	5.767	18.851	11.4	11.079	3.506	2.857
2.646	3.787	4.228	3.228	4.273	7.304	29.49	7.898	1.867	4.46
4.572	4.66	3.997	4.728	9.776	8.228	17.041	7.898	2.925	2.578
3.095	9.56	3.773	6.446	10.202	3.815	8.937	4.779	2.836	3.479
13.357	18.092	2.604	6.446	3.94	11.904	3.736	3.88	2.192	2.279
21.512	14.093	4.212	3.914	9.302	2.327	5.108	10.471	2.502	1.989
6.498	5.187	3.462	2.226	4.081	7.229	22.997	3.101	2.458	3.797
7.656	7.472	2.674	4.297	11.302	2.51	14.469	15.475	1.831	3.546
8.609	3.676	12.925	3.949	11.025	3.516	21.162	4.89	3.301	2.972
23.27	4.203	3.942	3.555	13.24	4.686	4.322	8.43	2.838	2.681
3.828	13.573	2.91	2.749	2.651	14.35	4.788	10.061	2.393	3.485
10.072	5.097	3.975	3.07	6.215	4.418	7.564	2.525	1.83	2.97
8.125	6.862	4.159	2.456	2.437	3.966	2.379	23.329	2.443	2.581
19.946	50.562	3.447	3.136	11.11	5.431	2.876	8.425	3.995	3.006
8.818	50.562	9.202	2.075	16.092	10.876	13.161	10.542	2.601	3.487
4.464	5.145	11.9	8.01	14.983	3.608	5.951	3.066	3.706	2.958
3.987	4.649	4.938	3.012	16.649	12.107	2.42	6.636	2.813	2.163
12.929	7.419	2	3.179	6.234	3.583	4.494	9.637	2.389	2.944
5.585	16.529	2.634	3.682	2.114	3.635	8.283	5.866	2.278	2.967
4.02	2.477	3.683	4.699	11.223	3.338	6.5	12.497	2.247	2.212
7.759	4.861	2.654	1.916	2.383	3.832	4.042	3.278	1.821	2.512
14.352	11.099	2.049	3.771	2.436	26.438	5.08	6.491	1.873	2.496
8.755	14.267	2.185	7.236	13.568	3.153	8.895	19.97	3.169	2.365
9.782	4.966	3.143	3.988	11.891	4.529	2.534	4.379	1.922	2.544
13.357	10.085	3.821	4.699	16.465	2.432	2.931	14.479	1.664	2.283
11.669	4.391	2.122	3.288	3.275	8.044	3.86	5.393	3.936	2.768
2.575	2.816	4.2	6.799	12.801	3.101	4.38	3.157	2.562	3.677
30.8	5.191	1.934	3.986	2.732	3.801	4.974	7.749	2.719	3.245
16.165	3.599	9.523	2.203	4.523	15.759	6.437	20.052	2.409	3.199
7.957	2.379	3.084	3.734	11.343	8.833	5.15	20.985	2.26	1.738
30.895	12.216	5.262	2.886	7.621	5.441	3.438	14.682	2.272	3.113
15.964	7.246	3.167	6.109	2.165	6.692	5.861	10.485	3.857	3.031
15.743	7.04	2.979	3.157	3.422	6.339	4.909	5.75	3.019	2.064
23.684	7.585	2.816	4.88	3.082	6.165	24.336	9.359	2.663	1.565
6.087	3.464	3.014	6.65	2.315	10.723	8.393	4.307	2.88	2.703
13.027	9.672	1.958	3.885	5.386	3.172	4.027	2.849	2.385	2.304
14.524	4.117	1.895	5.241	5.505	5.239	2.518	1.699	3.219	3.766
4.039	27.552	2.831	7.693	4.674	5.22	17.039	10.691	2.486	2.086
6.351	3.053	7.372	7.707	9.656	11.133	6.734	9.23	2.884	3.553
15.631	2.491	3.55	4.064	5.854	7.07	9.172	2.676	3.425	3.336
16.576	3.483	1.911	2.147	14.315	8.25	4.387	2.853	2.5	2.898
26.602	4.452	2.618	4.321	3.348	3.348	2.762	1.927	2.613	2.738
6.457	7.839	3.356	6.067	5.814	3.806	16.574	2.429	1.781	2.64
10.063	5.172	6.974	3.117	4.091	13.661	3.615	7.163	3.471	2.582
19.151	10.133	3.723	3.059	3.125	8.176	11.088	5.682	3.132	2.47
6.078	14.087	2.148	3.2	5.489	5.391	18.257	5.421	2.372	4.032
3.249	6	2.58	1.842	4.735	2.96	7.166	13.438	1.984	3.598
5.692	7.511	2.451	3.21	4.021	4.67	3.944	2.453	2.906	2.548
4.284	10.653	6.265	7.773	1.925	8.659	2.923	9.7	2.777	3.211
3.929	7.169	2.791	4.686	3.03	14.14	2.394	22.299	2.676	2.738
4.625	9.386	6.313	4.291	2.72	5.535	3.229	11.883	3.955	2.641
12.37	15.056	2.251	4.617	1.941	8.681	5.074	4.099	3.112	2.603
7.377	5.899	2.375	2.715	1.758	3.865	10.457	6.123	3.414	2.851
11.59	6.376	13.24	4.384	18.133	5.148	20.286	27.702	2.803	2.002
4.847	3.264	13.606	3.186	2.154	2.434	30.61	13.889	2.327	2.319
42.173	8.858	3.235	4.401	2.549	1.839	4.778	19.255	1.754	2.792
38.992	16.192	8.14	2.297	3.234	7.789	3.277	3.898	2.355	3.408
17.741	4.787	24.752	13.58	4.726	11.923	3.249	18.242	1.866	2.54
4.8	10.397	5.442	5.384	4.411	4.379	44.004	19.069	1.769	2.489
17.91	11.182	4.589	3.382	11.733	4.687	8.215	19.414	3.049	1.905
9.453	11.654	4.399	2.395	3.253	6.52	3.996	7.021	2.549	3.042
8.829	3.455	2.222	2.922	2.276	3.687	14.673	18.4	2.282	3.863
13.402	8.09	11.784	5.812	3.366	9.11	3.228	7.67	2.722	3.459
14.019	11.969	1.9	2.347	2.091	8.069	3.988	9.666	4.011	2.741
6.326	19.169	3.305	5.625	2.545	2.537	2.481	5.212	3.152	2.007
13.18	7.528	2.715	3.649	5.017	5.823	23.522	4.526	2.149	3.473
6.784	4.254	2.188	3.959	2.183	4.152	11.93	5.689	4.143	3.424
18.139	10.169	3.087	3.165	3.368	2.339	7.419	2.72	4.349	3.726
7.685	6.003	3.858	2.735	9.549	4.021	21.15	9.47	2.988	3.354
7.74	31.407	7.083	3.552	9.503	5.823	5.44	3.602	2.615	2.693
4.717	7.228	2.405	5.219	2.691	2.049	4.562	8.417	2.498	3.189
2.856	4.646	4.942	4.158	4.832	2.907	3.611	4.733	2.962	3.325
28.449	14.211	3.76	5.212	2.305	4.664	3.024	13.082	2.166	2.316
9.82	6.559	2.641	3.261	7.795	6.806	3.755	21.692	3.199	1.889
3.837	19.429	1.887	4.138	4.226	11.156	11.727	31.485	1.804	2.091
14.862	22.129	14.318	4.894	3.751	11.987	12.669	19.679	1.695	1.655
8.002	12.6	3.747	3.86	4.464	7.439	2.864	14.071	2.735	1.656
4.31	10.097	4.171	4.738	3.361	13.509	54.242	3.142	3.249	1.593
2.855	18.669	2.842	5.175	2.186	13.13	21.023	2.741	4.826	1.976
21.221	55.686	2.174	4.343	4.823	6.167	11.778	15.488	4.381	2.464
6.239	13.309	2.331	2.549	3.941	3.954	9.527	22.913	2.506	3.24
12.006	14.421	3.821	3.999	5.237	3.647	15.345	11.437	2.854	4.102
3.04	3.781	3.266	5.307	4.534	8.033	18.116	15.902	2.604	3.706
19.681	4.993	2.257	3.889	2.597	2.993	7.475	3.027	2.454	2.538
7.567	7.37	5.363	5.283	2.413	7.36	7.729	3.172	1.884	2.14
2.505	9.242	4.786	5.357	3.017	4.004	7.169	17.963	1.407	2.02
9.258	5.024	3.503	5.028	5.976	2.557	8.007	3.075	1.657	3.135
3.943	13.783	8.384	2.515	7.622	7.892	3.567	9.029	2.827	2.409
3.191	6.702	3.515	3.712	3.977	5.161	6.841	5.006	2.951	1.537
28.266	7.245	2.93	4.405	12.816	10.02	7.436	8.877	3.653	3.383
3.48	11.343	2.157	2.539	6.579	19.86	2.679	2.987	1.939	3.305
16.694	27.256	2.305	3.423	4.656	4.48	3.173	4.282	1.778	4.167
4.428	12.082	2.264	3.249	3.838	4.374	3.259	11.25	2.933	3.522
13.896	3.377	2.354	4.246	5.701	9.481	26.542	12.052	2.31	4.041
15.787	6.365	4.24	3.699	3.174	10.903	33.039	3.014	1.479	2.33
8.567	12.635	6.659	2.141	5.697	11.788	12.196	4.914	2.781	2.143
17.309	5.118	3.985	5.37	5.442	14.398	13.045	4.034	3.646	3.099
15.842	7.816	3.365	3.108	5.923	2.099	18.809	4.136	4.375	1.995
42.47	16.507	1.792	2.784	3.907	3.006	25.302	3.993	2.809	3.93
24.416	8.221	3.123	2.607	3.705	2.456	19.329	8.751	4.528	1.874
10.297	21.15	14.299	5.097	36.931	1.956	3.462	8.017	1.791	2.175
7.337	4.259	2.477	2.121	5.385	3.008	4.444	8.814	2.25	3.761
20.227	4.417	2.646	4.171	31.424	5.902	23.488	8.01	1.776	2.075
35.064	17.239	4.745	4.405	25.345	8.657	7.321	2.466	1.567	2.749
3.971	24.086	2.873	4.742	12.243	16.053	7.028	11.726	2.45	2.313
13.29	4.452	2.919	3.204	3.725	9.044	24.472	21.033	1.546	1.956
8.152	6.227	3.156	2.531	5.354	2.736	20.636	8.367	2.024	1.709
8.576	6.503	1.918	8.013	9.062	5.39	6.943	2.81	1.926	2.889
5.468	7.526	3.12	3.832	2.041	3.412	9.043	2.619	1.941	2.166
4.779	18.708	6.031	6.264	4.514	3.85	13.666	17.74	1.694	1.675
30.472	5.216	3.892	2.87	2.76	10.845	17.826	10.175	2.075	3.01
8.766	13.659	3.056	4.052	2.967	2.185	1.855	3.332	1.904	2.932
11.33	10.306	3.857	3.582	5.937	21.148	2.601	3.413	2.051	3.042
8.454	15.898	3.981	2.855	4.7	8.245	16.589	12.917	2.225	2.45
3.812	12.85	3.566	14.581	9.113	4.915	2.838	5.677	3.334	2.335
11.508	10.037	3.648	3.036	6.732	5.337	21.863	8.504	2.463	2.27
4.271	17.25	3.922	4.513	5.639	10.512	18.724	7.051	2.471	2.253
4.09	8.53	2.552	5.914	4.642	11.196	14.902	4.232	3.511	2.798
15.891	3.367	3.832	3.597	4.648	10.981	23.872	2.578	2.051	3.533
8.883	33.701	3.177	3.516	4.395	3.435	15.74	3.643	2.106	3.524
42.451	20.049	5.53	3.099	13.05	4.828	38.095	9.071	3.94	2.861
10.874	4.502	14.05	4.661	8.129	5.311	8.092	3.895	2.028	2.274
6.295	3.025	5.908	4.843	9.957	5.184	25.297	5.241	2.233	3.123
8.247	4.976	4.66	11.174	7.383	3.572	3.454	2.377	1.544	2.139
6.702	6.949	9.338	3.528	18.986	8.941	4.758	4.044	2.424	3.085
8.262	14.528	4.243	2.448	5.193	4.988	21.737	6.887	2.405	2.505
9.77	27.414	4.767	7.386	4.19	8.406	3.984	22.326	1.815	3.197
21.951	10.436	5.484	8.993	15.684	5.525	10.057	9.531	2.565	2.588
21.043	26.389	3.391	4.148	6.107	7.206	5.195	11.125	2.329	3.391
6.796	43.04	3.159	3.052	2.146	3.847	27.839	12.034	2.93	2.924
11.028	20.096	2.542	3.54	6.618	5.442	11.373	13.238	3.062	1.59
5.419	3.636	2.806	4.772	3.988	41.315	16.284	28.948	3.138	1.896
2.363	31.648	2.784	4.205	6.634	10.513	6.392	2.669	2.955	1.658
7.135	9.914	31.315	3.4	23.483	12.516	6.014	1.764	2.312	1.55
12.04	7.585	4.212	5.766	2.086	10.954	3.421	3.035	2.405	1.849
44.298	12.054	5.278	4.433	19.251	14.432	2.603	34.646	2.643	2.564
4.641	3.23	7.803	3.051	19.66	1.951	18.628	4.674	2.61	2.158
7.434	6.75	10.928	2.151	8.301	4.375	9.916	12.212	3.634	1.503
11.714	8.362	10.016	11.303	9.336	5.456	2.642	4.651	2.458	1.633
19.82	11.63	3.398	2.494	2.975	4.616	10.876	3.244	1.827	2.73
15.289	23.396	6.608	4.605	3.612	2.937	6.025	6.242	2.643	2.992
10.107	4.254	2.589	11.061	11.702	2.918	2.364	2.775	2.29	1.768
6.187	3.648	2.215	3.58	7.722	3.671	3.414	4.654	2.029	2.554
6.519	18.205	5.312	11.416	3.429	3.579	3.094	11.27	2.559	2.809
15.764	9.853	16.099	3.199	4.84	5.097	22.117	6.221	1.519	1.928
4.555	9.787	2.521	2.084	20.333	3.323	3.002	15.55	2.318	1.902
25.464	12.459	3.95	2.691	7.432	11.741	11.52	15.201	2.651	3.368
27.268	5.984	3.476	4.025	7.818	16.216	12.022	5.534	4.09	2.464
9.918	2.715	3.61	2.406	13.341	3.356	4.92	3.188	3.033	5.116
4.821	2.549	6.575	8.382	5.067	8.399	13.116	3.905	3.248	2.834
12.536	3.429	3.401	4.323	9.254	2.542	10	2.315	2.038	1.966
8.255	3.689	3.101	3.925	5.55	15.67	20.679	10.281	1.965	2.619
17.555	5.294	2.913	2.847	2.979	5.526	3.465	16.105	2.396	1.534
14.106	22.343	5.542	2.427	13.897	16.349	9.522	2.341	2.912	2.121
8.491	13.634	4.379	3.139	11.148	11.896	19.137	45.162	1.91	1.321
4.151	14.958	3.853	3.486	6.878	41.134	1.769	16.724	2.792	2.35
37.861	5.915	2.632	4.608	1.394	4.14	2.892	16.428	2.531	3.603
9.005	19.314	3.595	4.842	8.602	14.217	5.836	16.236	2.157	1.78
38.7	9.668	1.99	3.662	4.855	37.874	8	5.095	2.269	4.128
17.465	50.69	6.964	2.31	20.231	16.693	10.398	3.671	2.524	2.52

## Sheet: Figure 7c
Figure 7c
Optical density at a wavelength of 600 nm.
	MAB504		MAB505		MAB506		MAB510		MAB512
Time (h)	Replicate 1	Replicate 2	Replicate 1	Replicate 2	Replicate 1	Replicate 2	Replicate 1	Replicate 2	Replicate 1	Replicate 2
0	0.088	0.086	0.09	0.092	0.086	0.087	0.096	0.092	0.086	0.087
0.25	0.088	0.086	0.09	0.092	0.086	0.088	0.09	0.092	0.086	0.088
0.5	0.088	0.086	0.09	0.092	0.086	0.088	0.09	0.092	0.086	0.088
0.75	0.088	0.086	0.09	0.092	0.086	0.088	0.09	0.092	0.086	0.088
1	0.089	0.086	0.091	0.093	0.086	0.088	0.09	0.092	0.087	0.088
1.25	0.089	0.086	0.091	0.093	0.087	0.089	0.091	0.093	0.087	0.089
1.5	0.089	0.087	0.091	0.094	0.087	0.089	0.091	0.093	0.088	0.089
1.75	0.089	0.087	0.092	0.094	0.087	0.09	0.092	0.093	0.088	0.09
2	0.09	0.087	0.092	0.094	0.088	0.09	0.092	0.094	0.088	0.09
2.25	0.09	0.088	0.093	0.095	0.088	0.091	0.092	0.094	0.089	0.091
2.5	0.09	0.088	0.094	0.096	0.088	0.091	0.093	0.094	0.09	0.092
2.75	0.091	0.088	0.094	0.096	0.089	0.092	0.094	0.095	0.091	0.093
3	0.091	0.089	0.095	0.097	0.089	0.092	0.094	0.095	0.091	0.094
3.25	0.091	0.089	0.096	0.098	0.09	0.093	0.094	0.096	0.092	0.094
3.5	0.091	0.089	0.097	0.099	0.091	0.094	0.095	0.096	0.093	0.096
3.75	0.092	0.09	0.098	0.1	0.091	0.095	0.096	0.097	0.095	0.097
4	0.093	0.09	0.099	0.102	0.092	0.095	0.096	0.097	0.097	0.099
4.25	0.093	0.091	0.101	0.103	0.093	0.096	0.097	0.098	0.098	0.101
4.5	0.094	0.091	0.102	0.105	0.093	0.097	0.097	0.099	0.1	0.103
4.75	0.094	0.092	0.104	0.107	0.094	0.098	0.098	0.099	0.103	0.105
5	0.095	0.092	0.106	0.109	0.095	0.099	0.099	0.1	0.105	0.108
5.25	0.096	0.093	0.109	0.111	0.096	0.1	0.1	0.101	0.108	0.112
5.5	0.096	0.093	0.111	0.114	0.096	0.101	0.101	0.102	0.112	0.115
5.75	0.096	0.094	0.114	0.117	0.098	0.102	0.102	0.103	0.116	0.119
6	0.097	0.094	0.118	0.12	0.099	0.103	0.103	0.103	0.121	0.124
6.25	0.098	0.095	0.121	0.123	0.1	0.105	0.104	0.105	0.126	0.13
6.5	0.099	0.096	0.125	0.127	0.101	0.106	0.105	0.106	0.132	0.136
6.75	0.099	0.096	0.13	0.132	0.102	0.107	0.106	0.107	0.139	0.143
7	0.101	0.097	0.135	0.137	0.103	0.109	0.107	0.108	0.146	0.151
7.25	0.101	0.098	0.14	0.142	0.104	0.11	0.109	0.109	0.155	0.16
7.5	0.102	0.099	0.146	0.148	0.106	0.112	0.11	0.11	0.165	0.17
7.75	0.103	0.1	0.152	0.155	0.107	0.114	0.112	0.112	0.175	0.182
8	0.104	0.101	0.16	0.162	0.109	0.116	0.113	0.113	0.187	0.194
8.25	0.105	0.101	0.168	0.171	0.11	0.117	0.115	0.115	0.2	0.208
8.5	0.106	0.103	0.177	0.181	0.112	0.119	0.116	0.116	0.214	0.222
8.75	0.108	0.103	0.186	0.189	0.113	0.122	0.118	0.118	0.229	0.237
9	0.109	0.105	0.197	0.2	0.115	0.124	0.12	0.12	0.244	0.253
9.25	0.11	0.106	0.209	0.212	0.117	0.126	0.122	0.122	0.261	0.269
9.5	0.111	0.107	0.22	0.224	0.118	0.128	0.123	0.123	0.278	0.285
9.75	0.112	0.108	0.233	0.236	0.12	0.13	0.125	0.125	0.292	0.3
10	0.113	0.109	0.246	0.246	0.122	0.133	0.127	0.127	0.305	0.314
10.25	0.115	0.111	0.261	0.264	0.124	0.135	0.129	0.129	0.32	0.327
10.5	0.117	0.111	0.276	0.277	0.125	0.137	0.131	0.131	0.332	0.34
10.75	0.117	0.113	0.291	0.292	0.128	0.14	0.132	0.132	0.346	0.354
11	0.119	0.114	0.307	0.309	0.129	0.142	0.135	0.134	0.359	0.367
11.25	0.12	0.116	0.322	0.322	0.132	0.145	0.136	0.136	0.372	0.38
11.5	0.122	0.117	0.337	0.336	0.134	0.147	0.138	0.138	0.384	0.393
11.75	0.123	0.118	0.351	0.354	0.136	0.15	0.141	0.141	0.397	0.407
12	0.125	0.12	0.366	0.367	0.138	0.152	0.142	0.142	0.408	0.419
12.25	0.126	0.121	0.379	0.382	0.14	0.155	0.144	0.145	0.42	0.432
12.5	0.128	0.124	0.392	0.397	0.142	0.158	0.146	0.146	0.432	0.444
12.75	0.13	0.125	0.405	0.409	0.145	0.161	0.148	0.148	0.443	0.457
13	0.131	0.127	0.417	0.423	0.147	0.164	0.15	0.15	0.454	0.467
13.25	0.134	0.128	0.428	0.435	0.149	0.166	0.153	0.152	0.462	0.477
13.5	0.135	0.131	0.44	0.448	0.152	0.168	0.155	0.155	0.47	0.485
13.75	0.137	0.132	0.451	0.459	0.155	0.172	0.157	0.157	0.477	0.492
14	0.138	0.134	0.461	0.47	0.157	0.174	0.159	0.159	0.484	0.5
14.25	0.14	0.136	0.471	0.481	0.161	0.18	0.161	0.161	0.49	0.505
14.5	0.142	0.138	0.479	0.49	0.164	0.182	0.165	0.166	0.496	0.511
14.75	0.144	0.14	0.489	0.5	0.167	0.185	0.167	0.167	0.5	0.516
15	0.146	0.143	0.495	0.505	0.17	0.19	0.169	0.169	0.503	0.519
15.25	0.148	0.146	0.503	0.514	0.173	0.194	0.172	0.171	0.506	0.524
15.5	0.15	0.147	0.509	0.52	0.177	0.199	0.174	0.174	0.509	0.527
15.75	0.152	0.149	0.515	0.527	0.181	0.203	0.177	0.177	0.512	0.527
16	0.154	0.152	0.52	0.533	0.185	0.207	0.181	0.179	0.513	0.53
16.25	0.157	0.155	0.524	0.537	0.189	0.214	0.184	0.184	0.515	0.531
16.5	0.159	0.158	0.531	0.542	0.193	0.217	0.188	0.185	0.516	0.534
16.75	0.162	0.16	0.535	0.547	0.199	0.223	0.189	0.189	0.518	0.535
17	0.165	0.164	0.539	0.55	0.203	0.227	0.196	0.192	0.52	0.537
17.25	0.168	0.167	0.541	0.552	0.208	0.233	0.197	0.196	0.521	0.54
17.5	0.173	0.17	0.545	0.556	0.213	0.24	0.2	0.198	0.523	0.541
17.75	0.176	0.173	0.548	0.559	0.22	0.247	0.206	0.203	0.525	0.542
18	0.18	0.177	0.549	0.56	0.226	0.251	0.209	0.207	0.528	0.543
18.25	0.185	0.182	0.552	0.562	0.233	0.259	0.213	0.211	0.529	0.545
18.5	0.188	0.186	0.554	0.564	0.24	0.267	0.216	0.214	0.531	0.547
18.75	0.193	0.192	0.557	0.565	0.248	0.274	0.223	0.218	0.533	0.549
19	0.198	0.196	0.559	0.566	0.256	0.28	0.229	0.223	0.535	0.551
19.25	0.203	0.201	0.561	0.568	0.265	0.289	0.233	0.228	0.538	0.552
19.5	0.209	0.208	0.562	0.569	0.274	0.296	0.24	0.233	0.538	0.554
19.75	0.215	0.214	0.564	0.57	0.283	0.306	0.245	0.239	0.54	0.555
20	0.222	0.219	0.565	0.572	0.292	0.317	0.252	0.247	0.54	0.556
20.25	0.229	0.226	0.565	0.573	0.303	0.326	0.259	0.25	0.542	0.557
20.5	0.237	0.234	0.569	0.574	0.315	0.337	0.266	0.258	0.543	0.559
20.75	0.246	0.241	0.569	0.575	0.325	0.346	0.27	0.263	0.543	0.56
21	0.256	0.249	0.569	0.575	0.337	0.358	0.279	0.271	0.544	0.56
21.25	0.267	0.257	0.568	0.574	0.348	0.366	0.287	0.276	0.544	0.559
21.5	0.275	0.266	0.568	0.574	0.361	0.38	0.295	0.282	0.543	0.56
21.75	0.283	0.275	0.57	0.574	0.373	0.391	0.304	0.289	0.543	0.56
22	0.293	0.284	0.566	0.572	0.385	0.406	0.311	0.299	0.544	0.559
22.25	0.306	0.294	0.567	0.573	0.396	0.425	0.321	0.306	0.543	0.559
22.5	0.316	0.305	0.567	0.573	0.407	0.436	0.332	0.315	0.543	0.559
22.75	0.327	0.317	0.568	0.572	0.417	0.446	0.341	0.324	0.543	0.557
23	0.338	0.328	0.566	0.57	0.427	0.451	0.349	0.332	0.543	0.556
23.25	0.354	0.34	0.565	0.569	0.436	0.461	0.361	0.342	0.542	0.555
23.5	0.366	0.352	0.563	0.568	0.443	0.468	0.37	0.35	0.541	0.555
23.75	0.379	0.362	0.564	0.568	0.453	0.471	0.38	0.36	0.543	0.555
24	0.39	0.375	0.563	0.567	0.46	0.481	0.389	0.37	0.541	0.557
24.25	0.402	0.39	0.561	0.566	0.47	0.483	0.402	0.378	0.541	0.554
24.5	0.41	0.4	0.559	0.564	0.477	0.489	0.411	0.386	0.545	0.556
24.75	0.422	0.413	0.557	0.563	0.483	0.496	0.418	0.394	0.546	0.55
25	0.436	0.423	0.556	0.562	0.491	0.501	0.429	0.402	0.54	0.553
25.25	0.443	0.433	0.556	0.562	0.495	0.508	0.432	0.409	0.541	0.55
25.5	0.45	0.447	0.554	0.561	0.499	0.516	0.439	0.416	0.539	0.552
25.75	0.46	0.456	0.554	0.559	0.504	0.523	0.447	0.423	0.546	0.559
26	0.465	0.467	0.552	0.559	0.508	0.528	0.452	0.427	0.544	0.55
26.25	0.472	0.477	0.552	0.558	0.512	0.533	0.46	0.434	0.542	0.55
26.5	0.481	0.488	0.552	0.558	0.516	0.537	0.465	0.44	0.554	0.545
26.75	0.483	0.495	0.55	0.556	0.52	0.54	0.47	0.445	0.541	0.545
27	0.491	0.502	0.549	0.555	0.522	0.544	0.476	0.451	0.535	0.545
27.25	0.493	0.506	0.548	0.554	0.525	0.549	0.482	0.457	0.532	0.545
27.5	0.501	0.514	0.546	0.553	0.526	0.551	0.485	0.461	0.538	0.541
27.75	0.505	0.52	0.546	0.554	0.528	0.55	0.504	0.465	0.541	0.547
28	0.51	0.526	0.546	0.553	0.53	0.551	0.492	0.47	0.531	0.539
28.25	0.516	0.525	0.545	0.552	0.534	0.559	0.496	0.472	0.532	0.541
28.5	0.518	0.53	0.544	0.551	0.537	0.561	0.499	0.473	0.531	0.539
28.75	0.52	0.533	0.543	0.551	0.539	0.565	0.5	0.476	0.532	0.538
29	0.523	0.537	0.543	0.55	0.54	0.566	0.506	0.482	0.528	0.537
29.25	0.523	0.547	0.541	0.549	0.541	0.565	0.507	0.476	0.529	0.539
29.5	0.527	0.545	0.541	0.549	0.543	0.568	0.506	0.476	0.53	0.537
29.75	0.534	0.545	0.539	0.549	0.544	0.571	0.511	0.477	0.528	0.537
30	0.537	0.551	0.539	0.55	0.545	0.571	0.511	0.481	0.528	0.538
30.25	0.536	0.553	0.538	0.548	0.545	0.574	0.512	0.482	0.528	0.534
30.5	0.543	0.554	0.537	0.547	0.546	0.572	0.515	0.485	0.527	0.533
30.75	0.54	0.556	0.537	0.546	0.547	0.569	0.518	0.488	0.525	0.532
31	0.541	0.559	0.536	0.546	0.548	0.57	0.516	0.491	0.527	0.533
31.25	0.54	0.562	0.535	0.547	0.549	0.572	0.517	0.49	0.523	0.53
31.5	0.542	0.56	0.535	0.547	0.549	0.572	0.52	0.492	0.524	0.531
31.75	0.545	0.561	0.534	0.548	0.551	0.574	0.519	0.493	0.523	0.53
32	0.542	0.563	0.534	0.545	0.552	0.574	0.522	0.494	0.521	0.533

## Sheet: Suppl. Figure 3c
Supplementary Figure 3c
Sum of the areas under all muropeptide peaks obtained in mAu*s.
Peak areas (replicate 1)
	Slt	Slt+DipM(FL)	Slt+DipM(LytM)	Control
Area under peak	53934	40476	39800	82337
% control	65.5	49.2	48.3	100
Peak areas (replicate 2)
	Slt	Slt+DipM(FL)	Slt+DipM(LytM)	Control
Area under peak	47211	35518	35977	63989
% control	73.8	55.5	56.2	100

## Sheet: Suppl. Figure 10b
Supplementary Figure 10b
Relative intesities of the bands obtained for the different fusion proteins.
Strain	Replicate 1	Replicate 2	Replicate 3
AI098	1	1	1
AI124	1.04131	0.380395	0.714291
AI125	0.468714	0.234108	0.683362
AI123	0.553055	0.229177	0.563824

## Sheet: Suppl. Figure 15
Supplementary Figure 15
Two datasets (yellow/blue) with a total of 250 cells per strain
X: Distance in µm, Y: Intensity value
AI063
X0	Y0	X1	Y1	X2	Y2	X3	Y3	X4	Y4	X5	Y5	X6	Y6	X7	Y7	X8	Y8	X9	Y9	X10	Y10	X11	Y11	X12	Y12	X13	Y13	X14	Y14	X15	Y15	X16	Y16	X17	Y17	X18	Y18	X19	Y19	X20	Y20	X21	Y21	X22	Y22	X23	Y23	X24	Y24
0	7083.53	0	7057.18	0	6858.4	0	6619.35	0	6649.93	0	8368.34	0	6832.78	0	6695.31	0	6947.77	0	6795.48	0	7611.8	0	6494	0	7164	0	6995.82	0	6279.2	0	5724.16	0	6270.4	0	6882.19	0	6924.18	0	6876.8	0	6637.2	0	6935.2	0	6601.99	0	6015.8	0	6240.2
0.065	7111.44	0.065	6983.65	0.065	6886.56	0.065	6625.86	0.065	6747.65	0.065	8181.52	0.065	6774.54	0.065	6458.6	0.065	7114.4	0.065	6774.66	0.065	7236.2	0.065	6590.22	0.065	7299.69	0.065	7296.97	0.065	6404.6	0.065	5813.81	0.065	6206.71	0.065	6764.68	0.065	6726.25	0.065	6714.48	0.065	6674.61	0.065	7096.91	0.065	6514.3	0.065	6148.86	0.065	6238.4
0.13	7057.26	0.13	6856.33	0.13	6901.75	0.13	6571.05	0.13	6608.8	0.13	7369.21	0.13	6903.31	0.13	6411.16	0.13	7127.13	0.13	6896.55	0.13	6862.38	0.13	6597.43	0.13	7444.54	0.13	7221.93	0.13	6485.12	0.13	5771.19	0.13	6357.92	0.13	6701.09	0.13	6868.48	0.13	6743.43	0.13	6744.1	0.13	6933.39	0.13	6440.39	0.13	6241.77	0.13	6370.54
0.195	6993.1	0.195	6851.01	0.195	6791.1	0.195	6670.59	0.195	6713.94	0.195	7406.53	0.195	6774.32	0.195	6393.01	0.195	6930.24	0.195	6740.12	0.195	6551.92	0.195	6446.24	0.195	7454.03	0.195	7387.19	0.195	6503.39	0.195	5895.35	0.195	6724.06	0.195	6673.96	0.195	6912.84	0.195	6670.45	0.195	6663.82	0.195	7099.02	0.195	6548.63	0.195	6381.39	0.195	6473.52
0.26	7034.69	0.26	6878.8	0.26	6679.35	0.26	6595.15	0.26	6696.82	0.26	7195.71	0.26	6916.4	0.26	6473.53	0.26	6909.25	0.26	6805.98	0.26	6404.24	0.26	6586.66	0.26	7243.34	0.26	7447.61	0.26	6412.58	0.26	5974.51	0.26	6926.76	0.26	6660.9	0.26	6914.76	0.26	6644.7	0.26	6796.87	0.26	7131.85	0.26	6816.21	0.26	6451.86	0.26	6340.54
0.325	7031.52	0.325	6902.23	0.325	6910.7	0.325	6492.12	0.325	6703.4	0.325	7224.68	0.325	6981.89	0.325	6470.36	0.325	6601.81	0.325	6771.75	0.325	6594.53	0.325	6808.4	0.325	7246.63	0.325	7444.8	0.325	6409.02	0.325	5923.61	0.325	7182.18	0.325	6733.19	0.325	7143.62	0.325	6703.71	0.325	6838.41	0.325	7139.82	0.325	6958.14	0.325	6436.19	0.325	6574.36
0.39	7102.2	0.39	7030.69	0.39	6910.16	0.39	6481.15	0.39	6675.65	0.39	7128.67	0.39	7020.03	0.39	6542.56	0.39	6640.31	0.39	6698.38	0.39	6505.57	0.39	6699.83	0.39	7354.75	0.39	7536.57	0.39	6421.19	0.39	6023.5	0.39	6896.86	0.39	6823.29	0.39	7087	0.39	6639.38	0.39	7018.67	0.39	7331.84	0.39	7050.1	0.39	6463.27	0.39	6643.58
0.455	7124.71	0.455	6991.02	0.455	6827.7	0.455	6524.85	0.455	6764.11	0.455	7038.27	0.455	7024.36	0.455	6733.47	0.455	6647.85	0.455	6782.51	0.455	6393.87	0.455	6862.2	0.455	7477.74	0.455	7583.13	0.455	6549.89	0.455	6092.69	0.455	6885.72	0.455	6797.33	0.455	7061.25	0.455	6790.39	0.455	7030.58	0.455	7439.08	0.455	7033.42	0.455	6498.53	0.455	6761.68
0.52	7254.05	0.52	7177.11	0.52	6799.36	0.52	6570.4	0.52	6774.12	0.52	7045.75	0.52	6950.94	0.52	6691.95	0.52	6613.19	0.52	6713.43	0.52	6417.53	0.52	7023.21	0.52	7417.67	0.52	7616.7	0.52	6685.93	0.52	6143.37	0.52	6951.79	0.52	6834.49	0.52	7118.02	0.52	6809.03	0.52	7063.55	0.52	7575.2	0.52	6983.35	0.52	6361.73	0.52	6580.49
0.585	7222.77	0.585	7174.89	0.585	6946.94	0.585	6607.11	0.585	6862.91	0.585	6888.9	0.585	7032.55	0.585	6799.79	0.585	6639.82	0.585	6841.48	0.585	6456.87	0.585	7201.23	0.585	7489.16	0.585	7709.66	0.585	6889.47	0.585	6331.72	0.585	7001.22	0.585	6865.36	0.585	7242.7	0.585	7031.56	0.585	7139.75	0.585	7678.1	0.585	7221.76	0.585	6483.08	0.585	6798.42
0.65	7208.9	0.65	7213.59	0.65	7291.92	0.65	6670.38	0.65	6809.19	0.65	6864.85	0.65	6961.14	0.65	6874.22	0.65	6482.48	0.65	6824.39	0.65	6495.97	0.65	7254.31	0.65	7356.9	0.65	7655.64	0.65	6795.54	0.65	6416.23	0.65	7142.1	0.65	6943.67	0.65	7270.26	0.65	7007.12	0.65	7229.33	0.65	7849.55	0.65	7185.29	0.65	6503.78	0.65	6949.68
0.715	7193.77	0.715	7118.23	0.715	7452.65	0.715	6751.54	0.715	6841.96	0.715	6791.06	0.715	6878.58	0.715	6851.56	0.715	6720.2	0.715	6861.52	0.715	6632.17	0.715	7245.69	0.715	7403.47	0.715	7788.41	0.715	6712.56	0.715	6384.74	0.715	7193.05	0.715	6847.04	0.715	7274.67	0.715	7227.59	0.715	7124.36	0.715	7780.42	0.715	7205.8	0.715	6584.77	0.715	6987.74
0.78	7182.48	0.78	7159.48	0.78	7731.02	0.78	6733.25	0.78	6887.15	0.78	6818.03	0.78	6841.02	0.78	6954.11	0.78	6840.06	0.78	6736.56	0.78	6656.05	0.78	7333.32	0.78	7409.83	0.78	7688.37	0.78	6722.27	0.78	6350.25	0.78	7304.17	0.78	6901.99	0.78	7303.96	0.78	7274.22	0.78	7226.97	0.78	7701.19	0.78	7144.26	0.78	6682.05	0.78	6977.26
0.845	7234.5	0.845	7032.26	0.845	7910.32	0.845	6660.92	0.845	7014.45	0.845	6821.14	0.845	6714.27	0.845	6933.6	0.845	6771.37	0.845	6686.55	0.845	6818.89	0.845	7088.59	0.845	7466.17	0.845	7552.08	0.845	6675.52	0.845	6413.45	0.845	7338.71	0.845	6981.84	0.845	7244.61	0.845	7349.16	0.845	7148.87	0.845	7524.68	0.845	7125.78	0.845	6732.77	0.845	6915.15
0.91	7157.8	0.91	6884.77	0.91	7918.04	0.91	6633.98	0.91	7114.94	0.91	6788.71	0.91	6798.67	0.91	7033.56	0.91	6831.06	0.91	6712.73	0.91	6777.97	0.91	6999.57	0.91	7499.48	0.91	7553	0.91	6650.53	0.91	6586.91	0.91	7444.64	0.91	6970.27	0.91	7161.97	0.91	7354.24	0.91	7108.17	0.91	7566.23	0.91	7176.41	0.91	6642.54	0.91	7092.38
0.975	7283.1	0.975	6901.6	0.975	7951.77	0.975	6634.07	0.975	7002	0.975	6778.47	0.975	6889.93	0.975	6931.13	0.975	6820.02	0.975	6787.01	0.975	6766.84	0.975	7010.52	0.975	7530.2	0.975	7430.5	0.975	6743.69	0.975	6786.74	0.975	7534.46	0.975	6982.52	0.975	7121	0.975	7254.05	0.975	7091.34	0.975	7651.96	0.975	7074.5	0.975	6705.68	0.975	7287.41
1.04	7270.58	1.04	6986.54	1.04	7972.04	1.04	6672.61	1.04	7051.68	1.04	6779.4	1.04	6961.77	1.04	7072.59	1.04	6755.67	1.04	6942.17	1.04	6793.12	1.04	6890.34	1.04	7367.3	1.04	7360.53	1.04	6762.81	1.04	6777.92	1.04	7485.73	1.04	6895.04	1.04	7141.02	1.04	7203.89	1.04	6952.12	1.04	7539.49	1.04	7088.74	1.04	6719.81	1.04	7308.78
1.105	7276.55	1.105	6950.25	1.105	7846.35	1.105	6619.88	1.105	6924.38	1.105	6855.51	1.105	7051.83	1.105	7220.24	1.105	6904.85	1.105	7109.28	1.105	6822.98	1.105	6891.47	1.105	7397.15	1.105	7410.77	1.105	6797.51	1.105	6809.13	1.105	7576.83	1.105	6909.15	1.105	7201.66	1.105	7246.28	1.105	6973.05	1.105	7468.81	1.105	6945.18	1.105	6664.02	1.105	7418.92
1.17	7327.71	1.17	6912.2	1.17	7717.4	1.17	6655.83	1.17	6982.65	1.17	6822.64	1.17	7041.58	1.17	7211.99	1.17	7027.94	1.17	7156.64	1.17	6867.38	1.17	6995.01	1.17	7268.57	1.17	7577.77	1.17	6811.13	1.17	7000.13	1.17	7610.48	1.17	6820.69	1.17	7303.09	1.17	7279.78	1.17	7096.82	1.17	7640.86	1.17	7009.68	1.17	6711.36	1.17	7362.44
1.235	7506.8	1.235	6985.03	1.235	7607.37	1.235	6745.06	1.235	7050.71	1.235	6878.1	1.235	7222.29	1.235	7350.93	1.235	7036.13	1.235	7217.3	1.235	6930.18	1.235	7001.31	1.235	7240.29	1.235	7782.05	1.235	6671.28	1.235	7085.75	1.235	7644.88	1.235	6795.07	1.235	7329.75	1.235	7289.48	1.235	7200.21	1.235	7521.47	1.235	6959.4	1.235	6716.09	1.235	7333.35
1.3	7476.2	1.3	7028.36	1.3	7515.49	1.3	6730.71	1.3	6989.65	1.3	6984.83	1.3	7529.84	1.3	7195.1	1.3	7160.31	1.3	7259.64	1.3	6953.99	1.3	7037.39	1.3	7149.73	1.3	8019.71	1.3	6710.43	1.3	7082.52	1.3	7704.72	1.3	6909.39	1.3	7292.78	1.3	7411.31	1.3	7154.01	1.3	7512.01	1.3	6996.81	1.3	6634.37	1.3	7435
1.365	7628.19	1.365	7069.46	1.365	7467.76	1.365	6772.56	1.365	7052.34	1.365	7190.89	1.365	7852.72	1.365	7327.82	1.365	7295.97	1.365	7453.44	1.365	7079.7	1.365	7224.79	1.365	7169.17	1.365	8404.51	1.365	6812.85	1.365	7093.13	1.365	7597.42	1.365	6823.97	1.365	7338.23	1.365	7568.29	1.365	7190.15	1.365	7456.73	1.365	7069.67	1.365	6609.83	1.365	7498.77
1.43	7482.07	1.43	6986.2	1.43	7405.56	1.43	6686.76	1.43	7133.47	1.43	7265.37	1.43	7755.95	1.43	7276.97	1.43	7658.2	1.43	7598.8	1.43	7261.66	1.43	7300.4	1.43	7218.91	1.43	8810.31	1.43	6693.42	1.43	7129.95	1.43	7291.07	1.43	6921.63	1.43	7460.4	1.43	7767.5	1.43	7123.65	1.43	7447.25	1.43	7064.23	1.43	6584.03	1.43	7606.51
1.495	7587.98	1.495	6995.25	1.495	7485.73	1.495	6703.66	1.495	7226.86	1.495	7394.34	1.495	8095.36	1.495	7322.56	1.495	8084.19	1.495	7837.62	1.495	7252.04	1.495	7302.32	1.495	7345.5	1.495	9115.5	1.495	6765.15	1.495	7225.9	1.495	7496.15	1.495	6871.57	1.495	7550.51	1.495	7855.61	1.495	7087.09	1.495	7476.3	1.495	7111.1	1.495	6657.48	1.495	7738.56
1.56	7540.08	1.56	7095.73	1.56	7512.36	1.56	6790.55	1.56	7211.1	1.56	7391.98	1.56	7987.7	1.56	7390.51	1.56	7904.84	1.56	7952.73	1.56	7423.03	1.56	7268.71	1.56	7488.36	1.56	9161.43	1.56	6721.66	1.56	7274.67	1.56	7205.34	1.56	6829.95	1.56	7533.72	1.56	7407.86	1.56	7059.81	1.56	7466.69	1.56	7248.14	1.56	6645.81	1.56	7959.23
1.625	7651.5	1.625	7153.01	1.625	7481.78	1.625	6775.5	1.625	7128.15	1.625	7565.69	1.625	7889.57	1.625	7534.61	1.625	7757.86	1.625	7958.03	1.625	7490.01	1.625	7315.96	1.625	7389.43	1.625	8950.54	1.625	6609.56	1.625	7275.77	1.625	6999.15	1.625	6908.49	1.625	7472.87	1.625	7654.12	1.625	6970.73	1.625	7502.05	1.625	7520.93	1.625	6676.64	1.625	7961.52
1.69	7759.8	1.69	7280.97	1.69	7336.89	1.69	6828.72	1.69	7000.26	1.69	7732.39	1.69	7810.86	1.69	7647.42	1.69	7714.29	1.69	8035.94	1.69	7373.21	1.69	7278.33	1.69	7395.38	1.69	8785.93	1.69	6756.77	1.69	7270.81	1.69	6974	1.69	7069.47	1.69	7352.71	1.69	7460.27	1.69	6969.45	1.69	7439.96	1.69	7873.7	1.69	6749.01	1.69	8132.41
1.755	7850.99	1.755	7394.5	1.755	7400.77	1.755	6626.99	1.755	7026.19	1.755	7972.36	1.755	7543.79	1.755	7778.68	1.755	7487.6	1.755	7985.57	1.755	7298.41	1.755	7248.25	1.755	7107.26	1.755	8732.57	1.755	6843.68	1.755	7313.94	1.755	6893.21	1.755	7092.76	1.755	7360.22	1.755	7475.54	1.755	6928.53	1.755	7469.23	1.755	7979.45	1.755	6695.99	1.755	8169.97
1.82	8084.23	1.82	7518.63	1.82	7279.82	1.82	6784.58	1.82	6962.22	1.82	8140.96	1.82	7350.96	1.82	8145.6	1.82	7493.74	1.82	7721.99	1.82	7205.88	1.82	6968.39	1.82	7033.75	1.82	8427.65	1.82	6858.24	1.82	7444.78	1.82	6840.99	1.82	7132.57	1.82	7476.17	1.82	7286.17	1.82	7005.65	1.82	7402.53	1.82	8163.86	1.82	6734.45	1.82	8321.85
1.885	8241.39	1.885	7633.89	1.885	7203.95	1.885	6735.61	1.885	7071.7	1.885	8042.44	1.885	7255.47	1.885	8133.6	1.885	7257.9	1.885	7884.99	1.885	7147.86	1.885	7042.18	1.885	6992.17	1.885	8266.21	1.885	6891.65	1.885	7534.69	1.885	6682.45	1.885	7300.24	1.885	7295.03	1.885	7231.01	1.885	6938.2	1.885	7241.42	1.885	8549.74	1.885	6765.2	1.885	8509.43
1.95	8734.22	1.95	7724.51	1.95	7091.82	1.95	6678.03	1.95	7194.81	1.95	7854.13	1.95	7245.37	1.95	8276.57	1.95	7212.25	1.95	7751.23	1.95	7213.29	1.95	7046.15	1.95	6915.26	1.95	7993.72	1.95	6992.6	1.95	7469.5	1.95	6823.82	1.95	7271.77	1.95	7196.07	1.95	7130.15	1.95	6986.1	1.95	7148.15	1.95	8415.99	1.95	6931.42	1.95	8270.94
2.015	8796.34	2.015	7890.07	2.015	7046.42	2.015	6668.14	2.015	7393.22	2.015	7682.18	2.015	7162.61	2.015	8319.37	2.015	7261.91	2.015	7520.61	2.015	6963.7	2.015	6966.26	2.015	6868.06	2.015	7823.82	2.015	7072.72	2.015	7260.5	2.015	7026.68	2.015	7448.14	2.015	7485.14	2.015	7258.59	2.015	7049.07	2.015	7095.06	2.015	8449.94	2.015	6958.88	2.015	8455.08
2.08	8874.34	2.08	8126.32	2.08	6971.89	2.08	6598.6	2.08	7814.62	2.08	7395.15	2.08	7059.75	2.08	8336.44	2.08	7181.09	2.08	7393.75	2.08	6847.94	2.08	6856.2	2.08	6929.53	2.08	7618.78	2.08	7139.75	2.08	7061.65	2.08	7089.11	2.08	7902.99	2.08	7576.86	2.08	7341.56	2.08	7051.69	2.08	7003.62	2.08	8069.59	2.08	7216.28	2.08	8189.46
2.145	8410.47	2.145	8356.59	2.145	6908.7	2.145	6574.84	2.145	8406.32	2.145	7447.22	2.145	7135.06	2.145	8121.1	2.145	7247.28	2.145	7264.05	2.145	6932.16	2.145	6797.94			2.145	7626.81	2.145	7315.01	2.145	6991.57	2.145	7416.74	2.145	7933.64	2.145	7677.64	2.145	7375.9	2.145	7157.75	2.145	6834.88	2.145	7807.61	2.145	7265.27	2.145	7944.79
2.21	8123.21	2.21	8405.32	2.21	6899.93	2.21	6641.55	2.21	9087.46	2.21	7209.41	2.21	7144.5	2.21	7686	2.21	7198.9	2.21	7243.11	2.21	6771.51	2.21	6774.93			2.21	7584.36	2.21	7291.02	2.21	6774.24	2.21	7655.66	2.21	8361.04	2.21	8046.5	2.21	7121.63	2.21	7262.27	2.21	6754.08	2.21	7386.61	2.21	7499.39	2.21	7799.85
2.275	7767.28	2.275	8428.33	2.275	6844.27	2.275	6455.17	2.275	9517.16	2.275	7127.67	2.275	6919.84	2.275	7283.55	2.275	7251.18	2.275	7131.64	2.275	6769.35	2.275	6691.83			2.275	7540.69	2.275	7603.82	2.275	6686.47	2.275	7572.09	2.275	8591.04	2.275	7544.98	2.275	7308.83	2.275	7230.32	2.275	6827.7	2.275	7082.22	2.275	7692.6	2.275	7611.22
2.34	7767.27	2.34	8164.18	2.34	6906.16	2.34	6471.98	2.34	9321.35	2.34	6949.04	2.34	6922.1	2.34	7127.58	2.34	7318.06	2.34	7083.94	2.34	6655.49	2.34	6485.71			2.34	7465.36	2.34	7219.79	2.34	6741.65	2.34	7903.25	2.34	8711.5	2.34	7258.64	2.34	7428.63	2.34	7358.25	2.34	6730.24	2.34	6927.3	2.34	8092.92	2.34	7547.96
2.405	7812.38	2.405	8062.52	2.405	6900.97	2.405	6518.13	2.405	8897.33	2.405	6865.38	2.405	6880.65	2.405	6970.53	2.405	7270.39	2.405	6969.76	2.405	6624.49	2.405	6414.52			2.405	7199.98	2.405	6943.68	2.405	6852.21	2.405	7322.11	2.405	8355.74	2.405	7293.5	2.405	7053	2.405	7374.85			2.405	6750	2.405	8723.11	2.405	7483.73
2.47	7754.2	2.47	7790.31	2.47	6926.41	2.47	6399.95	2.47	8564.25	2.47	6805.64	2.47	6834.44	2.47	6960.41	2.47	7274.17	2.47	6925.06	2.47	6647.11	2.47	6465.58			2.47	7075.73	2.47	7258.91	2.47	7175.66	2.47	7788.09	2.47	7852.53	2.47	7832.48	2.47	7055.76	2.47	7541.88			2.47	6728.42	2.47	9592.84	2.47	7397.77
2.535	7730.46	2.535	7588.69	2.535	6959.5	2.535	6441.63	2.535	8173.54	2.535	6698.89	2.535	6779.38	2.535	6837.94	2.535	7305.61	2.535	6905.05	2.535	6698.85					2.535	6977.09	2.535	6784.82	2.535	7538.74	2.535	7063.29	2.535	7411.93	2.535	7629.11	2.535	7019.06	2.535	7658.98			2.535	6697.38	2.535	10169.8	2.535	7423.38
2.6	7650.66	2.6	7352.13	2.6	6793.51	2.6	6457.76	2.6	8065.85	2.6	6655.38	2.6	6772.7	2.6	6795.29	2.6	7326.56	2.6	6839.41	2.6	6788.9					2.6	6914.76	2.6	7076.97	2.6	7908.28	2.6	6936.5	2.6	7336.27	2.6	7393.69	2.6	7283.62	2.6	7835.01			2.6	6611.75	2.6	9871.82	2.6	7365.7
2.665	7580.64	2.665	7238.39	2.665	6825.59	2.665	6427.09	2.665	7995.21	2.665	6630.85			2.665	6745.6	2.665	7272.05	2.665	6865.39	2.665	6782.84					2.665	6691.65	2.665	6874.07	2.665	7837.45	2.665	7171.57	2.665	7181.19	2.665	7223.39	2.665	7328.97	2.665	8062.94			2.665	6591.4	2.665	8939.74	2.665	7335.6
2.73	7576.03	2.73	7146.1	2.73	6849.77	2.73	6408.6	2.73	7790.98	2.73	6634.09			2.73	6703.4	2.73	7201.9	2.73	6819.36	2.73	6722							2.73	7009.59	2.73	7622.99	2.73	6908.94	2.73	6977.82	2.73	7515.22			2.73	8257.95			2.73	6594.33	2.73	8100.44	2.73	7285.55
2.795	7601.22	2.795	7306.09	2.795	6728.04	2.795	6253.6	2.795	7480.83	2.795	6757.92			2.795	6620.97	2.795	7278.18	2.795	6761.02	2.795	6861.8							2.795	6975.36	2.795	7064.44	2.795	7149.5	2.795	6914.63	2.795	7312.03			2.795	8993.21			2.795	6515.65	2.795	7483.39	2.795	7274.13
2.86	7619.76	2.86	7184.91	2.86	6697.07			2.86	7342.41	2.86	6536.04			2.86	6644.5	2.86	7389.11	2.86	6732.51	2.86	6755.74							2.86	6931.43	2.86	6657.09	2.86	7006.67	2.86	7223.8	2.86	7377.16			2.86	9095.69			2.86	6583.01	2.86	7273.19	2.86	7236.16
2.925	7662.77	2.925	7076.42	2.925	6609.1			2.925	7232.85	2.925	6512.6			2.925	6550.46	2.925	7289.29	2.925	6802.46	2.925	6561.27							2.925	6862.58	2.925	6580.71	2.925	6974.2	2.925	7226.81	2.925	7292.78			2.925	9527.83			2.925	6624.49	2.925	7067.57	2.925	7315.9
2.99	7579.38	2.99	7077.49	2.99	6728.48			2.99	7135.73					2.99	6589.64	2.99	7307.26	2.99	6708.5	2.99	6660.21							2.99	6875.56	2.99	6734.11	2.99	6808.54	2.99	7302.68	2.99	7335.62			2.99	9228.04			2.99	6650.45	2.99	6952.28	2.99	7113.42
3.055	7682.22	3.055	7179.22	3.055	6544			3.055	7087.39					3.055	6601.8	3.055	7418.68	3.055	6858.4	3.055	6505.2							3.055	6803.66	3.055	6701.85	3.055	7104.21	3.055	7161.2	3.055	7461.32			3.055	8632.95			3.055	6709.9	3.055	6989.14	3.055	7205.8
3.12	7810.37	3.12	7096.06					3.12	7092.97					3.12	6557.9	3.12	7268.91			3.12	6473.99							3.12	6895.02	3.12	6704.69	3.12	6848.93	3.12	6953.21	3.12	7297.36			3.12	8541.36					3.12	6985.3	3.12	7079.09
3.185	7705	3.185	7154.69					3.185	6995.27					3.185	6728.56	3.185	7424.67			3.185	6234.11							3.185	6818.53	3.185	6756.69	3.185	6762.92	3.185	6842.32	3.185	7353.3			3.185	8102.72					3.185	6806.97	3.185	7139.24
3.25	7763.74	3.25	7100.68					3.25	7047.19					3.25	6676.56	3.25	7395.54											3.25	6911.13	3.25	6663.55	3.25	6809.85	3.25	6787.23	3.25	7362.72			3.25	7813.11					3.25	6780.11	3.25	6989.08
3.315	7770.82	3.315	6971.6					3.315	6940.49					3.315	6902.58	3.315	7364.88											3.315	7000.46	3.315	6644.91	3.315	6811.77	3.315	6731.94	3.315	7406.16			3.315	7648.3					3.315	6668.39	3.315	7041.79
3.38	7679.2	3.38	6818.35					3.38	6947.31					3.38	6982.96	3.38	7214.28											3.38	6927.37	3.38	6746.15	3.38	6814.44	3.38	6759.14	3.38	7402.36			3.38	7412.64					3.38	6478.89	3.38	7067.19
3.445	7576.23	3.445	6742.91					3.445	6965.73					3.445	7185.1	3.445	7087.76											3.445	6970.26	3.445	6834.98	3.445	6777.02	3.445	6768.73	3.445	7397.89			3.445	7354.63					3.445	6357.97	3.445	7152.29
3.51	7602.6	3.51	6787.51					3.51	6978.8					3.51	6893.05	3.51	6911.54											3.51	6797.46	3.51	6879.77	3.51	6715.28	3.51	6683.34	3.51	7229.99			3.51	7341.34					3.51	6427.89	3.51	6938.15
		3.575	6935.77					3.575	6969.82					3.575	6743.8	3.575	6838.03											3.575	6933.31	3.575	6847.9	3.575	6722.06	3.575	6746.49	3.575	7020.43			3.575	7203.19					3.575	6514.73	3.575	7055.55
		3.64	6842.48					3.64	7040.15					3.64	6742.13	3.64	6722.35													3.64	6872.15	3.64	6476.09	3.64	6574.55	3.64	6857.4			3.64	7390.95					3.64	6449.64	3.64	6957.48
		3.705	7025.38					3.705	7064.91					3.705	6764.72	3.705	6553.33													3.705	6945.17	3.705	6516.6	3.705	6571.66	3.705	6906.61			3.705	7328.65					3.705	6440.04	3.705	7022.01
		3.77	6988.56					3.77	7147.11					3.77	6602.54															3.77	6817.62	3.77	6673.44	3.77	6486.1	3.77	6836.02			3.77	7461.29					3.77	6392.44	3.77	7137.72
		3.835	6834.33					3.835	7268.95					3.835	6552.65															3.835	6758.55	3.835	6498.99	3.835	6401.77	3.835	6669.24			3.835	7552.95					3.835	6386.93	3.835	6965.65
		3.9	6811.8					3.9	7230.89					3.9	6376.25															3.9	6654.94	3.9	6452.03	3.9	6449.96	3.9	6799.74			3.9	7522.76					3.9	6322.89	3.9	6874.76
		3.965	6718.49					3.965	7260.6					3.965	6172.44															3.965	6621.58	3.965	6437.15	3.965	6368.92	3.965	6810.21			3.965	7282.16					3.965	6278.62	3.965	6945
		4.03	6752.12					4.03	7268.81					4.03	6043.05															4.03	6596.19	4.03	6275.08	4.03	6367.78	4.03	6703.53			4.03	7311.38					4.03	6188.33
		4.095	6805.25					4.095	7344.56																					4.095	6591.8	4.095	6300.1	4.095	6368.59	4.095	6617.55			4.095	7281.33					4.095	6166.88
		4.16	6700.93					4.16	7132.18																					4.16	6470.12	4.16	6192.1	4.16	6198.6	4.16	6601.1			4.16	7312.82					4.16	6153.62
		4.225	6738.43					4.225	7181.91																					4.225	6443.37	4.225	6160.59	4.225	6220.61	4.225	6274.26			4.225	7255.11					4.225	6107.89
		4.29	6663.22					4.29	7070.62																					4.29	6506.66	4.29	6154.23			4.29	6314.62			4.29	7142.04					4.29	6128.72
		4.355	6548.59					4.355	7060.27																					4.355	6447.85	4.355	5978.17			4.355	6258.64			4.355	7202.36
		4.42	6503.02					4.42	7039.32																					4.42	6341.85	4.42	5831			4.42	6274.97			4.42	7140.74
		4.485	6452.97					4.485	7037.9																					4.485	6329.28					4.485	6119.24			4.485	6999.77
								4.55	7057.3																					4.55	6295.9									4.55	6902.27
								4.615	6988.32																					4.615	6129.56									4.615	6827.83
								4.68	6756.23																					4.68	6040.4									4.68	6717.38
								4.745	6630.16																					4.745	5743.78									4.745	6882.73
								4.81	6421.2																															4.81	6717.47
								4.875	6398.67																															4.875	6800.61
								4.94	6197.7																															4.94	6689.57
								5.005	5973.01																															5.005	6692.7
																																								5.07	6663.92
																																								5.135	6626.97
																																								5.2	6543.24
																																								5.265	6542.24
																																								5.33	6839.42
																																								5.395	6738.01
																																								5.46	6861.1
																																								5.525	6818.67
																																								5.59	7052.9
AI098
X0	Y0	X1	Y1	X2	Y2	X3	Y3	X4	Y4	X5	Y5	X6	Y6	X7	Y7	X8	Y8	X9	Y9	X10	Y10	X11	Y11	X12	Y12	X13	Y13	X14	Y14	X15	Y15	X16	Y16	X17	Y17	X18	Y18	X19	Y19	X20	Y20	X21	Y21	X22	Y22	X23	Y23	X24	Y24
0	5120.45	0	4679.31	0	5214.04	0	4655.8	0	4861.83	0	4470.05	0	5060.78	0	4642.6	0	5475.91	0	5264.1	0	5516.74	0	5288.98	0	5885.67	0	5516.1	0	5174.4	0	4632.8	0	5306	0	4917.8	0	4720.8	0	5211	0	5628.23	0	5293.6	0	5121.4	0	5145.2	0	4554.39
0.065	5368.88	0.065	4859.28	0.065	5474.59	0.065	4759.32	0.065	5112.3	0.065	4513.05	0.065	5228.65	0.065	4966.81	0.065	5663.8	0.065	5475.44	0.065	5537.46	0.065	5253.48	0.065	5808.08	0.065	5667.88	0.065	5253.34	0.065	4745.89	0.065	5335.98	0.065	4963.49	0.065	4877.1	0.065	5173.01	0.065	5352.65	0.065	5433.18	0.065	5199.36	0.065	5174.9	0.065	4570.54
0.13	5318.91	0.13	4901.7	0.13	5596.65	0.13	4855.19	0.13	5123.61	0.13	4532.6	0.13	5257.45	0.13	5136.91	0.13	5651.6	0.13	5630.57	0.13	5367.23	0.13	5323.05	0.13	5813.66	0.13	5697.6	0.13	5370.61	0.13	5003.02	0.13	5305.36	0.13	5097.67	0.13	5119.9	0.13	5184.1	0.13	5665.06	0.13	5549.16	0.13	5194.43	0.13	5293.53	0.13	4664.11
0.195	5389.82	0.195	5132.7	0.195	5578.18	0.195	5029.3	0.195	5094.61	0.195	4621.51	0.195	5560.8	0.195	5253.26	0.195	5756.11	0.195	5782.76	0.195	5359.5	0.195	5325.01	0.195	5995.48	0.195	5653.6	0.195	5274.54	0.195	5228.67	0.195	5279.72	0.195	5268.49	0.195	5336.53	0.195	5252.66	0.195	5448.02	0.195	5473.52	0.195	5427.19	0.195	5303.97	0.195	4839.62
0.26	5485.3	0.26	5344.45	0.26	5433.26	0.26	5196.21	0.26	5197.61	0.26	4687.56	0.26	5515.65	0.26	5331.9	0.26	5784.66	0.26	5760.92	0.26	5515.41	0.26	5256.05	0.26	6124.35	0.26	5557.26	0.26	5304.64	0.26	5195.2	0.26	5338.8	0.26	5444.4	0.26	5222.93	0.26	5282.53	0.26	5568.98	0.26	5441.76	0.26	5534.07	0.26	5372.02	0.26	5036.98
0.325	5565.61	0.325	5311.79	0.325	5478.55	0.325	5371.36	0.325	5179.06	0.325	4787.15	0.325	5604.29	0.325	5304.37	0.325	5816.93	0.325	5669.27	0.325	5588.62	0.325	5367.44	0.325	6156.22	0.325	5585.6	0.325	5406.95	0.325	5283.1	0.325	5279.01	0.325	5651.75	0.325	5383.03	0.325	5251.21	0.325	5520.44	0.325	5463.1	0.325	5589.33	0.325	5370.67	0.325	5129.86
0.39	5542.69	0.39	5403.2	0.39	5348.87	0.39	5440.77	0.39	5178.47	0.39	5007.03	0.39	5517.51	0.39	5363.06	0.39	5688.47	0.39	5623.08	0.39	5777.21	0.39	5455.52	0.39	6120.49	0.39	5612.77	0.39	5394.56	0.39	5274.19	0.39	5287.14	0.39	5547.32	0.39	5429.41	0.39	5216.23	0.39	5556.54	0.39	5523.07	0.39	5716.96	0.39	5313.72	0.39	5147.99
0.455	5624.09	0.455	5381.77	0.455	5440.59	0.455	5564.97	0.455	5421.05	0.455	5039.91	0.455	5556.91	0.455	5345.98	0.455	5560.52	0.455	5510.91	0.455	5593.34	0.455	5390.82	0.455	6097.75	0.455	5605.74	0.455	5462.67	0.455	5272.6	0.455	5314.9	0.455	5576.85	0.455	5459.31	0.455	5246.11	0.455	5498.39	0.455	5546.59	0.455	5620.81	0.455	5321.37	0.455	5222.06
0.52	5634.01	0.52	5514.44	0.52	5460.08	0.52	5630.01	0.52	5309.35	0.52	5278.73	0.52	5473.99	0.52	5405.69	0.52	5542.92	0.52	5489.68	0.52	5683.28	0.52	5414.47	0.52	6101.12	0.52	5795.92	0.52	5461.22	0.52	5339.76	0.52	5283.39	0.52	5628.22	0.52	5418.72	0.52	5288.61	0.52	5474.69	0.52	5592.91	0.52	5641.13	0.52	5325.92	0.52	5311.38
0.585	5642.38	0.585	5429.15	0.585	5487.08	0.585	5674.06	0.585	5432.98	0.585	5329.68	0.585	5632.98	0.585	5471.09	0.585	5542.43	0.585	5532.53	0.585	5650.31	0.585	5413.87	0.585	6007.49	0.585	5850.88	0.585	5454.56	0.585	5293.67	0.585	5423.72	0.585	5508.07	0.585	5502.6	0.585	5381.54	0.585	5468.87	0.585	5624.58	0.585	5573.49	0.585	5336.67	0.585	5384.8
0.65	5711.41	0.65	5551.19	0.65	5543.23	0.65	5713.23	0.65	5476	0.65	5354.04	0.65	5567.96	0.65	5411.52	0.65	5502.46	0.65	5502.94	0.65	5383.77	0.65	5455.34	0.65	6066.45	0.65	5864.25	0.65	5566.81	0.65	5378.42	0.65	5421.37	0.65	5500.62	0.65	5499.94	0.65	5510.8	0.65	5460.15	0.65	5704.15	0.65	5457.01	0.65	5611.74	0.65	5449.56
0.715	5656.27	0.715	5544.8	0.715	5523.82	0.715	5703.32	0.715	5518.05	0.715	5422.21	0.715	5412.25	0.715	5513.92	0.715	5582.95	0.715	5445.68	0.715	5432.95	0.715	5549.1	0.715	6060.9	0.715	5868.62	0.715	5565.94	0.715	5487.5	0.715	5369.09	0.715	5464.56	0.715	5713.92	0.715	5471.21	0.715	5308.17	0.715	5707.08	0.715	5553.55	0.715	5523.59	0.715	5399
0.78	5660.48	0.78	5574.07	0.78	5496.16	0.78	5714.85	0.78	5515.04	0.78	5543.58	0.78	5538.46	0.78	5639.9	0.78	5507.44	0.78	5379.08	0.78	5427.33	0.78	5644.06	0.78	6059.69	0.78	5784.37	0.78	5658.93	0.78	5513.24	0.78	5527.76	0.78	5424.8	0.78	5701.48	0.78	5486.1	0.78	5251.5	0.78	5852.1	0.78	5505.34	0.78	5648.55	0.78	5427.52
0.845	5716.76	0.845	5520.34	0.845	5477.03	0.845	5666.56	0.845	5525.12	0.845	5553.47	0.845	5638.35	0.845	5624.18	0.845	5539.27	0.845	5453.6	0.845	5388.26	0.845	5740.18	0.845	5955.37	0.845	5816.27	0.845	5635.88	0.845	5492.02	0.845	5471.89	0.845	5395	0.845	5743.46	0.845	5444.9	0.845	5270.27	0.845	5837.7	0.845	5512.66	0.845	5590.34	0.845	5337.29
0.91	5650.4	0.91	5616.65	0.91	5501.54	0.91	5591.86	0.91	5610.85	0.91	5537.34	0.91	5610.02	0.91	5668.09	0.91	5496.34	0.91	5520.68	0.91	5341.95	0.91	5838.49	0.91	5997.29	0.91	5752.88	0.91	5672.08	0.91	5399.82	0.91	5589.42	0.91	5561.99	0.91	5828.53	0.91	5488.77	0.91	5289.51	0.91	5751.36	0.91	5520.07	0.91	5547.16	0.91	5371.95
0.975	5777.66	0.975	5588.96	0.975	5528.53	0.975	5641.44	0.975	5641.28	0.975	5614.76	0.975	5605.44	0.975	5699.39	0.975	5433.07	0.975	5401.9	0.975	5454.71	0.975	5781.53	0.975	6012.03	0.975	5850.45	0.975	5751.18	0.975	5474.03	0.975	5627.25	0.975	5566.25	0.975	5773.25	0.975	5356.5	0.975	5389.27	0.975	5779.9	0.975	5508.31	0.975	5768.94	0.975	5370.31
1.04	5770.72	1.04	5646.83	1.04	5454.26	1.04	5540.56	1.04	5486.57	1.04	5625.08	1.04	5637.22	1.04	5576.23	1.04	5426.9	1.04	5398.53	1.04	5505.96	1.04	5656.26	1.04	5985.33	1.04	5772.19	1.04	5681.84	1.04	5451.87	1.04	5460.54	1.04	5689.82	1.04	5778.01	1.04	5489.35	1.04	5364.23	1.04	5740.28	1.04	5459.75	1.04	5596.86	1.04	5527.94
1.105	5765.47	1.105	5737.56	1.105	5533.32	1.105	5613.34	1.105	5451.69	1.105	5643.4	1.105	5602.62	1.105	5546.74	1.105	5461.88	1.105	5384.34	1.105	5513.3	1.105	5595.03	1.105	6004.62	1.105	5826.19	1.105	5713.53	1.105	5391.61	1.105	5603.28	1.105	5666.19	1.105	5696.81	1.105	5412.17	1.105	5431.36	1.105	5713.41	1.105	5489.18	1.105	5668.38	1.105	5544.21
1.17	5711.44	1.17	5743.78	1.17	5618.24	1.17	5524.02	1.17	5357.97	1.17	5697.33	1.17	5552.52	1.17	5543.14	1.17	5445.61	1.17	5284.31	1.17	5545.16	1.17	5571.38	1.17	5951.36	1.17	5847.6	1.17	5741.2	1.17	5476.99	1.17	5670.31	1.17	5630.01	1.17	5646.51	1.17	5455.9	1.17	5550.15	1.17	5730.68	1.17	5383.81	1.17	5650.76	1.17	5614.44
1.235	5766.14	1.235	5728.61	1.235	5599.08	1.235	5502.59	1.235	5402.92	1.235	5714.48	1.235	5504.87	1.235	5544.59	1.235	5417.84	1.235	5241.78	1.235	5502.38	1.235	5634.06	1.235	6087.5	1.235	5764.63	1.235	5737.84	1.235	5437.48	1.235	5599.06	1.235	5585.66	1.235	5635.17	1.235	5435.51	1.235	5553.54	1.235	5673.78	1.235	5412.77	1.235	5656.27	1.235	5712.06
1.3	5760.76	1.3	5787.06	1.3	5621.06	1.3	5459.95	1.3	5394.98	1.3	5672.81	1.3	5591.78	1.3	5524.69	1.3	5462.11	1.3	5254.9	1.3	5492.3	1.3	5564.99	1.3	6032.14	1.3	5686.56	1.3	5668.57	1.3	5446.62	1.3	5675.65	1.3	5597.59	1.3	5669.74	1.3	5356.06	1.3	5572.59	1.3	5773.38	1.3	5440.2	1.3	5652.23	1.3	5706.08
1.365	5672.12	1.365	5849.19	1.365	5621.1	1.365	5330.6	1.365	5578.77	1.365	5714.89	1.365	5624.45	1.365	5393.65	1.365	5382.64	1.365	5343.86	1.365	5551.88	1.365	5500.05	1.365	5971.43	1.365	5652.47	1.365	5740.36	1.365	5440.7	1.365	5719.59	1.365	5568.47	1.365	5776.74	1.365	5454.08	1.365	5574.05	1.365	5750.22	1.365	5400.09	1.365	5552.55	1.365	5588.81
1.43	5566.86	1.43	5839.1	1.43	5575.64	1.43	5281.88	1.43	5579.29	1.43	5744.96	1.43	5736.21	1.43	5372.68	1.43	5413.93	1.43	5329.48	1.43	5736.58	1.43	5501.4	1.43	5974.8	1.43	5706.18	1.43	5846.25	1.43	5453.51	1.43	5612.83	1.43	5585.15	1.43	5797.54	1.43	5389.28	1.43	5508.83	1.43	5809.91	1.43	5467.74	1.43	5606.78	1.43	5468.49
1.495	5645.25	1.495	5831.7	1.495	5536.51	1.495	5394.05	1.495	5615.81	1.495	5770.32	1.495	5770.79	1.495	5371.83	1.495	5503.86	1.495	5380.13	1.495	5689.69	1.495	5548.3	1.495	5991.42	1.495	5758.57	1.495	5955.08	1.495	5451.69	1.495	5695.87	1.495	5520.41	1.495	5878.43	1.495	5476.62	1.495	5543.51	1.495	5784.84	1.495	5426.43	1.495	5674.99	1.495	5515.19
1.56	5604.31	1.56	5810.1	1.56	5506.86	1.56	5469.03	1.56	5457.59	1.56	5771.33	1.56	5741.4	1.56	5383.27	1.56	5471.29	1.56	5459.18	1.56	5619.21	1.56	5580.52	1.56	6062.73	1.56	5790.08	1.56	5927.45	1.56	5508.04	1.56	5757.54	1.56	5489.56	1.56	5744.98	1.56	5468.88	1.56	5525.3	1.56	5786.67	1.56	5518.8	1.56	5733.27	1.56	5488.09
1.625	5587.84	1.625	5797.56	1.625	5738.59	1.625	5413.81	1.625	5621.17	1.625	5863.03	1.625	5544.42	1.625	5494.33	1.625	5518.15	1.625	5493.89	1.625	5597.54	1.625	5636.66	1.625	5987.52	1.625	5682.8	1.625	5887.55	1.625	5506.08	1.625	5960.07	1.625	5492.08	1.625	5778.61	1.625	5637.65	1.625	5550.27	1.625	5812.69	1.625	5476.8	1.625	5883.24	1.625	5402.97
1.69	5535.46	1.69	5705.09	1.69	5587.65	1.69	5436.47	1.69	5579	1.69	5921.2	1.69	5445.74	1.69	5562.26	1.69	5524.31	1.69	5507.31	1.69	5682.96	1.69	5573.83	1.69	5977.03	1.69	5644.48	1.69	5745	1.69	5426.69	1.69	6165.91	1.69	5461.62	1.69	5771.38	1.69	5869.63	1.69	5526.31	1.69	5774.56	1.69	5357.27	1.69	5853.02	1.69	5420.87
1.755	5638.95	1.755	5725.94	1.755	5655.86	1.755	5348.22	1.755	5579.55	1.755	5891.71	1.755	5371.53	1.755	5492.18	1.755	5488.1	1.755	5511.19	1.755	5610.32	1.755	5464.85	1.755	5914.34	1.755	5567.02	1.755	5680.28	1.755	5575.39	1.755	6036.69	1.755	5395.61	1.755	5713.53	1.755	5729.25	1.755	5487.2	1.755	5854.28	1.755	5335.63	1.755	5828.72	1.755	5434.83
1.82	5558.23	1.82	5570.96	1.82	5464.76	1.82	5332.59	1.82	5538.09	1.82	5920.66	1.82	5415.78	1.82	5555.97	1.82	5565.15	1.82	5439.37	1.82	5526.27	1.82	5430.55	1.82	5956.37	1.82	5491.84	1.82	5590.33	1.82	5487.91	1.82	6098.27	1.82	5428.84	1.82	5687.38	1.82	5750.63	1.82	5674	1.82	5931.16	1.82	5391.87	1.82	5747.8	1.82	5426.64
1.885	5418.65	1.885	5667.14	1.885	5393.89	1.885	5475.5	1.885	5483.36	1.885	5963.58	1.885	5363.21	1.885	5585.31	1.885	5514.19	1.885	5369.95	1.885	5479.44	1.885	5505.09	1.885	5923.44	1.885	5466.8	1.885	5620.65	1.885	5547.67	1.885	6019.01	1.885	5336.94	1.885	5589.76	1.885	5645.73	1.885	5620.34	1.885	5928.68	1.885	5410.95	1.885	5833.21	1.885	5401.97
1.95	5300.11	1.95	5621	1.95	5426.03	1.95	5521.77	1.95	5405.35	1.95	5901.32	1.95	5314.32	1.95	5588.38	1.95	5466.31	1.95	5343.5	1.95	5373.96	1.95	5599.31	1.95	5923.42	1.95	5538.74	1.95	5547.89	1.95	5555.9	1.95	5861.56	1.95	5220.27	1.95	5633.84	1.95	5671.45	1.95	5505.74	1.95	5814.65	1.95	5356.71	1.95	5891.4	1.95	5274.69
2.015	5438.78	2.015	5635.7	2.015	5498.39	2.015	5372.82	2.015	5406.35	2.015	5822.41	2.015	5339.05	2.015	5551.1	2.015	5458.52	2.015	5329.05	2.015	5370.81	2.015	5590.47	2.015	5963.9	2.015	5503.46	2.015	5474.46	2.015	5481.42	2.015	5970.25	2.015	5269.62	2.015	5679.61	2.015	5570.14	2.015	5537.96	2.015	5728.64	2.015	5508.96	2.015	5906.55	2.015	5421.16
2.08	5365.05	2.08	5631.07	2.08	5488.19	2.08	5210.37	2.08	5373.15	2.08	5807.54	2.08	5289.89	2.08	5477.76	2.08	5447.88	2.08	5306.1	2.08	5278.35	2.08	5487.91	2.08	5981.22	2.08	5605	2.08	5445.04	2.08	5670.03	2.08	5724.6	2.08	5314.37	2.08	5694.79	2.08	5533.25	2.08	5539.83	2.08	5580.85	2.08	5678.36	2.08	5826.21	2.08	5384.02
2.145	5227.47	2.145	5652.32	2.145	5425.65	2.145	5270.04	2.145	5383.94	2.145	5809.33	2.145	5283.79	2.145	5585.46	2.145	5439.17	2.145	5280.66	2.145	5286.27	2.145	5442.22	2.145	5957.6	2.145	5389.9	2.145	5374.33	2.145	5666.19	2.145	5895.89	2.145	5446.53	2.145	5805.01	2.145	5443.3	2.145	5461.15	2.145	5527.65	2.145	5575.54	2.145	5807.45	2.145	5372.56
2.21	5279.01	2.21	5684.32	2.21	5387.51	2.21	5385.43	2.21	5433.17	2.21	5898.85	2.21	5251.09	2.21	5581.91	2.21	5461.61	2.21	5324.43			2.21	5571.44	2.21	5955.41	2.21	5370.14	2.21	5294.36	2.21	5525.6	2.21	5744.08	2.21	5324.99	2.21	5909.08	2.21	5574.73	2.21	5449.1	2.21	5632.1	2.21	5716.38	2.21	5901.08	2.21	5304
2.275	5156.17	2.275	5665.6	2.275	5448.79	2.275	5218.56	2.275	5438.51	2.275	5871.28	2.275	5237.07	2.275	5556.62	2.275	5463.44	2.275	5202.45			2.275	5521.55	2.275	5805.6	2.275	5364.05	2.275	5275.39	2.275	5648.06	2.275	5811.59	2.275	5389.11	2.275	6051.85	2.275	5590.83	2.275	5426.32	2.275	5606.28	2.275	5647.03	2.275	5943.15	2.275	5407.61
2.34	5418.7	2.34	5589.94	2.34	5592.58	2.34	5342.44	2.34	5360.48	2.34	5915.96	2.34	5245.64	2.34	5581.26	2.34	5514.41	2.34	5136.62			2.34	5455.41	2.34	5881.87	2.34	5275.46	2.34	5086.85	2.34	5596.55	2.34	5834.1	2.34	5459.08	2.34	5914.82	2.34	5592.81	2.34	5388.16	2.34	5626.77	2.34	5546.38	2.34	5878.46	2.34	5427.15
2.405	5312.55	2.405	5593.57	2.405	5595.88	2.405	5261.49	2.405	5324.25	2.405	5936.94	2.405	5228.26	2.405	5644.2			2.405	4969.12			2.405	5326.9	2.405	5759.1	2.405	5172.69	2.405	5014.41	2.405	5636.16	2.405	5743.02	2.405	5427.81	2.405	6034.59	2.405	5658.96	2.405	5393.52	2.405	5519.96	2.405	5593.42	2.405	5780.66	2.405	5317.69
2.47	5388.86	2.47	5720.61	2.47	5481.34	2.47	5283.81	2.47	5351.05	2.47	5951.52	2.47	5328.18	2.47	5556.7			2.47	4929.16			2.47	5243.85	2.47	5634.27	2.47	5045.53	2.47	4986.18	2.47	5629.05	2.47	5785.21	2.47	5475.76	2.47	6103.23	2.47	5578.51	2.47	5342.09	2.47	5406.57	2.47	5606.31	2.47	5804.44	2.47	5398.09
2.535	5432.51	2.535	5661.77	2.535	5621.98	2.535	5142.72	2.535	5446.92	2.535	5870.75	2.535	5405.28	2.535	5531.48			2.535	4784.53			2.535	5263.56	2.535	5558.38	2.535	5011.8			2.535	5640.87	2.535	5766.21	2.535	5601.28	2.535	5982.17	2.535	5478.28	2.535	5274.64	2.535	5374.61	2.535	5499.73	2.535	5764.52	2.535	5347.66
2.6	5399.26	2.6	5663.8	2.6	5620.56	2.6	5102.29	2.6	5337.32	2.6	5838.24	2.6	5407.66	2.6	5526.39			2.6	4697.49			2.6	5346.53	2.6	5512.67	2.6	4903.67			2.6	5613.71	2.6	5778.57	2.6	5478.88	2.6	5904.49	2.6	5353.17	2.6	5310.23	2.6	5192.14	2.6	5544.2	2.6	5812.01	2.6	5401.57
2.665	5455.8	2.665	5624.24	2.665	5525.62	2.665	5037.46	2.665	5377.29	2.665	5773.39	2.665	5550.7	2.665	5636.88			2.665	4573.18			2.665	5473.51	2.665	5384.6					2.665	5543.08	2.665	5734.81	2.665	5524.74	2.665	5824.41	2.665	5286.72	2.665	5309.81	2.665	5189.56	2.665	5498.84	2.665	5813.27	2.665	5398.2
2.73	5611.57	2.73	5624.26	2.73	5453.65	2.73	5084.1	2.73	5249.77	2.73	5768.97	2.73	5516.47	2.73	5401.62							2.73	5416.66	2.73	5393.59							2.73	5665.25	2.73	5533.28	2.73	5928.31	2.73	5139.37	2.73	5361.11	2.73	5016.06	2.73	5406.08	2.73	5908.59	2.73	5300.09
2.795	5643.71	2.795	5564.41	2.795	5340.56	2.795	5149.91	2.795	5032.03	2.795	5767.67	2.795	5537	2.795	5542.43							2.795	5285.96	2.795	5353.65							2.795	5775.59	2.795	5524.66	2.795	5932.94	2.795	5125.87	2.795	5253.56			2.795	5465.53	2.795	5874.19	2.795	5264.1
2.86	5669.41	2.86	5548.02	2.86	5283.71	2.86	5169.58	2.86	4947.64	2.86	5711.95	2.86	5470.31	2.86	5456.4							2.86	5464.61	2.86	5227.72							2.86	5759.43	2.86	5598.34	2.86	5690.44	2.86	5208.33	2.86	5264.53			2.86	5361.28	2.86	5859.56	2.86	5299.57
2.925	5770.91	2.925	5558.37	2.925	5220.35	2.925	5117.27	2.925	4956.4	2.925	5616.22	2.925	5345.21	2.925	5405.92							2.925	5423.2	2.925	5166.27							2.925	5756.2	2.925	5592.43	2.925	5750.12	2.925	5311.04	2.925	5123.68			2.925	5349.9	2.925	5835.93	2.925	5314.27
2.99	5609.74	2.99	5478.64	2.99	5175.74	2.99	5190.79	2.99	5013.9	2.99	5642.61	2.99	5043.55	2.99	5467.26							2.99	5408.38	2.99	4880.29							2.99	5762.28	2.99	5473.62	2.99	5585.25	2.99	5248.63	2.99	4882.55			2.99	5458.77	2.99	5858.29	2.99	5239.93
3.055	5590.9	3.055	5621.76	3.055	5282.9	3.055	5242.51	3.055	4967.05	3.055	5679.38	3.055	4877.42	3.055	5500.97							3.055	5420.6	3.055	4959.06							3.055	5734.4	3.055	5296.09	3.055	5572.93	3.055	5146.2					3.055	5449.64	3.055	5833.76	3.055	5326.51
3.12	5625.69	3.12	5630.65	3.12	5488.53	3.12	5246.71	3.12	4966.94	3.12	5631.18			3.12	5482.27							3.12	5361.27	3.12	4975.56							3.12	5911.06	3.12	5170.44	3.12	5281.22	3.12	5274.59					3.12	5443.41	3.12	5887.88	3.12	5333.47
3.185	5603.3	3.185	5703.65	3.185	5625.59	3.185	5353.44	3.185	4932.17	3.185	5637.12			3.185	5406.33							3.185	5302.55									3.185	5765.81	3.185	5065.37	3.185	5049.73	3.185	5286.8					3.185	5583.16	3.185	5783.3	3.185	5371.59
3.25	5602.88	3.25	5819.34	3.25	5476.26	3.25	5398.21	3.25	4974.71	3.25	5561.19			3.25	5356.53							3.25	5100.26									3.25	5756.98	3.25	5023.95	3.25	4833.07	3.25	5251.27					3.25	5450.58	3.25	5738.74	3.25	5365.84
3.315	5609.07	3.315	5758.01	3.315	5581.99	3.315	5391.9	3.315	5099.42	3.315	5455.74			3.315	5476.45																	3.315	5737.15	3.315	4950.57			3.315	5344.55					3.315	5477.31	3.315	5763.48	3.315	5261.63
3.38	5717.13	3.38	5734.23	3.38	5638.99	3.38	5382.72	3.38	5244.99	3.38	5425.9			3.38	5357.45																	3.38	5691.22	3.38	4724.33			3.38	5402.97					3.38	5437.69	3.38	5599.64	3.38	5219.85
3.445	5630.71	3.445	5718.6	3.445	5865.13	3.445	5482.69	3.445	5324.31	3.445	5185.33			3.445	5460.27																	3.445	5684.08	3.445	4785.75			3.445	5476.81					3.445	5255.87	3.445	5313.73	3.445	5103.05
3.51	5781.27	3.51	5693.86	3.51	5854.46	3.51	5557.45	3.51	5392.38	3.51	4817.14			3.51	5479.35																	3.51	5716.18					3.51	5487.38					3.51	5210.41	3.51	5081.12	3.51	5074.79
3.575	5631.41	3.575	5729.77	3.575	5990.49	3.575	5630.73	3.575	5442.73					3.575	5467.35																	3.575	5615					3.575	5551.5					3.575	5033.68	3.575	4891.2	3.575	5148.59
3.64	5629.06	3.64	5788.31	3.64	6041.18	3.64	5623.36	3.64	5507.7					3.64	5410.58																	3.64	5631.98					3.64	5635.2					3.64	5052.99	3.64	4798.12	3.64	4969.25
3.705	5653.08	3.705	5819.54	3.705	6058.74	3.705	5725.86	3.705	5540.65					3.705	5565.43																	3.705	5718.58					3.705	5639.93							3.705	4662.99	3.705	4929.81
3.77	5710.3	3.77	5808.28	3.77	5989.16	3.77	5701.03	3.77	5539.61					3.77	5552.92																	3.77	5586.15					3.77	5604.96							3.77	4580.09	3.77	4703.66
3.835	5631.25	3.835	5762.47	3.835	6192.58	3.835	5737.41	3.835	5541.54					3.835	5618.98																	3.835	5557.4					3.835	5523.13							3.835	4527.3	3.835	4526.4
3.9	5648.76	3.9	5745.94	3.9	6216.82	3.9	5665.15	3.9	5568.49					3.9	5699.54																	3.9	5463.02					3.9	5396.49
3.965	5630.78	3.965	5747.03	3.965	6346.69	3.965	5546.47	3.965	5590.89					3.965	5587.49																	3.965	5441.29					3.965	5365.8
4.03	5531.32	4.03	5685.57	4.03	6342.07	4.03	5485.93	4.03	5548.6					4.03	5613.26																	4.03	5497.4					4.03	5578.32
4.095	5616.56	4.095	5708.83	4.095	6132.03	4.095	5526.98	4.095	5566.96					4.095	5694.69																	4.095	5314.73					4.095	5561.35
4.16	5436.91	4.16	5733.24	4.16	6144.8	4.16	5408.29	4.16	5723.3					4.16	5705.27																							4.16	5605.46
4.225	5555.17	4.225	5773.85	4.225	5950.58	4.225	5425.5	4.225	5843.33					4.225	5803.42																							4.225	5607.14
4.29	5522.81	4.29	5735.94	4.29	5832.45	4.29	5481.05	4.29	5914.75					4.29	5753.5																							4.29	5582.15
4.355	5595.24	4.355	5797.01	4.355	5802.87	4.355	5460.86	4.355	5960.38					4.355	5666.95																							4.355	5578.54
4.42	5296.39	4.42	5997.23	4.42	5714.46	4.42	5392	4.42	5948.31					4.42	5687.77																							4.42	5482.93
4.485	5333.16	4.485	5920.55	4.485	5736.22	4.485	5189.21	4.485	5802.54					4.485	5631.41																							4.485	5466.47
		4.55	6043.88	4.55	5674.54	4.55	5119.94	4.55	5645.67					4.55	5502.94																							4.55	5560.52
		4.615	5958.29	4.615	5648.39	4.615	4855.75	4.615	5694.35					4.615	5587.8																							4.615	5474.57
		4.68	5822.6	4.68	5673.56	4.68	4642.57	4.68	5476.96					4.68	5587.72																							4.68	5587.16
		4.745	5684.1			4.745	4455.3	4.745	5517.05					4.745	5634.8																							4.745	5560.1
		4.81	5542.9			4.81	4427.51	4.81	5508.43																													4.81	5476.42
		4.875	5356.09			4.875	4430.99	4.875	5428.54
		4.94	5330.84			4.94	4615.8	4.94	5639.14
		5.005	5147.06					5.005	5600.76
		5.07	5071.33					5.07	5817.77
		5.135	4954.09					5.135	5720.04
		5.2	4813.26					5.2	5581.63
		5.265	4729.39					5.265	5602.08
		5.33	4681.12					5.33	5512.16
								5.395	5602.27
								5.46	5312.36
								5.525	5009.48
								5.59	5158.59
AI112
X0	Y0	X1	Y1	X2	Y2	X3	Y3	X4	Y4	X5	Y5	X6	Y6	X7	Y7	X8	Y8	X9	Y9	X10	Y10	X11	Y11	X12	Y12	X13	Y13	X14	Y14	X15	Y15	X16	Y16	X17	Y17	X18	Y18	X19	Y19	X20	Y20	X21	Y21	X22	Y22	X23	Y23	X24	Y24
0	4875.79	0	5508.8	0	5366.11	0	5741.8	0	5455.04	0	4714.28	0	5090.2	0	5059	0	5319.6	0	5242	0	4892.88	0	4810.64	0	4731.93	0	5261.69	0	5268.72	0	5349.02	0	4982	0	6431.07	0	5273.49	0	5604.19	0	5362.48	0	5301.4	0	4821.6	0	5120.13	0	6163.38
0.065	5005.08	0.065	5652.69	0.065	5434.06	0.065	5674.41	0.065	5493.71	0.065	4740.69	0.065	5145.05	0.065	5289.16	0.065	5414.41	0.065	5326.02	0.065	4833.87	0.065	4939.32	0.065	4783.87	0.065	5384.87	0.065	5439.14	0.065	5681.6	0.065	5060.08	0.065	6495.5	0.065	5386.55	0.065	5647.79	0.065	5697.06	0.065	5352.28	0.065	4943.22	0.065	4976.56	0.065	6179.02
0.13	5214.59	0.13	5811.47	0.13	5410.66	0.13	5775.61	0.13	5515.13	0.13	4857.89	0.13	5221.23	0.13	5505.31	0.13	5560.03	0.13	5571.41	0.13	5008.24	0.13	5026.93	0.13	4873.77	0.13	5336.23	0.13	5594.25	0.13	5816.86	0.13	5115.12	0.13	6533.9	0.13	5405.87	0.13	5667.23	0.13	5819.01	0.13	5495.05	0.13	4998.07	0.13	5066.49	0.13	5877.54
0.195	5243.53	0.195	5938.84	0.195	5542.01	0.195	5729.69	0.195	5558.48	0.195	4921.89	0.195	5309.76	0.195	5567.13	0.195	5586.18	0.195	5635.68	0.195	5120.4	0.195	5124.39	0.195	4917.9	0.195	5200.07	0.195	5574.34	0.195	5552.08	0.195	5384.3	0.195	6715.15	0.195	5476.97	0.195	5830.27	0.195	5928.15	0.195	5401.64	0.195	4964.88	0.195	5040.91	0.195	5872.94
0.26	5320.72	0.26	6087.66	0.26	5544.29	0.26	5743.98	0.26	5534.08	0.26	4951.41	0.26	5397.2	0.26	5555.9	0.26	5547.43	0.26	5585.47	0.26	5123.76	0.26	5099.81	0.26	4996.35	0.26	5516.78	0.26	5669.7	0.26	5745.82	0.26	5253.06	0.26	6651.68	0.26	5521.28	0.26	5925.85	0.26	5959.04	0.26	5447.54	0.26	5221.48	0.26	5093.23	0.26	5867.05
0.325	5243.81	0.325	6154.59	0.325	5766.67	0.325	5764.35	0.325	5642.21	0.325	5161.17	0.325	5440.14	0.325	5587.21	0.325	5642.19	0.325	5715.38	0.325	5270.81	0.325	5207.39	0.325	5123.48	0.325	5607.54	0.325	5656.56	0.325	5845.51	0.325	5316.13	0.325	6886.41	0.325	5505.78	0.325	5982.89	0.325	5911.83	0.325	5400.35	0.325	5370.38	0.325	5159.16	0.325	5863.63
0.39	5504.45	0.39	6345.54	0.39	5819.61	0.39	5755.24	0.39	5793.3	0.39	5234.99	0.39	5408.34	0.39	5617.82	0.39	5751.27	0.39	5782.99	0.39	5190.6	0.39	5363.3	0.39	5113.05	0.39	5701.27	0.39	5876.99	0.39	5497.42	0.39	5440.1	0.39	6699.77	0.39	5823.05	0.39	5975.74	0.39	6018.04	0.39	5430.71	0.39	5286.25	0.39	5174.2	0.39	5885.48
0.455	5654.98	0.455	6138.27	0.455	5836.46	0.455	5771.85	0.455	5802.58	0.455	5282.65	0.455	5622.46	0.455	5697.83	0.455	5710.12	0.455	5847.18	0.455	5212.59	0.455	5446.88	0.455	5235.33	0.455	5941.24	0.455	5876.45	0.455	5657.28	0.455	5528.69	0.455	6689.77	0.455	5840.04	0.455	6113.48	0.455	5921.88	0.455	5510.65	0.455	5322.08	0.455	5318.42	0.455	5823.76
0.52	5696.07	0.52	6142.91	0.52	5855.3	0.52	5763.32	0.52	5801.45	0.52	5406.17	0.52	5485.27	0.52	5706.92	0.52	5973.14	0.52	5920.49	0.52	5338.25	0.52	5367.3	0.52	5356.35	0.52	6072.84	0.52	5919.18	0.52	5629.45	0.52	5485	0.52	6565.38	0.52	5692.12	0.52	6191.6	0.52	6077.78	0.52	5579.77	0.52	5469.23	0.52	5469.87	0.52	5888.9
0.585	5827.61	0.585	6263.69	0.585	5835.26	0.585	5937.47	0.585	5897.79	0.585	5397.5	0.585	5433.67	0.585	5701.72	0.585	5825.63	0.585	6021.46	0.585	5262.66	0.585	5429.35	0.585	5433.02	0.585	6161.87	0.585	5933.99	0.585	5604.62	0.585	5448.21	0.585	6483.86	0.585	5686.49	0.585	6187	0.585	6147.47	0.585	5490.45	0.585	5453.38	0.585	5424.92	0.585	6011.61
0.65	5965.72	0.65	6129.64	0.65	5877.25	0.65	5939.81	0.65	5828.83	0.65	5456.51	0.65	5636.19	0.65	5720.66	0.65	5884.31	0.65	5982.54	0.65	5380.12	0.65	5539.41	0.65	5445.29	0.65	6388.54	0.65	5954.08	0.65	5589.39	0.65	5499.89	0.65	6401.34	0.65	5738.98	0.65	6137.88	0.65	6145.8	0.65	5548.38	0.65	5307.58	0.65	5405.61	0.65	6006.19
0.715	6042.89	0.715	6066.83	0.715	5983.38	0.715	5947.67	0.715	5802.48	0.715	5433.15	0.715	5603.24	0.715	5793.89	0.715	5939.89	0.715	5955.24	0.715	5451.23	0.715	5578.25	0.715	5482.03	0.715	6401.25	0.715	5941.21	0.715	5539.34	0.715	5587.78	0.715	6422.19	0.715	5679.17	0.715	6260.05	0.715	6213.76	0.715	5626.05	0.715	5181.37	0.715	5545.14	0.715	6136.76
0.78	6263.88	0.78	6128.19	0.78	6053.45	0.78	6047.45	0.78	5736.03	0.78	5390.53	0.78	5718.61	0.78	5845.42	0.78	6008.04	0.78	6059.03	0.78	5544.95	0.78	5547.65	0.78	5623	0.78	6339.66	0.78	5965.02	0.78	5443.82	0.78	5584.48	0.78	6401.03	0.78	5583.6	0.78	6284.85	0.78	6304.78	0.78	5715.65	0.78	5164.71	0.78	5663.81	0.78	6294.28
0.845	6260.34	0.845	6205.3	0.845	6022.33	0.845	6151.56	0.845	5851.48	0.845	5386.35	0.845	5727.42	0.845	5954.36	0.845	6183.54	0.845	6237.25	0.845	5638.59	0.845	5692.59	0.845	5554.05	0.845	6477.12	0.845	5976.18	0.845	5529.67	0.845	5614.82	0.845	6312.39	0.845	5666.65	0.845	6306.5	0.845	6247.03	0.845	5621.27	0.845	5061.54	0.845	5774.9	0.845	6345.12
0.91	6236.1	0.91	6408.98	0.91	6026.18	0.91	6107.09	0.91	5727.54	0.91	5420.03	0.91	5889.41	0.91	5988.65	0.91	6121.57	0.91	6358.67	0.91	5603.76	0.91	5823.41	0.91	5681.93	0.91	6287.09	0.91	6014.37	0.91	5798.67	0.91	5711.13	0.91	6226.06	0.91	5718.05	0.91	6225.81	0.91	6315.57	0.91	5756.28	0.91	5075.82	0.91	5593.57	0.91	6275.91
0.975	6270.57	0.975	6554.17	0.975	6104.04	0.975	6113.96	0.975	5753.16	0.975	5468.27	0.975	5838.99	0.975	5979.39	0.975	6109.18	0.975	6430.96	0.975	5609.03	0.975	5770.89	0.975	5775.68	0.975	6483.81	0.975	6015.3	0.975	5849.48	0.975	5592.61	0.975	6305.32	0.975	5602.48	0.975	6274.68	0.975	6157.19	0.975	5707.13	0.975	5118.33	0.975	5896.86	0.975	6145.03
1.04	6183.04	1.04	6808.33	1.04	6223.63	1.04	6216.93	1.04	5790.02	1.04	5492.79	1.04	6154.55	1.04	6011.45	1.04	6193.15	1.04	6579.53	1.04	5570.35	1.04	5916.93	1.04	5932.15	1.04	6407.73	1.04	5939.15	1.04	5916.98	1.04	5703.38	1.04	6205.42	1.04	5683.61	1.04	6181.92	1.04	6261.76	1.04	5822.63	1.04	5057.67	1.04	5742.26	1.04	6101.71
1.105	6270.09	1.105	6689.99	1.105	6333.84	1.105	6236.01	1.105	5874.26	1.105	5464.12	1.105	6295.5	1.105	6009.83	1.105	6095.61	1.105	6544.5	1.105	5648.55	1.105	5886.18	1.105	5983.66	1.105	6485.48	1.105	5927.76	1.105	5861.25	1.105	5593.05	1.105	6204.36	1.105	5694.45	1.105	6259.02	1.105	6301.6	1.105	5909.76	1.105	5173.48	1.105	5834.15	1.105	6014.37
1.17	6298.35	1.17	6748.9	1.17	6417.66	1.17	6221.48	1.17	5776.44	1.17	5515.53	1.17	6530.09	1.17	6051.05	1.17	6288.09	1.17	6485.05	1.17	5599.7	1.17	5963.72	1.17	6014.73	1.17	6487.82	1.17	5899.61	1.17	5836.88	1.17	5640.15	1.17	6118.34	1.17	5848.8	1.17	6161.01	1.17	6184.51	1.17	6014.85	1.17	5256.7	1.17	5707.75	1.17	5947.37
1.235	6283.93	1.235	6716.28	1.235	6470.64	1.235	6249.89	1.235	5881.98	1.235	5679.32	1.235	6321.91	1.235	6113.88	1.235	6171.93	1.235	6389.78	1.235	5646.11	1.235	6057.49	1.235	6008.53	1.235	6523.48	1.235	5906.98	1.235	5749.33	1.235	5692.1	1.235	6126.09	1.235	5878.76	1.235	6190.38	1.235	6191.91	1.235	6131.65	1.235	5126.45	1.235	5904.47	1.235	5923.82
1.3	6225.96	1.3	6787.4	1.3	6474.69	1.3	6297.49	1.3	5801.5	1.3	5832.84	1.3	6618.69	1.3	6177.41	1.3	6120.3	1.3	6353.62	1.3	5779.06	1.3	6066.01	1.3	6058.95	1.3	6494.5	1.3	6061.93	1.3	5642.71	1.3	5794.5	1.3	6093.47	1.3	5870.81	1.3	6133.48	1.3	6448.8	1.3	6222.89	1.3	5181.36	1.3	5902.41	1.3	5959.68
1.365	6255.15	1.365	6675.9	1.365	6476.65	1.365	6286.67	1.365	5898.67	1.365	6018.35	1.365	6430.02	1.365	6306.25	1.365	6170.57	1.365	6364.55	1.365	5722.92	1.365	6166.3	1.365	6160.65	1.365	6368.9	1.365	6062.98	1.365	5675	1.365	5867.84	1.365	6183.97	1.365	5920.92	1.365	6235.55	1.365	6297.11	1.365	6288.76	1.365	5154.9	1.365	5894.7	1.365	5896.73
1.43	6156.33	1.43	6563.77	1.43	6802.83	1.43	6317.98	1.43	5837.04	1.43	6194.66	1.43	6422.56	1.43	6506.69	1.43	6566.4	1.43	6375.7	1.43	5759.9	1.43	6213.35	1.43	6186.36	1.43	6246.94	1.43	6032.57	1.43	5771.44	1.43	5969.67	1.43	6286.36	1.43	6028.95	1.43	6308.55	1.43	6326.84	1.43	6427.77	1.43	5093.6	1.43	5984.32	1.43	5927.33
1.495	6180.2	1.495	6500.9	1.495	6952.77	1.495	6372.04	1.495	5971.11	1.495	6097.22	1.495	6403.98	1.495	6537.9	1.495	6540.15	1.495	6421.32	1.495	5829.83	1.495	6293.96	1.495	6230.62	1.495	6295.52	1.495	6191.78	1.495	5849.76	1.495	6070.57	1.495	6221.48	1.495	6114.85	1.495	6270.43	1.495	6311.75	1.495	6808.86	1.495	5101.5	1.495	5974.98	1.495	5958.3
1.56	6209.28	1.56	6476.71	1.56	7178.03	1.56	6373.9	1.56	6068.73	1.56	6057.54	1.56	6449.31	1.56	6545.67	1.56	6504.73	1.56	6493.33	1.56	5782.8	1.56	6309.96	1.56	6290.06	1.56	6395.58	1.56	6224.77	1.56	5946.87	1.56	6107.84	1.56	6198.49	1.56	6162.21	1.56	6346.2	1.56	6342.85	1.56	7112.49	1.56	4952.26	1.56	6006.64	1.56	6059.56
1.625	6196.97	1.625	6303.2	1.625	7339.51	1.625	6555.21	1.625	6155.88	1.625	6163.33	1.625	6401.03	1.625	6649.94	1.625	6643.23	1.625	6514.39	1.625	5926.51	1.625	6347.9	1.625	6265.03	1.625	6453.21	1.625	6254.35	1.625	5955.88	1.625	6163.42	1.625	6076.34	1.625	6200.59	1.625	6353.92	1.625	6256.62	1.625	7359.97	1.625	4992.68	1.625	6147.18	1.625	6197.79
1.69	6227.88	1.69	6196.12	1.69	7334.18	1.69	6754.24	1.69	6221.47	1.69	6134.99	1.69	6467.08	1.69	6765.71	1.69	7023.3	1.69	6508.89	1.69	5919.34	1.69	6387.67	1.69	6293.47	1.69	6454.52	1.69	6506.66	1.69	6056.54	1.69	6239.19	1.69	6066.77	1.69	6264.6	1.69	6377.01	1.69	6052.31	1.69	7406.35	1.69	5073.1	1.69	6163.21	1.69	6242.03
1.755	6288.81	1.755	6152.44	1.755	7089.16	1.755	6724.65	1.755	6496.98	1.755	5961.77	1.755	6408.89	1.755	6779.08	1.755	6840.07	1.755	6494.8	1.755	5994.22	1.755	6395.37	1.755	6265.95	1.755	6412.1	1.755	6717.13	1.755	6013.15	1.755	6095.29	1.755	6066.9	1.755	6258.29	1.755	6462.96	1.755	5944.13	1.755	7240.93	1.755	5040.71	1.755	6057.23	1.755	6434.83
1.82	6345.12	1.82	6111.01	1.82	6842.48	1.82	6981.29	1.82	6757.03	1.82	5969.5	1.82	6488.66	1.82	6876.62	1.82	6802.52	1.82	6354.65	1.82	6019.56	1.82	6485.88	1.82	6244.89	1.82	6420.68	1.82	6737.79	1.82	6046.94	1.82	6277.2	1.82	5989.08	1.82	6351.55	1.82	6554.04	1.82	6057.91	1.82	6835.8	1.82	5008.48	1.82	6120.63	1.82	6597.12
1.885	6358.05	1.885	5934.26	1.885	6657.26	1.885	7112.5	1.885	6732.7	1.885	5964.84	1.885	6595.67	1.885	6858.73	1.885	6806.22	1.885	6407.75	1.885	6243.92	1.885	6649.98	1.885	6300.11	1.885	6373.83	1.885	6822.85	1.885	6072.33	1.885	6136.93	1.885	5975.47	1.885	6229.95	1.885	6516.32	1.885	5984.5	1.885	6568.7	1.885	5059.64	1.885	6022.66	1.885	6558.67
1.95	6347.41	1.95	6030.64	1.95	6743.55	1.95	7019.42	1.95	6820.94	1.95	5845.15	1.95	6629	1.95	6903.76	1.95	6882.85	1.95	6546.59	1.95	6242.37	1.95	6698.4	1.95	6491.12	1.95	6210.01	1.95	6707.83	1.95	6063.53	1.95	6288.5	1.95	6029.5	1.95	6239.78	1.95	6469.71	1.95	5948.33	1.95	6495.49	1.95	4990.18	1.95	6209.9	1.95	6639.79
2.015	6297.56	2.015	5975.11	2.015	6803.51	2.015	7075.66	2.015	7003.24	2.015	5901.95	2.015	6514.92	2.015	6907.29	2.015	6653.69	2.015	6454.6	2.015	6348.47	2.015	6743.95	2.015	6437.26	2.015	6147.91	2.015	6594.9	2.015	6247.3	2.015	6397.76	2.015	5779.94	2.015	6252.48	2.015	6410.16	2.015	5865.42	2.015	6412.16	2.015	5093.37	2.015	6179.54	2.015	6808.74
2.08	6260.78	2.08	6033.24	2.08	6717.22	2.08	7024.69	2.08	7128.25	2.08	5803.71	2.08	6361.12	2.08	6845.71	2.08	6474.29	2.08	6501.37	2.08	6371.65	2.08	6786.88	2.08	6571.31	2.08	6114.31	2.08	6558.62	2.08	6267.06	2.08	6362.99	2.08	5825.23	2.08	6162.43	2.08	6416.1	2.08	5813.64	2.08	6244.88	2.08	5075.62	2.08	6495.06	2.08	6913.99
2.145	6246.59	2.145	5947.35	2.145	6784.06	2.145	6780.97	2.145	7428.06	2.145	5770.86	2.145	6240.99	2.145	6704.66	2.145	6232.88	2.145	6486.28	2.145	6323.22	2.145	6983.95	2.145	6616.36	2.145	6043.15	2.145	6516.12	2.145	6416.99	2.145	6155.78	2.145	5805.1	2.145	6110.09	2.145	6300.73	2.145	5783	2.145	6316.26	2.145	5013.19	2.145	6495.76	2.145	6946.24
2.21	6393.03	2.21	5808.35	2.21	6747.05	2.21	6730.41	2.21	7576.87	2.21	5805.94	2.21	6214.85	2.21	6645.52	2.21	6185.61	2.21	6616.96	2.21	6324.02	2.21	7052.49	2.21	6721.23	2.21	6015.28	2.21	6479.8	2.21	6859.13	2.21	6004.01	2.21	5790.26	2.21	6073.78	2.21	6302.65	2.21	5800.46	2.21	6315.14	2.21	4953.66	2.21	6431.57	2.21	6884.3
2.275	6273.41	2.275	5929.34	2.275	6716.07	2.275	6542.99	2.275	7579.09	2.275	5942.47	2.275	6166.75	2.275	6645.58	2.275	5908.55	2.275	6481.81	2.275	6166.08	2.275	7035.74	2.275	6832.39	2.275	6041.79	2.275	6464.81	2.275	6949.44	2.275	5947.62	2.275	5776.02	2.275	6099.22	2.275	6261.61	2.275	5833.75	2.275	6308.18	2.275	4952.49	2.275	6561.44	2.275	6953.65
2.34	6273.24	2.34	5929.8	2.34	6643.01	2.34	6335.78	2.34	7371.85	2.34	5979.78	2.34	6030.1	2.34	6446.17	2.34	5891.67	2.34	6511.66	2.34	6249.66	2.34	7017.92	2.34	6861.58	2.34	6194.67	2.34	6446.51	2.34	7064.71	2.34	5906.85	2.34	5691.54	2.34	6026.71	2.34	6206.01	2.34	5643.67	2.34	6291.76	2.34	4973.67	2.34	6369.25	2.34	6929.32
2.405	6282	2.405	5826.96	2.405	6577.45	2.405	6228.43	2.405	7028.43	2.405	5839.18	2.405	5991.2	2.405	6375.13	2.405	5931.18	2.405	6629.4	2.405	6201.82	2.405	7080.48	2.405	6926.21	2.405	5928.85	2.405	6545.43	2.405	7185.57	2.405	5934.15	2.405	5622.94	2.405	6016.97	2.405	6136.86	2.405	5716.06	2.405	6203.34	2.405	4953.12	2.405	6326.23	2.405	6903.15
2.47	6352.58	2.47	5881.88	2.47	6588.2	2.47	6270.3	2.47	7154.62	2.47	5838.72	2.47	5843.02	2.47	6129.93	2.47	5820.32	2.47	6429.72	2.47	6115.75	2.47	7076.34	2.47	6939.65	2.47	5904.57	2.47	6494.54	2.47	7187.27	2.47	5664.6	2.47	5420.78	2.47	5897.18	2.47	6152.77	2.47	5749.35	2.47	6338.95	2.47	5030.78	2.47	6306.63	2.47	6694.27
2.535	6243.75	2.535	5921	2.535	6707.35	2.535	6213.35	2.535	7296.61	2.535	5890.49	2.535	5856.28	2.535	6039.76	2.535	5856.05	2.535	6195.28	2.535	6162.66	2.535	7171.98	2.535	6922.23	2.535	5929.92	2.535	6482.02	2.535	7070.15	2.535	5586.35	2.535	5474.98	2.535	5867.25	2.535	6245.06	2.535	5681.52	2.535	6209.99	2.535	5006.42	2.535	6119.91	2.535	6520
2.6	6118.94	2.6	5819.37	2.6	6338.8	2.6	6188.83	2.6	7320.92	2.6	5787.91	2.6	5739.14	2.6	5843.68	2.6	6015.83	2.6	6286.2	2.6	6184.91	2.6	7068.26	2.6	6943.95	2.6	5977.07	2.6	6365.07	2.6	6947.79	2.6	5484.8	2.6	5339.96	2.6	5711.17	2.6	6272.28	2.6	5828.52	2.6	6238.15	2.6	4961.46	2.6	6053.78	2.6	6439.69
2.665	6102.46	2.665	5620.49	2.665	6306.88	2.665	6093.62	2.665	7214.2	2.665	5848.14	2.665	5445.67	2.665	5692.23	2.665	5929.21	2.665	6052.96	2.665	6099.77	2.665	6944.52	2.665	6692.33	2.665	6121.71	2.665	6236.77	2.665	6879.81			2.665	5342.2	2.665	5637.62	2.665	6198.98	2.665	5698.21	2.665	6213.8	2.665	4941.85	2.665	6120.72	2.665	6259.59
2.73	5932.4	2.73	5359.67	2.73	6320.94	2.73	6061.52	2.73	6977.19	2.73	5877.1	2.73	5600.43	2.73	5731.89	2.73	5954.36	2.73	6235.94	2.73	6234.43	2.73	6876.1	2.73	6648.56	2.73	6322.98	2.73	6146.18	2.73	6783.75			2.73	5263.98	2.73	5513.1	2.73	6304.88	2.73	5660.2	2.73	6102.63	2.73	4982.34	2.73	6188.38	2.73	6208.77
2.795	5771.91	2.795	5383.46	2.795	6167.82	2.795	6152.65	2.795	6967.71	2.795	5982	2.795	5701.64	2.795	5769.57	2.795	6107.47	2.795	6152.35	2.795	6222.3	2.795	6821.35	2.795	6325.66	2.795	6421.91	2.795	5989.72	2.795	6610.79			2.795	5189.29			2.795	6200.82	2.795	5670.33	2.795	5922.89	2.795	4940.19	2.795	5948.79	2.795	6046.82
2.86	5921.84	2.86	5197.89	2.86	6166.03	2.86	6072.72	2.86	6922.86	2.86	6082.82	2.86	5642.27	2.86	5696.13	2.86	5960.96	2.86	6286.27	2.86	6363.75	2.86	6836.36	2.86	6391.21	2.86	6673.69	2.86	5874.87	2.86	6423.09			2.86	5378.86			2.86	6217.11	2.86	5709.19	2.86	6065.14	2.86	4966.94	2.86	5997.26	2.86	5852.87
2.925	5954.56	2.925	4979.93	2.925	6107.11	2.925	6211.01	2.925	6765.19	2.925	5902.96	2.925	5623.14	2.925	5676.78	2.925	5963.76	2.925	6330.86	2.925	6381.36	2.925	6784.53	2.925	6079.66	2.925	7042.29	2.925	5664.24	2.925	6378.8			2.925	5523.93			2.925	6250.38	2.925	6021.68	2.925	5863.23	2.925	4956.24	2.925	5873.27	2.925	5885.69
2.99	5967.7	2.99	4824.79	2.99	6103.02	2.99	6225.84	2.99	6385.1	2.99	5900.74	2.99	5723.83	2.99	5775.82	2.99	5980	2.99	6372.07	2.99	6360.51	2.99	6625.84	2.99	6070.51	2.99	7292.73	2.99	5578.58	2.99	6406.57			2.99	5586.6			2.99	6259.44	2.99	6064.03	2.99	5858.54	2.99	4967.43	2.99	5901.36	2.99	5805.22
3.055	5989.99	3.055	4807.72	3.055	6078.9	3.055	6107.65	3.055	6097.35	3.055	5908.12	3.055	5826.58	3.055	5786.76	3.055	5942.87	3.055	6458.87	3.055	6196.12	3.055	6432.23	3.055	6063.81	3.055	7154.5	3.055	5439.93	3.055	6317.18			3.055	5746.94			3.055	6290.38	3.055	5931.06	3.055	5495.29	3.055	4885.37	3.055	5957.85	3.055	5734.2
3.12	6167.68			3.12	6114.97	3.12	5986.19	3.12	6479.41	3.12	5644.3	3.12	5782.44	3.12	5551.5	3.12	5960.23	3.12	6453.03	3.12	6178.53	3.12	6388.38	3.12	6134.85	3.12	6843.36	3.12	5630.68	3.12	6256.38			3.12	5631.21			3.12	6271.77	3.12	5937.02	3.12	5475.27	3.12	4839.92	3.12	5963.84	3.12	5731.98
3.185	6229.95			3.185	6078.49	3.185	5961.32	3.185	6175.51			3.185	5902.97	3.185	5603.47	3.185	5834.29	3.185	6313.97	3.185	6015.23	3.185	6304.77	3.185	6202.36	3.185	6953.79	3.185	5649.01	3.185	6161.51			3.185	5493.37			3.185	6388.14	3.185	5949.94	3.185	5299.49	3.185	4781	3.185	5963.04	3.185	5613.02
3.25	6041.95			3.25	6098.56	3.25	5862.07	3.25	6243.22			3.25	5721.8	3.25	5516.31	3.25	5992.77	3.25	6397.16	3.25	5920.82	3.25	6211.14	3.25	6058.09	3.25	6880.15	3.25	5532.49	3.25	5985.92			3.25	5682.83			3.25	6395.06	3.25	6055.27					3.25	5906.04	3.25	5642.1
3.315	6234.21			3.315	5944.32	3.315	5791.94	3.315	6056.85			3.315	5880.62	3.315	5223.11	3.315	6030.38	3.315	6591.83	3.315	6012.94	3.315	6117.57	3.315	6252.82	3.315	6687.85	3.315	5599.99	3.315	5893.54							3.315	6285.73	3.315	6008.51					3.315	5940.67	3.315	5583.3
3.38	6232.09			3.38	5941.15	3.38	5695.64	3.38	5848.17			3.38	6098.44	3.38	5038.27	3.38	6077.02	3.38	6633	3.38	6132.29	3.38	6144.08	3.38	6164.41	3.38	6619.53	3.38	5406.41	3.38	5842.68							3.38	6347.93	3.38	6000.94					3.38	5725.43	3.38	5574.32
3.445	6200.76			3.445	5972.55	3.445	5546.79	3.445	5740.48			3.445	6168.48	3.445	4952.46	3.445	6007.19	3.445	6614.14	3.445	6160.82	3.445	6090.4	3.445	6248.76	3.445	6541.81	3.445	5263.26	3.445	5800.76							3.445	6131.6	3.445	6064.16					3.445	5769.82	3.445	5644.79
3.51	6257.15			3.51	5888.62	3.51	5653.11	3.51	5735.63			3.51	6209.73	3.51	4996.06	3.51	5858.6	3.51	6481.17	3.51	6363.79	3.51	6075.12	3.51	6296.26	3.51	6464.42	3.51	5139.49	3.51	5830.24							3.51	6067.75	3.51	6081.77					3.51	5579.65	3.51	5696.74
3.575	6287.77			3.575	5815.27	3.575	5614.21	3.575	5725.92			3.575	6327.34	3.575	4807.15			3.575	6500.31	3.575	6716.82	3.575	6153.18	3.575	6221.35	3.575	6402.22	3.575	4982.84	3.575	5817.03							3.575	6088.54	3.575	6060.66					3.575	5843.42	3.575	5708.77
3.64	6178.14			3.64	5763.74	3.64	5492.54	3.64	5833			3.64	6458.92	3.64	4661.87			3.64	6330.09	3.64	6625.86	3.64	6178.52	3.64	6145.93	3.64	6422.22	3.64	4849.28	3.64	5995.36							3.64	6088.29	3.64	6218.97							3.64	5747.74
3.705	6314.25			3.705	5719.45	3.705	5309.24	3.705	5931.13			3.705	6398.94	3.705	4794.99			3.705	6453.95	3.705	6596.78	3.705	6171.06	3.705	6251.52	3.705	6309.48			3.705	5938.11							3.705	5956.99	3.705	6192.99
3.77	6230.11			3.77	5565.36	3.77	5170.92	3.77	5881.86			3.77	6311.79	3.77	4757.71			3.77	6535.18	3.77	6287.78	3.77	6092.69	3.77	6132.34	3.77	6348.24			3.77	6117.37							3.77	5773.03	3.77	6149.71
3.835	6227.32			3.835	5592.58	3.835	5390.48	3.835	5891.37			3.835	6282.2					3.835	6436.46			3.835	5983.11	3.835	6128.52	3.835	6274.36			3.835	6131.18							3.835	5789.93	3.835	6099.04
3.9	6606.39			3.9	5582.9	3.9	5335.74	3.9	5922.95			3.9	6230.97					3.9	6435.59			3.9	5985.56	3.9	6043.11	3.9	6306.92			3.9	6107.33							3.9	5704.69	3.9	6162.67
3.965	6695.94			3.965	5563.95	3.965	5530.46	3.965	5984.85			3.965	6143.4					3.965	6349.11			3.965	5820.6	3.965	6118.68	3.965	6174.53			3.965	6061.5							3.965	5565.53	3.965	6177.66
4.03	6991.43			4.03	5722.65	4.03	5878.64	4.03	5923.8			4.03	6185					4.03	6419.1			4.03	5731.37	4.03	6139.62	4.03	6240.86			4.03	5928							4.03	5433.01	4.03	6195.72
4.095	6965.68			4.095	5770.79	4.095	6236.5	4.095	5737.61			4.095	6201.5					4.095	6475.86			4.095	5676.14	4.095	6148.85	4.095	6214.67			4.095	5926.64							4.095	5405.17	4.095	6187.66
4.16	6971.65			4.16	5799.71	4.16	6058.24	4.16	5631.04			4.16	6106.57					4.16	6561.03			4.16	5529.11	4.16	6015.36	4.16	6138.02			4.16	5896.2							4.16	5092.41	4.16	6233.01
4.225	7136.35			4.225	5964.67	4.225	5718.95	4.225	5675.94			4.225	6160.73					4.225	6590.42			4.225	5455.21	4.225	6003.67	4.225	6095.28			4.225	5877.15							4.225	5146.16	4.225	6269.98
4.29	6844.22			4.29	6001.33			4.29	5607.31			4.29	6170.43					4.29	6559.94			4.29	5334.65	4.29	6038.5	4.29	6202.1			4.29	5818.47							4.29	5285.61	4.29	6156.06
4.355	6729.46			4.355	6037.85			4.355	5865.9			4.355	6124.02					4.355	6344.54					4.355	5908.73	4.355	6186.3			4.355	5564.41							4.355	5268.9	4.355	6020.13
4.42	6876.48			4.42	6238.4			4.42	5746.2			4.42	6075.41					4.42	6386.51					4.42	5909.06	4.42	6103.24			4.42	5469.72							4.42	4955.71	4.42	5987.43
4.485	6538.25			4.485	6066.21			4.485	5498.69			4.485	6008.96					4.485	6334.87					4.485	5963.45	4.485	6061.11			4.485	5277.46							4.485	4726.19	4.485	6078.76
4.55	6588.78							4.55	5441.98			4.55	5957.45					4.55	6164.54							4.55	6157.44			4.55	5104.76							4.55	4580.95	4.55	5861.68
4.615	6438.14							4.615	5346.72			4.615	5803.29					4.615	6120.57							4.615	6046.45											4.615	4686.22	4.615	5824.42
4.68	6335.26							4.68	5179.96			4.68	5688.07					4.68	6095.23							4.68	5991.6													4.68	5747.02
4.745	6425.72							4.745	5131.86			4.745	5648.19					4.745	5925.15							4.745	6012.49													4.745	5860.8
4.81	6353.92							4.81	5154.9			4.81	5600.14					4.81	5930.12							4.81	5878.03													4.81	5692.1
4.875	6263.28							4.875	5155.87			4.875	5596.72					4.875	5885.53							4.875	5574.8													4.875	5709.51
4.94	6273.4											4.94	5461.7					4.94	5714.56							4.94	5574.28													4.94	5601.88
5.005	6245.1											5.005	5599.82					5.005	5544.85							5.005	5203.81													5.005	5469.71
5.07	6185.92											5.07	5751.58					5.07	5384.89							5.07	5040.51													5.07	5554.02
5.135	6164.52																	5.135	5311.53							5.135	4897.4													5.135	5324.72
5.2	6235.32																	5.2	5131.49																					5.2	5287.16
5.265	6202.53																	5.265	4990.2																					5.265	5225.98
5.33	6140.96																																							5.33	5097.76
5.395	6169.15																																							5.395	5072.62
5.46	5993.15
5.525	5866.67
5.59	5711.19
5.655	5577.61
5.72	5409.19
5.785	5187.8
5.85	4968.02
5.915	4855.85
AI121
X1	Y1	X2	Y2	X3	Y3	X4	Y4	X5	Y5	X6	Y6	X7	Y7	X8	Y8	X9	Y9	X10	Y10	X11	Y11	X12	Y12	X13	Y13	X14	Y14	X15	Y15	X16	Y16	X17	Y17	X18	Y18	X19	Y19	X20	Y20	X21	Y21	X22	Y22	X23	Y23	X24	Y24	X25	Y25
0	5253.39	0	4987.87	0	5469.18	0	6384.4	0	5801.2	0	6086.09	0	5111.8	0	5844.11	0	4956.46	0	5749.86	0	5802.29	0	4918.6	0	5648.96	0	6253.78	0	5336.4	0	6045.6	0	5628.68	0	5357.44	0	4638	0	5708.8	0	5100.2	0	5874.56	0	4941.98	0	5354.6	0	5509.91
0.065	5463.81	0.065	5181.06	0.065	5455.19	0.065	6416.44	0.065	5803.8	0.065	6008.75	0.065	5127.82	0.065	5769.57	0.065	4951.55	0.065	5592.42	0.065	6056.84	0.065	4978.47	0.065	5439.28	0.065	6273.79	0.065	5403.37	0.065	6071.2	0.065	5586.52	0.065	5593.64	0.065	4842.09	0.065	5842.44	0.065	5354.84	0.065	5936.93	0.065	4964.41	0.065	5337.65	0.065	5539.05
0.13	5770.79	0.13	5361.01	0.13	5607.05	0.13	6306.59	0.13	5858.98	0.13	5992.68	0.13	5372.79	0.13	5628.23	0.13	5055.41	0.13	5682.3	0.13	6207.67	0.13	5145.94	0.13	5352.45	0.13	5789.95	0.13	5369.09	0.13	6112.71	0.13	5708.29	0.13	5591.22	0.13	4860.72	0.13	5801.35	0.13	5606.53	0.13	5988.55	0.13	4940.8	0.13	5457.15	0.13	5585.79
0.195	6057.56	0.195	5442.29	0.195	5651.02	0.195	6158.58	0.195	5717.23	0.195	6007.31	0.195	5515.85	0.195	5542.43	0.195	4934.57	0.195	5654.67	0.195	6240.6	0.195	5183.6	0.195	5343.65	0.195	5944.09	0.195	5428.18	0.195	5942.04	0.195	5806.81	0.195	5665.12	0.195	4911.69	0.195	5827.6	0.195	5472.39	0.195	6014.33	0.195	4873.55	0.195	5828.98	0.195	5658.4
0.26	6066.25	0.26	5616.39	0.26	5713.19	0.26	6291.41	0.26	6000.97	0.26	5949.23	0.26	5582.74	0.26	5483.77	0.26	5051.76	0.26	5601.41	0.26	6073.96	0.26	5283.19	0.26	5315.97	0.26	5727.75	0.26	5437.8	0.26	5943.42	0.26	6041.65	0.26	5806.07	0.26	4984.51	0.26	5972.71	0.26	5532.23	0.26	6012.65	0.26	5002.38	0.26	5825.67	0.26	5565.91
0.325	5972.14	0.325	5851.28	0.325	5656.51	0.325	6025.83	0.325	5762.43	0.325	5947.62	0.325	5530.56	0.325	5512.15	0.325	5120.71	0.325	5597.71	0.325	6145.86	0.325	5643.14	0.325	5494.74	0.325	5722.6	0.325	5106.05	0.325	5954.79	0.325	5983.53	0.325	5836.47	0.325	5163.98	0.325	5947.63	0.325	5498.52	0.325	5966.03	0.325	5120.99	0.325	5990.02	0.325	5535.21
0.39	6137.14	0.39	6003.94	0.39	5719.64	0.39	5932.16	0.39	5895.61	0.39	5962.67	0.39	5502.71	0.39	5489.17	0.39	5168.22	0.39	5635.15	0.39	6087.57	0.39	5824	0.39	5487.85	0.39	5819.21	0.39	5090.61	0.39	6020.79	0.39	6218.76	0.39	5853.29	0.39	5286	0.39	6007.86	0.39	5589.4	0.39	5806.21	0.39	5320.16	0.39	5958.68	0.39	5512.64
0.455	5719.29	0.455	6126.5	0.455	5873.85	0.455	5854.13	0.455	5929.6	0.455	5913.32	0.455	5606.05	0.455	5586.03	0.455	5082.89	0.455	5681.84	0.455	6027.67	0.455	5844.8	0.455	5527.5	0.455	6017.01	0.455	5099.21	0.455	6207.86	0.455	6309.56	0.455	6054.57	0.455	5364.98	0.455	6129.66	0.455	5618.14	0.455	5918.9	0.455	5328.34	0.455	6096.21	0.455	5621.65
0.52	5694.3	0.52	5997.09	0.52	6017.75	0.52	5954.3	0.52	5913.61	0.52	6047.46	0.52	5759.55	0.52	5646.38	0.52	5246.58	0.52	5794.6	0.52	6178.06	0.52	5906.79	0.52	5500.2	0.52	6081.61	0.52	5126.16	0.52	6472.94	0.52	6250.08	0.52	6163.9	0.52	5465.54	0.52	6161.38	0.52	5766.98	0.52	5982.78	0.52	5214.13	0.52	6075.97	0.52	5638.75
0.585	5767.28	0.585	5781.03	0.585	6244.71	0.585	6068.94	0.585	5931.01	0.585	6037.3	0.585	5867.47	0.585	5712.98	0.585	5534.78	0.585	5868.34	0.585	6048.89	0.585	5920.25	0.585	5530.5	0.585	6308.71	0.585	5061.16	0.585	6651.93	0.585	6181.78	0.585	6061.41	0.585	5337.62	0.585	6178.78	0.585	5861.5	0.585	6101.99	0.585	5482.95	0.585	6057.94	0.585	5666.9
0.65	5697.79	0.65	5483.57	0.65	6278.36	0.65	6119.19	0.65	5970.03	0.65	6010.4	0.65	5960.19	0.65	5784.18	0.65	5483.95	0.65	5934.05	0.65	6197.78	0.65	5810.39	0.65	5533.82	0.65	6441.89	0.65	5123.5	0.65	6593.23	0.65	6144.99	0.65	6149.53	0.65	5414.63	0.65	6162.59	0.65	5944.36	0.65	5972.16	0.65	5610.61	0.65	5989.66	0.65	5731.12
0.715	5576.54	0.715	5446.98	0.715	6252.17	0.715	5951	0.715	6095	0.715	5985.51	0.715	5893.11	0.715	5596.6	0.715	5171.69	0.715	5985.19	0.715	6255.55	0.715	5834.27	0.715	5717.42	0.715	6374.8	0.715	5193.18	0.715	6397.66	0.715	6045.85	0.715	6174.05	0.715	5470.64	0.715	6039.93	0.715	5984.81	0.715	6041.66	0.715	5835.79	0.715	5883.48	0.715	5821.13
0.78	5653.24	0.78	5428.24	0.78	6309.09	0.78	5944.2	0.78	6289.59	0.78	6036.34	0.78	5772.82	0.78	5538.87	0.78	5290.04	0.78	5915.66	0.78	6086.61	0.78	5736.77	0.78	5717.7	0.78	6340.63	0.78	5248.44	0.78	6342.3	0.78	6099.01	0.78	6233.09	0.78	5541.25	0.78	5952.6	0.78	6032.93	0.78	6120.19	0.78	6040.57	0.78	5823.09	0.78	5864.17
0.845	5791.78	0.845	5405.3	0.845	6279.95	0.845	5912.41	0.845	6516.34	0.845	6092.4	0.845	5772.43	0.845	5506.94	0.845	5605.67	0.845	5883.45	0.845	6037.84	0.845	5716.22	0.845	5892.85	0.845	6334.52	0.845	5240.29	0.845	6430.35	0.845	6123.21	0.845	6164.77	0.845	5603.54	0.845	5995.94	0.845	6099.01	0.845	6190.62	0.845	6155.95	0.845	5793.09	0.845	5972.95
0.91	5683.06	0.91	5440.58	0.91	6288.26	0.91	6011.69	0.91	6676.98	0.91	6135.09	0.91	5797.31	0.91	5533.88	0.91	5679.04	0.91	5943.11	0.91	6096.89	0.91	5802.19	0.91	6009.77	0.91	6291.93	0.91	5242.08	0.91	6377.92	0.91	5995.36	0.91	6228.45	0.91	5745.74	0.91	6036.27	0.91	6114.57	0.91	6241.48	0.91	6123.88	0.91	5792.62	0.91	6000.92
0.975	5773.44	0.975	5421.16	0.975	6230.69	0.975	6194.2	0.975	6819.84	0.975	6072.18	0.975	5858.94	0.975	5553.58	0.975	5422.6	0.975	5971.41	0.975	5977.68	0.975	5815.48	0.975	5880.89	0.975	6232.78	0.975	5270.45	0.975	6363.69	0.975	6165.15	0.975	6221.87	0.975	5772.44	0.975	6029.82	0.975	6030.28	0.975	6375.11	0.975	6378.22	0.975	5902.84	0.975	6023.12
1.04	5826.18	1.04	5510.17	1.04	6153.22	1.04	6204.68	1.04	6972.23	1.04	6100.33	1.04	5869.57	1.04	5553.48	1.04	5556.52	1.04	5996.37	1.04	6014.33	1.04	5950.03	1.04	5664.57	1.04	6244.2	1.04	5422.93	1.04	6341.47	1.04	5888.45	1.04	6201.35	1.04	5872.46	1.04	6128.72	1.04	6016.65	1.04	6327.52	1.04	6485.52	1.04	5875.28	1.04	5970.64
1.105	5821.62	1.105	5598.6	1.105	6187.63	1.105	6264.89	1.105	7238.27	1.105	6154.43	1.105	5941.1	1.105	5493.78	1.105	5385.15	1.105	6019.3	1.105	6090.56	1.105	6113.96	1.105	5717.06	1.105	6273.99	1.105	5648.13	1.105	6319.46	1.105	6012.67	1.105	6291.07	1.105	5732.26	1.105	6352.72	1.105	6010.7	1.105	6318.36	1.105	6266.25	1.105	5887.4	1.105	5946.8
1.17	5848.94	1.17	5627.59	1.17	6207.66	1.17	6277.64	1.17	7431.35	1.17	6082.06	1.17	5978.33	1.17	5551.87	1.17	5396.35	1.17	5876.34	1.17	6115.85	1.17	6121.48	1.17	5769.03	1.17	6287.65	1.17	5827.49	1.17	6280.06	1.17	5933.7	1.17	6201.89	1.17	5693.31	1.17	6552.87	1.17	6005.06	1.17	6376.37	1.17	6055.71	1.17	6057.88	1.17	5963.91
1.235	5876.05	1.235	5655.37	1.235	6191.21	1.235	6476.08	1.235	7665.69	1.235	6243.64	1.235	6060.69	1.235	5734.88	1.235	5422.7	1.235	5915.66	1.235	6041.78	1.235	6079.23	1.235	5667.78	1.235	6295.33	1.235	5950.08	1.235	6284.33	1.235	5950.63	1.235	6112.4	1.235	5660.74	1.235	6613.73	1.235	6025.04	1.235	6477.19	1.235	6266.51	1.235	6114.13	1.235	6021.81
1.3	5840.24	1.3	5665.37	1.3	6278.29	1.3	6561	1.3	7571.74	1.3	6151.1	1.3	6286.94	1.3	5816.38	1.3	5509.74	1.3	5951.06	1.3	6099.58	1.3	6066.51	1.3	5642.11	1.3	6360.54	1.3	5822.57	1.3	6385.1	1.3	6011.35	1.3	6165.02	1.3	5532.29	1.3	6768.05	1.3	5955.55	1.3	6750.07	1.3	6115.76	1.3	6184.23	1.3	6056.36
1.365	5850.46	1.365	5738.23	1.365	6234.52	1.365	6452.01	1.365	7293.33	1.365	6201.66	1.365	6211.24	1.365	6024.42	1.365	5468.21	1.365	5989.99	1.365	6162.72	1.365	5965.89	1.365	5780.35	1.365	6486	1.365	6069.82	1.365	6506.36	1.365	6183.69	1.365	6148.7	1.365	5552.58	1.365	6852.83	1.365	5952.45	1.365	6981.99	1.365	6243.54	1.365	6314.67	1.365	6213.1
1.43	5834.96	1.43	5848.23	1.43	6272.32	1.43	6416.04	1.43	6898.07	1.43	6207.11	1.43	6104.06	1.43	6179.9	1.43	5521.3	1.43	6015.39	1.43	6198.95	1.43	5913.56	1.43	6024.58	1.43	6403.83	1.43	5936.5	1.43	6299.03	1.43	6227.85	1.43	6120.34	1.43	5658.02	1.43	6967.42	1.43	6070.04	1.43	7071.52	1.43	6112.97	1.43	6358.15	1.43	6116.27
1.495	5815.17	1.495	6052.04	1.495	6231.19	1.495	6346.68	1.495	6658.24	1.495	6287.09	1.495	6025.29	1.495	6209.37	1.495	5488.71	1.495	6222.43	1.495	6283.65	1.495	5781.52	1.495	5986.5	1.495	6464.17	1.495	5664.83	1.495	6267.4	1.495	6318.32	1.495	6126.12	1.495	5596.79	1.495	6823.06	1.495	6162.05	1.495	6856.62	1.495	6001.88	1.495	6386.99	1.495	6124.52
1.56	5875.06	1.56	6154.47	1.56	6172.23	1.56	6217.09	1.56	6444	1.56	6579.01	1.56	5969.4	1.56	6141.57	1.56	5511.25	1.56	6088.69	1.56	6230.55	1.56	5801.96	1.56	5937.51	1.56	6546.43	1.56	5770.97	1.56	6166.69	1.56	6324.61	1.56	6200.15	1.56	5635.39	1.56	6673.83	1.56	6184.62	1.56	7072.74	1.56	5906.85	1.56	6508.5	1.56	6186.95
1.625	5823.76	1.625	6466.15	1.625	6070.82	1.625	6266.56	1.625	6216.68	1.625	6671.12	1.625	5925.7	1.625	6108.37	1.625	5719.24	1.625	6117.24	1.625	6138.03	1.625	5785.77	1.625	6064.47	1.625	6662.77	1.625	6160.51	1.625	6094.09	1.625	6308.49	1.625	6333.56	1.625	5651.8	1.625	6537	1.625	6182.46	1.625	7244.73	1.625	5881.89	1.625	6468.82	1.625	6033.92
1.69	5861.36	1.69	6562.16	1.69	6057.74	1.69	6140.15	1.69	6070.61	1.69	6693.57	1.69	5980.29	1.69	5957.62	1.69	5849.05	1.69	6175.72	1.69	6210.63	1.69	5641.26	1.69	6058.79	1.69	6670.86	1.69	6051.09	1.69	5988.61	1.69	6394.51	1.69	6444.98	1.69	5703.04	1.69	6350.39	1.69	6240.64	1.69	7290.25	1.69	5929.45	1.69	6328.02	1.69	5916.32
1.755	5912.37	1.755	6592.84	1.755	6147.27	1.755	6059.95	1.755	6066.23	1.755	6681.67	1.755	5891.85	1.755	5911.3	1.755	5931.44	1.755	6227.38	1.755	6269.27	1.755	5574.97	1.755	5849.15	1.755	6689.89	1.755	5876.27	1.755	5927.6	1.755	6551.99	1.755	6411.24	1.755	5735.96	1.755	6278.64	1.755	6426.48	1.755	7066.22	1.755	5839.89	1.755	6393.27	1.755	5802.27
1.82	5865.94	1.82	6513.36	1.82	6098.26	1.82	6268.98	1.82	5891.41	1.82	6820.88	1.82	5929.72	1.82	5871.43	1.82	5825.94	1.82	6214.51	1.82	6212.58	1.82	5597.85	1.82	5817.73	1.82	6611.64	1.82	5951.56	1.82	5927.17	1.82	6447.38	1.82	6404.33	1.82	5829.18	1.82	6244.23	1.82	6505.24	1.82	6594.02	1.82	5877.43	1.82	6371.42	1.82	5789.06
1.885	6008.67	1.885	6474.62	1.885	6097.34	1.885	6336.71	1.885	5837.43	1.885	6874.94	1.885	6024.14	1.885	5759.3	1.885	5641.16	1.885	6251.48	1.885	6243.19	1.885	5630.74	1.885	6132.76	1.885	6615.09	1.885	6064.48	1.885	5847.15	1.885	6187.09	1.885	6342.28	1.885	5893.29	1.885	6050.06	1.885	6569.48	1.885	6147.22	1.885	5974.37	1.885	6333.57	1.885	5805.78
1.95	6052.99	1.95	6343.77	1.95	6048.98	1.95	6123.21	1.95	5870.9	1.95	7093.32	1.95	6070.54	1.95	5752.24	1.95	5521.14	1.95	6395.84	1.95	6097.32	1.95	5670.65	1.95	6537.56	1.95	6745.24	1.95	5849.77	1.95	5828.28	1.95	6294.78	1.95	6381.52	1.95	5844.42	1.95	5956.03	1.95	6718.01	1.95	5921.03	1.95	6149.99	1.95	6181.42	1.95	5697.4
2.015	6243.06	2.015	6309.1	2.015	6031.91	2.015	6178.01	2.015	5906.19	2.015	7287.69	2.015	6140.21	2.015	5716.46	2.015	5514.43	2.015	6525.66	2.015	6112.88	2.015	5787.09	2.015	6324.15	2.015	6728.68	2.015	5943.1	2.015	5958.79	2.015	6573.84	2.015	6492.65	2.015	5884.53	2.015	5930.27	2.015	6704.67	2.015	5818.58	2.015	6352.94	2.015	6111.47	2.015	5630.97
2.08	6257.92	2.08	6146.31	2.08	5999.53	2.08	6685.57	2.08	5851.28	2.08	7319.36	2.08	5945.26	2.08	5678.84	2.08	5560.78	2.08	6866.18	2.08	5936.52	2.08	5772.97	2.08	6248.02	2.08	6633.83	2.08	5895.23	2.08	5928.06	2.08	6762.44	2.08	6636.68	2.08	5814.17	2.08	5900.73	2.08	6481.84	2.08	5818.17	2.08	6545.65	2.08	6063.24	2.08	5561.31
2.145	6349.35	2.145	6140.84	2.145	5963.96	2.145	6538.23	2.145	5842.97	2.145	7106.55	2.145	6051.88	2.145	5559.19	2.145	5544.59	2.145	7461.76	2.145	5850.18	2.145	5675.26	2.145	6287.28	2.145	6601.92	2.145	5835.11	2.145	5922.97	2.145	7043.3	2.145	6957.47	2.145	5982.62	2.145	5846.61	2.145	6228.27	2.145	5599.47	2.145	6785.84	2.145	6012.21	2.145	5431.05
2.21	6491.96	2.21	5972.45	2.21	6067.05	2.21	6704.65	2.21	5724.6	2.21	6944.71	2.21	6151.56	2.21	5628.42	2.21	5529.93	2.21	8217.16	2.21	5882.24	2.21	5607.9	2.21	6200.09	2.21	6425.19	2.21	6016.31	2.21	5926.07	2.21	7382.65	2.21	7041.89	2.21	5854.55	2.21	5869.78	2.21	6195.2	2.21	5459.63	2.21	6857.52	2.21	5949.26	2.21	5351.78
2.275	6683.09	2.275	5983.62	2.275	6145.49	2.275	6843.75	2.275	5687.47	2.275	6856.7	2.275	6006.85	2.275	5563.53	2.275	5602.72	2.275	8927.99	2.275	5888.79	2.275	5436.14	2.275	6132.79	2.275	6366.98	2.275	5990.34	2.275	5945.17	2.275	7484.38	2.275	7178.03	2.275	5796.63	2.275	5917.98	2.275	6221.66	2.275	5240.84	2.275	6855.17	2.275	5945.83	2.275	5283.77
2.34	6876.92	2.34	5904.98	2.34	6183.34	2.34	7054.76	2.34	5611.87	2.34	6735.83	2.34	5994.41	2.34	5546.62	2.34	5663.65	2.34	8961.4	2.34	6019.89	2.34	5438.36	2.34	5950.26	2.34	6163.39	2.34	5868.71			2.34	7419.54	2.34	7033.21	2.34	5820.69	2.34	5846.29	2.34	6164.28	2.34	4994.2	2.34	6727.21			2.34	5254.31
2.405	7206.51	2.405	5812.53	2.405	6208.31	2.405	6953.48	2.405	5493.51	2.405	6521.12	2.405	6032.49	2.405	5522.78	2.405	5868.49	2.405	8451.01	2.405	6163.48			2.405	5807.39	2.405	6102.98	2.405	5789.83			2.405	7576.78	2.405	6636.92	2.405	5779.21	2.405	5805.71	2.405	6075.45	2.405	4866.48	2.405	6731.11			2.405	5147.08
2.47	7198.68	2.47	5849	2.47	6171.32	2.47	6813.89	2.47	5415.59	2.47	6241.21	2.47	5925.18	2.47	5332.71	2.47	6001.87	2.47	7782.81	2.47	6161.9			2.47	5770.75	2.47	6075.61	2.47	5801.63			2.47	7515	2.47	6305.18	2.47	5763.1	2.47	5759.03	2.47	6224.39	2.47	4895.18	2.47	6675.52			2.47	5079.47
2.535	7342.01	2.535	5735.27	2.535	6242.45	2.535	6560.81	2.535	5500.15	2.535	6030.41	2.535	5861.26	2.535	5290.22	2.535	6093.93	2.535	7340.78	2.535	6056.91			2.535	5615.4	2.535	5968.79	2.535	5523.41			2.535	7412.33	2.535	6255.89	2.535	5873.25	2.535	5799.6	2.535	6229.53	2.535	5058.4	2.535	6575.55			2.535	5123.6
2.6	7171.58	2.6	5692.99	2.6	6372.91	2.6	6359.64	2.6	5517.84	2.6	5889.59	2.6	5888.99	2.6	5328.69	2.6	6137.75	2.6	7015.18	2.6	5791.82			2.6	5743.02	2.6	5839.74	2.6	5490.82			2.6	7381.23	2.6	6223.15	2.6	5796.59	2.6	5679.28	2.6	6304.97	2.6	5126.75	2.6	6646.08
2.665	7142.95	2.665	5631.57	2.665	6347.89	2.665	6339.47	2.665	5589.6	2.665	5810.29	2.665	5802.41	2.665	5264.03	2.665	6112.72	2.665	6770.58	2.665	5668.17			2.665	5807.32	2.665	5901.28	2.665	5465.86			2.665	7289.99	2.665	6323.05	2.665	5740.31	2.665	5599.69	2.665	6248.65	2.665	4969.91	2.665	6562.13
2.73	7016.05	2.73	5647.98	2.73	6207.38	2.73	6242.65	2.73	5563.03	2.73	5802.05	2.73	5826.34	2.73	5225.83	2.73	6025.2	2.73	6532.56					2.73	5952.76	2.73	6015.12	2.73	5413.6			2.73	7097.39	2.73	6350.23	2.73	5657.89	2.73	5507.97	2.73	6141.47	2.73	4968.23	2.73	6464.84
2.795	6953.32	2.795	5685.41	2.795	6169.33	2.795	6306	2.795	5661.7	2.795	5930.83	2.795	5671.96	2.795	5228.04	2.795	5898.97	2.795	6415.48					2.795	5674.69	2.795	6221.25	2.795	5356.74			2.795	6837.81	2.795	6223.12	2.795	5747.45	2.795	5409.22	2.795	5992.32	2.795	4986.11	2.795	6251.74
2.86	6881	2.86	5625.89	2.86	6164.26	2.86	6078.2	2.86	5682.55	2.86	6106.89	2.86	5518.05			2.86	5794.53	2.86	6291.12					2.86	5449.17	2.86	6261.69	2.86	5530.15			2.86	6622.34	2.86	6127.4	2.86	5696.89	2.86	5264.91	2.86	6104.51	2.86	5031.84	2.86	6160.79
2.925	6688.62	2.925	5714.15	2.925	6302.89	2.925	6154.59	2.925	5602.87	2.925	6168.45	2.925	5521.88			2.925	5694.34	2.925	6113.12					2.925	5322	2.925	6271.19	2.925	5450.46			2.925	6463.4	2.925	5993.32	2.925	5631.35	2.925	5119.26	2.925	6241.4	2.925	4939.91	2.925	6087.45
2.99	6566.11	2.99	5603.07	2.99	6185.78	2.99	6172.78	2.99	5559.95	2.99	6129.35	2.99	5382.88			2.99	5705.82	2.99	6068.32							2.99	6382.79	2.99	5376.54			2.99	6344.62	2.99	6033.4	2.99	5617.26	2.99	5070.98	2.99	6174.73	2.99	5005.88	2.99	6090.94
3.055	6268.64	3.055	5628.76	3.055	6339.44	3.055	6290.39	3.055	5622.78	3.055	6367.53	3.055	5328.5			3.055	5703.55	3.055	6086.61							3.055	6451.7	3.055	5406.5			3.055	6158.47	3.055	5929.3	3.055	5544.58	3.055	4884.38	3.055	6108.12	3.055	5207.1	3.055	6058.03
3.12	6285.13	3.12	5685.32	3.12	6422.98	3.12	6141.2	3.12	5588.43	3.12	6297.78	3.12	5327.6			3.12	5751.59	3.12	5944.94							3.12	6370.66	3.12	5427.6			3.12	6014.54	3.12	6024.18	3.12	5528.73	3.12	4850	3.12	5927.31	3.12	5215.51	3.12	6036.52
3.185	5960	3.185	5538.28	3.185	6397.64	3.185	6165.01	3.185	5538.63	3.185	6328.4	3.185	5378.92			3.185	5790.32	3.185	5893.74							3.185	6358.68	3.185	5280.62			3.185	5954.84	3.185	6012.11	3.185	5517.26			3.185	5779.94	3.185	5215.14	3.185	6024.78
3.25	5751.16	3.25	5582.6	3.25	6233.46	3.25	6231.02	3.25	5526.56	3.25	6266.82	3.25	5443.18			3.25	5805.64	3.25	5952.02							3.25	6385.3	3.25	5302.46			3.25	5897.51	3.25	5896.18	3.25	5540.83			3.25	5770.13	3.25	5510.27	3.25	5937.61
3.315	5633.32	3.315	5595.35	3.315	6138.93	3.315	6295.96	3.315	5540.02	3.315	6230.14	3.315	5542.76			3.315	5854.38	3.315	5949.04							3.315	6419.64	3.315	5237.9			3.315	5925.91	3.315	5883.62	3.315	5724.44			3.315	5910.38	3.315	5315.94	3.315	6049.5
3.38	5580.94	3.38	5585.22	3.38	6046.45	3.38	6398.82	3.38	5479.25	3.38	6298.89					3.38	5755.8	3.38	6209.15							3.38	6442.19	3.38	5259.86			3.38	5934.95	3.38	5867.14	3.38	5693.86			3.38	5851.09	3.38	5422.19	3.38	5850.05
3.445	5633.72	3.445	5593.01	3.445	5978.5	3.445	6394.46	3.445	5431.92	3.445	6219.55					3.445	5878.77	3.445	6357.18							3.445	6340.48	3.445	5072.34			3.445	6005.04	3.445	5837.8	3.445	5586.19			3.445	5697.1	3.445	5570.33	3.445	5797.23
3.51	5632.52	3.51	5626.76			3.51	6416.02	3.51	5394.99	3.51	6283.91					3.51	5774.26	3.51	6283.6							3.51	6289.51	3.51	4978.77			3.51	6089.13	3.51	5837.92	3.51	5588.4			3.51	5662.25	3.51	5484.2	3.51	5729.56
3.575	5658.17	3.575	5659.36			3.575	6378.13	3.575	5313.13	3.575	6246.53					3.575	5650.25	3.575	6092.06							3.575	6365.89	3.575	4984.15			3.575	6184.3	3.575	6036	3.575	5577.91			3.575	5663.33	3.575	5471.13	3.575	5726.39
3.64	5652.66	3.64	5600.23			3.64	6282.78	3.64	5425.5	3.64	6206.77					3.64	5782.3	3.64	6216.82							3.64	6475.84	3.64	4864.69			3.64	6219.96	3.64	6060.05	3.64	5559.69			3.64	5774.92	3.64	5623.2	3.64	5742.88
3.705	5645.02	3.705	5852.56			3.705	5983.15			3.705	6235.05					3.705	5609.46	3.705	5959.94							3.705	6472.47	3.705	4705.52			3.705	6241.37	3.705	6144.58	3.705	5617.53			3.705	5692.33	3.705	5392.24	3.705	5862.67
3.77	5662.96					3.77	5623.82			3.77	6258.23					3.77	5607.01	3.77	5662.58							3.77	6450	3.77	4855.62			3.77	6413.86	3.77	6082.78	3.77	5704.85			3.77	5698.81	3.77	5379.44	3.77	5906.64
3.835	5661.02					3.835	5359.82			3.835	6302.62					3.835	5649.75	3.835	5491.26							3.835	6477.43					3.835	6423.06	3.835	6000.4	3.835	5662.65					3.835	5409.4	3.835	5715
3.9	5449.93					3.9	5262.84			3.9	6293.27					3.9	5601.09	3.9	5292.84							3.9	6536.67					3.9	6332.54	3.9	5930.84	3.9	5666.16					3.9	5396.75
3.965	5479.61					3.965	5093.16			3.965	6151.14					3.965	5584.73	3.965	5101.02							3.965	6500.82					3.965	6240.43	3.965	5627.07	3.965	5716.21					3.965	5469.27
4.03	5414.49					4.03	5401			4.03	6219.72					4.03	5552.79	4.03	4987.29							4.03	6466.72					4.03	6351.16			4.03	5822.53					4.03	5389.78
4.095	5380.56									4.095	6077.83							4.095	5046.23							4.095	6470.56					4.095	6112.68			4.095	5795.13					4.095	5376.5
										4.16	5998.76							4.16	4930.97							4.16	6371.24					4.16	6124.16			4.16	5746.79					4.16	5473.31
										4.225	5916.71							4.225	5079.23							4.225	6341.59					4.225	6048.28			4.225	5740.66					4.225	5367.88
										4.29	5822.96							4.29	5013.61							4.29	6160.29					4.29	6071.38			4.29	5729.02					4.29	5315.33
																										4.355	6242.45									4.355	5707.92					4.355	5462.54
																										4.42	6165.63									4.42	5709.89					4.42	5310.06
																										4.485	6224.19									4.485	5569.12					4.485	5321.84
																										4.55	6212.05									4.55	5707.1
																										4.615	6242.25									4.615	5711.23
																										4.68	6168.25									4.68	5756.3
																										4.745	6047.35									4.745	5799.46
																										4.81	5900.51									4.81	5841.92
																										4.875	5790.94									4.875	5661.77
																										4.94	5931.7									4.94	5716.56
																										5.005	6044.5									5.005	5666.16
																										5.07	5993.96									5.07	5617.12
																										5.135	5750.68									5.135	5556.74
AI122
X0	Y0	X1	Y1	X2	Y2	X3	Y3	X4	Y4	X5	Y5	X6	Y6	X7	Y7	X8	Y8	X9	Y9	X10	Y10	X11	Y11	X12	Y12	X13	Y13	X14	Y14	X15	Y15	X16	Y16	X17	Y17	X18	Y18	X19	Y19	X20	Y20	X21	Y21	X22	Y22	X23	Y23	X24	Y24
0	7392	0	7865.45	0	7178.05	0	6749.29	0	6646.51	0	7125.65	0	8385.8	0	8069.15	0	7333.4	0	6914	0	7649.3	0	7509.03	0	7659.76	0	7110.51	0	7642.95	0	7488.86	0	8134.8	0	7697.46	0	7436.83	0	8363.75	0	7475.1	0	7483.51	0	7788.3	0	7485.94	0	8203.04
0.065	7434.89	0.065	8002.82	0.065	7227.21	0.065	7022.04	0.065	6821.23	0.065	7258.55	0.065	8396.66	0.065	8299.95	0.065	7382.17	0.065	7167.68	0.065	7839.83	0.065	7718.11	0.065	7805.2	0.065	7254.27	0.065	7672.6	0.065	7629.47	0.065	8192.72	0.065	7854.92	0.065	7713.46	0.065	8493.69	0.065	7596.8	0.065	7417.42	0.065	8023.71	0.065	7542.04	0.065	8334.14
0.13	7411.52	0.13	8137.18	0.13	7351.11	0.13	7374.35	0.13	6969.9	0.13	7513.64	0.13	8254.44	0.13	8370.58	0.13	7560.71	0.13	7385.2	0.13	7998.56	0.13	7910.36	0.13	7882.1	0.13	7594.04	0.13	7887.15	0.13	7691.53	0.13	8119.72	0.13	8070.39	0.13	7921.51	0.13	8633.68	0.13	7734.2	0.13	7500.48	0.13	8312.95	0.13	7971.28	0.13	8612.23
0.195	7567.15	0.195	8081.52	0.195	7537.23	0.195	7572.27	0.195	7085.33	0.195	7675.3	0.195	8243.79	0.195	8453.98	0.195	7732.38	0.195	7452.47	0.195	7995.45	0.195	8020.64	0.195	7842.3	0.195	7846.26	0.195	8018.42	0.195	7968.69	0.195	8161.7	0.195	8161.87	0.195	7917.46	0.195	8610.26	0.195	7747.54	0.195	7546.16	0.195	8342.3	0.195	8250.86	0.195	8873.45
0.26	7470.84	0.26	8145.25	0.26	7697.35	0.26	7697.69	0.26	7217.93	0.26	7680.14	0.26	8145.61	0.26	8628.09	0.26	7842.39	0.26	7488.84	0.26	8003.94	0.26	8209.72	0.26	7915.26	0.26	8017.2	0.26	8277.12	0.26	8176.23	0.26	8240.84	0.26	8191.1	0.26	7956.05	0.26	8678.76	0.26	7702.38	0.26	7848.41	0.26	8249.3	0.26	8336.98	0.26	9076.53
0.325	7614.66	0.325	8181.71	0.325	7770.58	0.325	7938.98	0.325	7144.76	0.325	7720.51	0.325	8066.05	0.325	8754.06	0.325	8046.6	0.325	7658.31	0.325	8072.53	0.325	8368.98	0.325	7976.95	0.325	8091.58	0.325	8312.9	0.325	8330.04	0.325	8383.9	0.325	8239.44	0.325	7903.9	0.325	8684.33	0.325	7660.15	0.325	7916.03	0.325	8412.69	0.325	8396.55	0.325	8802.41
0.39	7738.69	0.39	8325.28	0.39	7758.56	0.39	8060.64	0.39	7248.78	0.39	7773.31	0.39	7989.14	0.39	8546.92	0.39	8113.04	0.39	7765.46	0.39	8161.6	0.39	8455.51	0.39	8024.56	0.39	8047.81	0.39	8353.75	0.39	8252.28	0.39	8399.34	0.39	8342.67	0.39	7939.47	0.39	8637.2	0.39	7719.65	0.39	8159.87	0.39	8535.28	0.39	8384.89	0.39	8537.1
0.455	7616.07	0.455	8344.3	0.455	7776.27	0.455	8200.29	0.455	7407.28	0.455	7786.67	0.455	8046.67	0.455	8496.93	0.455	8053.68	0.455	7752.4	0.455	8224.35	0.455	8605.08	0.455	8033.81	0.455	8166.88	0.455	8486.17	0.455	8186.09	0.455	8409.21	0.455	8443.5	0.455	8025.49	0.455	8564.87	0.455	7736.91	0.455	8113.68	0.455	8590.05	0.455	8342.06	0.455	8381.01
0.52	7690.95	0.52	8342.58	0.52	7795.14	0.52	8253.03	0.52	7410.18	0.52	7734.22	0.52	8104.87	0.52	8255.98	0.52	8132.36	0.52	7780.52	0.52	8178.03	0.52	8740.65	0.52	8119.72	0.52	7963.96	0.52	8538.68	0.52	8184.34	0.52	8254.35	0.52	8443.17	0.52	8053.91	0.52	8490.26	0.52	7716.83	0.52	8238.52	0.52	8624.67	0.52	8241.21	0.52	8311.21
0.585	7704.81	0.585	8348.05	0.585	7882.65	0.585	8183.73	0.585	7461.91	0.585	7836.03	0.585	8178.48	0.585	8230.47	0.585	8012.21	0.585	7761.29	0.585	8090.19	0.585	8744.13	0.585	8085.65	0.585	7870.77	0.585	8705.44	0.585	8083.63	0.585	8401.66	0.585	8563.47	0.585	8169.14	0.585	8450.4	0.585	7841.22	0.585	8227.69	0.585	8663.79	0.585	8231.09	0.585	8355.02
0.65	7727.07	0.65	8409.43	0.65	7945.9	0.65	8271.4	0.65	7412.52	0.65	7842.27	0.65	8278.21	0.65	8199.47	0.65	8169.11	0.65	7733.37	0.65	8222.33	0.65	8781.4	0.65	8122.6	0.65	8009.5	0.65	8648.65	0.65	8275.9	0.65	8439.07	0.65	8680.24	0.65	8235.81	0.65	8474.5	0.65	7811.61	0.65	8218.4	0.65	8668.67	0.65	8147.01	0.65	8258.99
0.715	7645.4	0.715	8434.31	0.715	7899.63	0.715	8212.32	0.715	7557.55	0.715	7904.57	0.715	8237.32	0.715	8209.4	0.715	8250.02	0.715	7753.06	0.715	8446.54	0.715	8675.75	0.715	8157.67	0.715	8131.27	0.715	8696.51	0.715	8341.82	0.715	8538.48	0.715	8706.3	0.715	8238.21	0.715	8428.73	0.715	7854.07	0.715	8314.51	0.715	8651.44	0.715	8025.1	0.715	8427.12
0.78	7700.19	0.78	8435.26	0.78	7990.84	0.78	8276.08	0.78	7551.98	0.78	7919.3	0.78	8110.05	0.78	8291.53	0.78	8326.53	0.78	7773.61	0.78	8578.6	0.78	8692.85	0.78	8253.11	0.78	8099.46	0.78	8772.07	0.78	8407.83	0.78	8620.31	0.78	8639.11	0.78	8199.43	0.78	8360.64	0.78	7858.71	0.78	8235.58	0.78	8566.76	0.78	7984.14	0.78	8532.08
0.845	7724.67	0.845	8295.29	0.845	7981.65	0.845	8222.51	0.845	7504.66	0.845	7929.65	0.845	8049.38	0.845	8333.34	0.845	8385.08	0.845	7799.73	0.845	8663.86	0.845	8548.26	0.845	8260.01	0.845	8096.38	0.845	8771.49	0.845	8393.08	0.845	8575.28	0.845	8434.45	0.845	8134.54	0.845	8395.18	0.845	7839.96	0.845	8338.96	0.845	8491.11	0.845	7966.47	0.845	8438.31
0.91	7756.08	0.91	8249.52	0.91	8075.76	0.91	8297.77	0.91	7434.52	0.91	8120.38	0.91	8074.03	0.91	8418.9	0.91	8555.79	0.91	7891.04	0.91	8578.37	0.91	8499.95	0.91	8221.73	0.91	8138.94	0.91	8739.6	0.91	8441.03	0.91	8577.1	0.91	8412.92	0.91	8139.54	0.91	8445.81	0.91	7796.53	0.91	8405.94	0.91	8486.48	0.91	8098.06	0.91	8402.24
0.975	7806.38	0.975	8164.96	0.975	8080.45	0.975	8384.15	0.975	7291.78	0.975	8224.22	0.975	8082.25	0.975	8460.16	0.975	8599.66	0.975	7915.12	0.975	8425.88	0.975	8559.72	0.975	8140.45	0.975	8131.89	0.975	8658.79	0.975	8493.88	0.975	8366	0.975	8476.12	0.975	8106.32	0.975	8470.01	0.975	7806.31	0.975	8459.94	0.975	8497.96	0.975	8033.16	0.975	8488.31
1.04	7774.53	1.04	8059.85	1.04	7966.98	1.04	8399.83	1.04	7318.08	1.04	8224.91	1.04	8062.57	1.04	8456.47	1.04	8610.79	1.04	7980.86	1.04	8357.63	1.04	8562.71	1.04	8137.22	1.04	8172.44	1.04	8682.77	1.04	8385	1.04	8264.43	1.04	8464.41	1.04	8262.18	1.04	8494.33	1.04	7787.69	1.04	8457.47	1.04	8528.01	1.04	8115.35	1.04	8507.93
1.105	7762.1	1.105	8149.38	1.105	7873.45	1.105	8369.32	1.105	7195.51	1.105	8225.65	1.105	8122.97	1.105	8384.16	1.105	8632.67	1.105	7847.92	1.105	8291.8	1.105	8576.18	1.105	8103.8	1.105	8174.36	1.105	8554.63	1.105	8384.71	1.105	8273.47	1.105	8523.59	1.105	8421.85	1.105	8682.7	1.105	7851.83	1.105	8584.75	1.105	8629.05	1.105	8099.27	1.105	8359.22
1.17	7743.39	1.17	8111.07	1.17	7790.68	1.17	8558.56	1.17	7376.96	1.17	8208.68	1.17	8119.99	1.17	8205.66	1.17	8497.63	1.17	7853.56	1.17	8206.25	1.17	8565.04	1.17	8110.42	1.17	8177.41	1.17	8583.27	1.17	8277.76	1.17	8417.62	1.17	8632.15	1.17	8539.18	1.17	8732.25	1.17	7885.12	1.17	8725.86	1.17	8641.37	1.17	8036.62	1.17	8421.45
1.235	7661.28	1.235	8203.15	1.235	7765.21	1.235	8557.69	1.235	7594.84	1.235	8171.17	1.235	8075.32	1.235	7955.11	1.235	8480.33	1.235	7793.05	1.235	8217.56	1.235	8597.09	1.235	8035.69	1.235	8247.07	1.235	8649.86	1.235	8380.78	1.235	8385	1.235	8637.64	1.235	8569.86	1.235	8780.07	1.235	7762.17	1.235	8684.06	1.235	8645.98	1.235	8082.02	1.235	8533.05
1.3	7801.58	1.3	8493.23	1.3	7789.91	1.3	8544.22	1.3	7613.16	1.3	8272.68	1.3	8235.43	1.3	7934.21	1.3	8391.7	1.3	7658.17	1.3	8218.29	1.3	8576.49	1.3	8062.06	1.3	8183.47	1.3	8652.41	1.3	8395.6	1.3	8347.46	1.3	8660.19	1.3	8487.54	1.3	8784.24	1.3	7808.96	1.3	8680.56	1.3	8662.66	1.3	8056.36	1.3	8565.14
1.365	7898.88	1.365	8543.78	1.365	7764.43	1.365	8537.62	1.365	7680.48	1.365	8258.41	1.365	8263.7	1.365	7914.96	1.365	8301.18	1.365	7582.18	1.365	8177.86	1.365	8513.72	1.365	8082.92	1.365	8207.68	1.365	8587.35	1.365	8333.11	1.365	8273.38	1.365	8606.43	1.365	8366.92	1.365	8688.19	1.365	7927.24	1.365	8867.97	1.365	8533.42	1.365	8067.04	1.365	8447.76
1.43	7868.97	1.43	8499.37	1.43	7790.21	1.43	8582.49	1.43	7848.26	1.43	8265.33	1.43	8292.29	1.43	7843.87	1.43	8239.35	1.43	7682.2	1.43	8153.94	1.43	8484.29	1.43	8109.88	1.43	8109.83	1.43	8525.49	1.43	8133.81	1.43	8326.27	1.43	8792.75	1.43	8384.85	1.43	8600.4	1.43	8066.09	1.43	8985.36	1.43	8556.78	1.43	8274.93	1.43	8464.82
1.495	7911.66	1.495	8414.98	1.495	7811.82	1.495	8584.69	1.495	7873.25	1.495	8281.02	1.495	8076.15	1.495	7784.53	1.495	8288	1.495	7733.58	1.495	8152.41	1.495	8370.9	1.495	8154.76	1.495	8043.1	1.495	8473.35	1.495	8127.75	1.495	8257.35	1.495	8900.72	1.495	8251.21	1.495	8582.56	1.495	8095.82	1.495	8917.64	1.495	8501.23	1.495	8325.27	1.495	8604.99
1.56	7880.94	1.56	8322.44	1.56	7769.58	1.56	8486.75	1.56	7995.14	1.56	8153.07	1.56	8044.67	1.56	7762.26	1.56	8200.52	1.56	7784.79	1.56	8151.01	1.56	8274.93	1.56	8093.34	1.56	7997.77	1.56	8516.31	1.56	8096.94	1.56	8307.39	1.56	8900.83	1.56	8313.01	1.56	8597.87	1.56	7946.72	1.56	9091.24	1.56	8539.77	1.56	8264.91	1.56	8606.69
1.625	7835.35	1.625	8332.98	1.625	7930.63	1.625	8421.1	1.625	8094.68	1.625	8228.98	1.625	7889.44	1.625	7843.86	1.625	8183.08	1.625	7734.38	1.625	8128.45	1.625	8351.16	1.625	8215.01	1.625	7919.15	1.625	8431.47	1.625	8140.49	1.625	8367.78	1.625	8760.47	1.625	8243.88	1.625	8610.81	1.625	7934.37	1.625	8942.75	1.625	8553.84	1.625	8306.5	1.625	8572.13
1.69	7833.14	1.69	8240.9	1.69	8048.64	1.69	8432.98	1.69	7958.75	1.69	8404.33	1.69	7855.64	1.69	7959.14	1.69	8281.18	1.69	7687.74	1.69	8131.07	1.69	8344.99	1.69	8046.49	1.69	7978.97	1.69	8330.68	1.69	8161.55	1.69	8435.55	1.69	8449.34	1.69	8203.28	1.69	8642.14	1.69	7921.72	1.69	8950.4	1.69	8477.78	1.69	8203.87	1.69	8448.29
1.755	7826.11	1.755	8074.23	1.755	8059.27	1.755	8533.94	1.755	7862.76	1.755	8421	1.755	7913.63	1.755	8026.55	1.755	8334.08	1.755	7657.27	1.755	8140.7	1.755	8297.12	1.755	7985.74	1.755	8014.04	1.755	8227.35	1.755	8134.81	1.755	8540.66	1.755	8290.07	1.755	8238.52	1.755	8715.21	1.755	7926.69	1.755	8680.2	1.755	8590.53	1.755	8208.64	1.755	8538.58
1.82	7883.95	1.82	8001.02	1.82	8017	1.82	8660.76	1.82	7656.58	1.82	8408.83	1.82	7971.62	1.82	8036.53	1.82	8259.76	1.82	7703.35	1.82	8169.83	1.82	8222.3	1.82	7971.18	1.82	8062.41	1.82	8265.37	1.82	8196.64	1.82	8597.85	1.82	8257.11	1.82	8386.79	1.82	8602.38	1.82	7913.05	1.82	8572.39	1.82	8590.03	1.82	8191.09	1.82	8318
1.885	7772.88	1.885	7883.95	1.885	7874.26	1.885	8715.2	1.885	7521.95	1.885	8425.12	1.885	8069.54	1.885	8122.15	1.885	8177.66	1.885	7746.02	1.885	8226.62	1.885	8186.58	1.885	7877.67	1.885	8051.34	1.885	8336.66	1.885	8228.12	1.885	8517.9	1.885	8258.51	1.885	8496.26	1.885	8611	1.885	7823.84	1.885	8475.31	1.885	8644.07	1.885	8186.5	1.885	8336.98
1.95	7848.38	1.95	7889.46	1.95	7757.75	1.95	8709.78	1.95	7514.25	1.95	8465.43	1.95	8063.67	1.95	8131.18	1.95	8147.2	1.95	7759.6	1.95	8128.44	1.95	8243.14	1.95	7818.89	1.95	8139.13	1.95	8204.15	1.95	8247.23	1.95	8494.14	1.95	8121.05	1.95	8553.02	1.95	8612.23	1.95	7724.16	1.95	8392.65	1.95	8602.18	1.95	8275.64	1.95	8394.83
2.015	7914.54	2.015	7818.93	2.015	7596.52	2.015	8738.14	2.015	7475.17	2.015	8456.53	2.015	7991.6	2.015	8183.44	2.015	8131.6	2.015	7752.91	2.015	8149.02	2.015	8247.22	2.015	7830.76	2.015	8081.36	2.015	8153.05	2.015	8319.56	2.015	8607.81	2.015	8094.35	2.015	8564.77	2.015	8453.03	2.015	7734.35	2.015	8268.33	2.015	8656.9	2.015	8370.6	2.015	8396.69
2.08	7966.76	2.08	7954.21	2.08	7346.47	2.08	8612.22	2.08	7402.19	2.08	8329.88	2.08	8029.73	2.08	8248.54	2.08	7923.6	2.08	7918.58	2.08	8044.81	2.08	8190.89	2.08	7864.81	2.08	7991.57	2.08	8213.88	2.08	8387.15	2.08	8518.16	2.08	8023.25	2.08	8468.38	2.08	8301.75	2.08	7735.97	2.08	8220.64	2.08	8771.21	2.08	8323.61	2.08	8377.18
2.145	7995.59	2.145	7844.71	2.145	7238.37	2.145	8529.73	2.145	7258	2.145	8219.08	2.145	7990.69	2.145	8160.59	2.145	7795.31	2.145	7983.48	2.145	7908.15	2.145	8152.18	2.145	7828.33	2.145	7984.89	2.145	8197.56	2.145	8292.86	2.145	8432.58	2.145	8036.47	2.145	8369.12	2.145	8168.3	2.145	7765.81	2.145	8130.1	2.145	8828.64	2.145	8239.8	2.145	8366.12
2.21	7948.41	2.21	7905.6	2.21	7140.21	2.21	8458.72	2.21	7236.96	2.21	8106.14	2.21	7896.11	2.21	8309.34	2.21	7699.79	2.21	7872.11	2.21	7834.99	2.21	8174.85	2.21	7739.83	2.21	7948.96	2.21	8117.65	2.21	8198.52	2.21	8468.39	2.21	7848.06	2.21	8190.44	2.21	7952.88	2.21	7812.2	2.21	8168.62	2.21	8798.95	2.21	8337.92	2.21	8440.77
2.275	8129.03	2.275	7952.13	2.275	7090.33	2.275	8457.58	2.275	7181.59	2.275	8048.62	2.275	7889.95	2.275	8530.51	2.275	7633.66	2.275	7894.62	2.275	7919.12	2.275	8111.45	2.275	7685.56	2.275	8057.36	2.275	8122.85	2.275	8205.55	2.275	8559.36			2.275	8167.63	2.275	7800.09	2.275	7977.75	2.275	8126.75	2.275	8805.43	2.275	8269.02	2.275	8519.34
2.34	8023.78	2.34	8008.34	2.34	7080.6	2.34	8533.98	2.34	7205.72	2.34	8019.39			2.34	8497.27	2.34	7539.62	2.34	7812.74	2.34	8056.29	2.34	8282.95	2.34	7620.17	2.34	7989.17	2.34	8210.3	2.34	8190.49	2.34	8535.14			2.34	8137.26	2.34	7648.82	2.34	8030.23	2.34	8061.78	2.34	8696.48	2.34	8169.35	2.34	8480.46
2.405	8011.96	2.405	8084.26	2.405	7130.85	2.405	8614.19	2.405	7178.91	2.405	8061.89			2.405	8543.23	2.405	7525.52	2.405	7928.27	2.405	8260.77	2.405	8444.68	2.405	7556.69	2.405	8106.87	2.405	8372.49	2.405	8095.54	2.405	8524.7			2.405	8013.91	2.405	7691.42	2.405	8066.13	2.405	8067.24	2.405	8707.04	2.405	7853.91	2.405	8339.04
2.47	7895.41	2.47	8107.95	2.47	7265.1	2.47	8450.74	2.47	7170.49	2.47	7959.99			2.47	8486.32	2.47	7577.98	2.47	7795.84	2.47	8348.07	2.47	8604.92	2.47	7607.47	2.47	8019.16	2.47	8337.4	2.47	8136.81	2.47	8528.32			2.47	7776.18	2.47	7753.17	2.47	8147.97	2.47	7938.38	2.47	8761.35			2.47	8164.45
2.535	7785.69	2.535	7945.1	2.535	7223.48	2.535	8329.19	2.535	7170.87	2.535	8000.12			2.535	8453.77	2.535	7492.18	2.535	7833.6	2.535	8345.53	2.535	8622.26	2.535	7580.66	2.535	8000.41	2.535	8459.65	2.535	8126.56	2.535	8544.22			2.535	7767.27	2.535	7758.26	2.535	8132.23	2.535	7852.16	2.535	8732.56			2.535	8040.99
2.6	7832.36	2.6	7872.7	2.6	7409.01	2.6	8416.35	2.6	7214.93	2.6	8081.74			2.6	8316.6	2.6	7483.1	2.6	7899.04	2.6	8329.28	2.6	8565.82	2.6	7552.98	2.6	8058.18	2.6	8519.99	2.6	8096.22	2.6	8446.3			2.6	7759.37	2.6	7829.52	2.6	8144.06	2.6	7824.44	2.6	8762.09			2.6	8012.53
2.665	7617.12	2.665	7844.58	2.665	7488.93	2.665	8451.79	2.665	7211.94	2.665	8079.08			2.665	8298.25	2.665	7544.06	2.665	7868.79	2.665	8328.61	2.665	8537.95	2.665	7497.73	2.665	8092.8	2.665	8548.95	2.665	8038.51	2.665	8380.38			2.665	7797.83	2.665	7936.64	2.665	8224.63	2.665	7705.56	2.665	8719.88			2.665	8125.41
2.73	7567.77	2.73	7885.92	2.73	7462.64	2.73	8465.72	2.73	7108.15					2.73	8299.64	2.73	7497.1	2.73	7878.03	2.73	8298.35	2.73	8505	2.73	7481.19	2.73	8073.57	2.73	8550.92	2.73	7866.14	2.73	8350.88			2.73	7745.5	2.73	7819.51	2.73	8291.95	2.73	7709.68	2.73	8706.66			2.73	8201.47
2.795	7664.28	2.795	7914.24	2.795	7547.18	2.795	8442.14	2.795	7195.14					2.795	8213.48	2.795	7615.02	2.795	7836.79	2.795	8305.6	2.795	8466.53	2.795	7426.64	2.795	8082.07	2.795	8436.76	2.795	7825.46	2.795	8277.98			2.795	7717.61	2.795	7849.83	2.795	8302.71	2.795	7824.76	2.795	8826.54			2.795	8247.08
2.86	7668.6	2.86	8030.74	2.86	7675.25	2.86	8464.78	2.86	7166.94					2.86	8140.98	2.86	7673.42	2.86	7785.85	2.86	8306.76	2.86	8455.47	2.86	7430.38	2.86	8078.09	2.86	8453.03	2.86	7823.73	2.86	8323.96					2.86	7965.77	2.86	8281.23	2.86	7962.35	2.86	8854.37			2.86	8098.12
2.925	7703.18	2.925	7991.85	2.925	7749.89	2.925	8460.02	2.925	7183.23					2.925	8054.4	2.925	7898.98	2.925	7793.21	2.925	8181.29	2.925	8477.09	2.925	7510.73	2.925	8027.81	2.925	8448.38	2.925	7853.25	2.925	8357.18					2.925	8001.72	2.925	8312.33	2.925	8212.66	2.925	8770.99			2.925	8107.82
2.99	7749.72	2.99	8127.24	2.99	7896.63			2.99	7277.65					2.99	8026.49	2.99	7952.55			2.99	8138.5	2.99	8301.35	2.99	7550.34	2.99	7948.8	2.99	8387.97	2.99	7895.37	2.99	8463.45					2.99	8063.85	2.99	8260.04	2.99	8458.89	2.99	8735.29			2.99	8092.56
3.055	7691.78	3.055	8214.58	3.055	7970.58			3.055	7308.86					3.055	7901.25	3.055	8040.76			3.055	8225.26	3.055	8288.73	3.055	7658.05	3.055	7800.4	3.055	8232.31	3.055	7857.95	3.055	8578.9					3.055	8120.39	3.055	8147.21	3.055	8502.62	3.055	8778.2			3.055	7836.28
3.12	7681.8	3.12	8225.51	3.12	8115.19			3.12	7253.62					3.12	7863.39	3.12	8020.88			3.12	8143.96	3.12	8312.01	3.12	7695.91	3.12	7763.56	3.12	8246.29	3.12	7885.92	3.12	8588.58					3.12	8027.96	3.12	8156.82	3.12	8500.76	3.12	8863.18			3.12	7826.69
3.185	7629.65	3.185	8267.94	3.185	8032.29			3.185	7319.75					3.185	7840.31	3.185	8244.05			3.185	8082.32	3.185	8305.88	3.185	7712.77	3.185	7703.94	3.185	8264.53	3.185	8018.66	3.185	8535.19					3.185	7928.69	3.185	8247.97	3.185	8487.49	3.185	8763.25
3.25	7533.13	3.25	8318.38	3.25	8041.29			3.25	7240.3					3.25	7852.09	3.25	8293.89			3.25	8142.28	3.25	8303.92	3.25	7700.77	3.25	7742.2	3.25	8276.27	3.25	7977.14	3.25	8556.54					3.25	7871.52	3.25	8238.37	3.25	8550.45	3.25	8784.04
3.315	7603.26	3.315	8195.54	3.315	8017.88			3.315	7163.54					3.315	7908.92	3.315	8165.33			3.315	8251.19	3.315	8326	3.315	7871.27	3.315	7849.65	3.315	8288.87	3.315	7900.41	3.315	8556.28					3.315	7824.68	3.315	8222.56	3.315	8596.77	3.315	8752.41
3.38	7628.92	3.38	8054.39	3.38	8102			3.38	7240.05					3.38	7869.91	3.38	8270.45			3.38	8282.5	3.38	8308.16	3.38	7886.72	3.38	7947.35	3.38	8278.44	3.38	7857.53	3.38	8520.55					3.38	7780.32	3.38	8274.3	3.38	8597.34	3.38	8696.66
3.445	7751.64	3.445	7887.23	3.445	8095.69			3.445	7346.41					3.445	7923.72	3.445	8288.05			3.445	8309.64	3.445	8401.3	3.445	7789.48	3.445	8048.9	3.445	8211.29	3.445	7828.51							3.445	7849.32	3.445	8274.76	3.445	8652.85	3.445	8624.8
3.51	7748.12	3.51	7727.07	3.51	8121.97			3.51	7468.92					3.51	7857.77	3.51	8215.68			3.51	8320.74	3.51	8392.45	3.51	7923.91	3.51	8078.86	3.51	8120.27	3.51	7725.66							3.51	7690.87	3.51	8256.45	3.51	8560.63	3.51	8474.57
3.575	7737.29	3.575	7606.07	3.575	8102.34			3.575	7514.05					3.575	7859.26	3.575	8181.92			3.575	8335.7	3.575	8453.23	3.575	7950.96	3.575	8115.2	3.575	7960.86	3.575	7863.74							3.575	7670.06	3.575	8284.49	3.575	8458.44	3.575	8395.26
3.64	7732.41	3.64	7270.82	3.64	8091.97			3.64	7617.74					3.64	8041.83	3.64	8233.84			3.64	8417.57	3.64	8428.72	3.64	7934.32	3.64	8160.74	3.64	7920.59	3.64	7840.4							3.64	7637.29	3.64	8088.62	3.64	8403.85	3.64	8481.03
3.705	7841.77	3.705	7113.13	3.705	7946.56			3.705	7503.13					3.705	8166.88	3.705	8300.34			3.705	8277.65	3.705	8406.34	3.705	7948.21	3.705	8212.72			3.705	7859.82							3.705	7586.56	3.705	8206.21	3.705	8372.32	3.705	8476.1
3.77	7722.96	3.77	6995.18	3.77	7951.63			3.77	7431.49					3.77	8085.76	3.77	8225.09			3.77	8275.52	3.77	8306.31	3.77	8031.07	3.77	8264.7											3.77	7435.47			3.77	8230.44	3.77	8405.58
3.835	7664.84	3.835	6909.25	3.835	7818.61			3.835	7319.82					3.835	8064.54	3.835	8202.78			3.835	8187.07	3.835	8354.16	3.835	7959.94	3.835	8335.66											3.835	7494.44			3.835	8320.3
3.9	7593.15			3.9	7873.01			3.9	7193.06					3.9	8114.58	3.9	8189.62			3.9	8158.39	3.9	8416.97	3.9	7935.61	3.9	8258.07											3.9	7466.57			3.9	8198.23
3.965	7609.77			3.965	7872.31			3.965	6930.35					3.965	8112.48	3.965	7986.93			3.965	8118.36	3.965	8208.34	3.965	7905.66	3.965	8254.34											3.965	7511.17			3.965	8084.85
4.03	7626.14			4.03	7866.15									4.03	8272.55	4.03	8062.81			4.03	7952.26	4.03	8233.1	4.03	7840.19	4.03	8403.13											4.03	7623.12			4.03	7998.17
4.095	7598.8			4.095	7848.61									4.095	8427.9	4.095	7997.23			4.095	7813.55	4.095	8020.98	4.095	7906.05	4.095	8335.48											4.095	7571.2			4.095	7979.05
4.16	7518.14			4.16	7827.29									4.16	8459.46	4.16	7980.95			4.16	7647.95	4.16	7917.24	4.16	8050.13	4.16	8175.86											4.16	7577.57			4.16	8075.98
4.225	7571.87													4.225	8604.01	4.225	7923.87			4.225	7567.21	4.225	7816.37	4.225	8082.02	4.225	8215.44											4.225	7497.07			4.225	8082.17
4.29	7490.66													4.29	8527.12	4.29	8064.65			4.29	7455.08	4.29	7638.46	4.29	8043.39	4.29	8158.26											4.29	7614.31			4.29	8117.75
4.355	7483.5													4.355	8282.32	4.355	8239.01			4.355	7367.96	4.355	7535.61	4.355	8004.45	4.355	8164.13											4.355	7572.15			4.355	8180.78
4.42	7500.65													4.42	8148.95	4.42	8102.46			4.42	7266.68			4.42	7950.16	4.42	8252.88											4.42	7426.63			4.42	8083.47
4.485	7583.31													4.485	8023.58	4.485	8191.28			4.485	7203.43			4.485	7901.3	4.485	8348.8											4.485	7384.8			4.485	8046.57
4.55	7647.89													4.55	8047.33	4.55	8259.74			4.55	7046.45			4.55	7916.21	4.55	8319.57															4.55	8033.48
4.615	7586.78													4.615	8110.1	4.615	8227.53							4.615	7712.45	4.615	8314.06															4.615	8217.64
4.68	7593.33													4.68	8126.55	4.68	8244.07							4.68	7735.69	4.68	8414.36															4.68	8287.87
4.745	7588.41													4.745	8077.56	4.745	8377.58							4.745	7778.74	4.745	8492.16															4.745	8409.07
4.81	7529.01													4.81	8170.99	4.81	8381.55							4.81	7669.31	4.81	8486.37															4.81	8407.79
4.875	7666.62													4.875	8228.85	4.875	8446.78							4.875	7693.46	4.875	8298.41															4.875	8366.64
4.94	7755.03													4.94	8197.99	4.94	8474.5							4.94	7729.63	4.94	8202.72															4.94	8379.87
5.005	7766.45													5.005	8207.16	5.005	8523.01							5.005	7884.59	5.005	7970.92															5.005	8324.44
5.07	7759.61													5.07	8104.78	5.07	8550.29							5.07	7983.11	5.07	7850.1															5.07	8289.03
5.135	7894.93													5.135	7997.27	5.135	8494.85							5.135	8100.86	5.135	7847.42															5.135	8307.16
5.2	7955.52													5.2	8017.61	5.2	8441.77							5.2	8011.53	5.2	7934.93															5.2	8402.07
5.265	8029.48													5.265	7927.59	5.265	8339.38							5.265	7981.95	5.265	7984.56															5.265	8253.65
5.33	7987.32													5.33	8008.27	5.33	8282.77							5.33	7990.3	5.33	7968.94															5.33	8233.12
5.395	8017.9													5.395	7995.46	5.395	8067.44							5.395	7921.78	5.395	8061.84															5.395	8316.18
5.46	7984.62													5.46	7937.16	5.46	7907.74							5.46	7790.62	5.46	8090.25															5.46	8328.33
5.525	8021.87															5.525	7934.37									5.525	8019.05															5.525	8340.2
5.59	8049.32															5.59	7853.5									5.59	7952.51
5.655	8096.82															5.655	7842.81									5.655	7789.54
5.72	8051.63															5.72	7964.48									5.72	7915.62
5.785	7977.65															5.785	7993.38									5.785	7801.7
5.85	8034.26															5.85	8006.68									5.85	7851.64
5.915	8120.04															5.915	8034.99									5.915	7754.9
5.98	8215.1															5.98	8166.37									5.98	7798.56
6.045	8159.52															6.045	8160.65									6.045	7841.64
6.11	8124.49															6.11	8116.9									6.11	7870.52
6.175	8038.87															6.175	8245.91									6.175	7697.11
6.24	8200.28															6.24	8362.88									6.24	7670.54
6.305	8226.36															6.305	8668.37									6.305	7586.05
6.37	8029.21															6.37	8701.96									6.37	7450.76
6.435	7873.6															6.435	8512.15
6.5	7815.72															6.5	8233.67
6.565	7699.12															6.565	8178.29
6.63	7674.72															6.63	8053.02
6.695	7863.12															6.695	8025.43
6.76	7897.12															6.76	7982.58
6.825	7867.39															6.825	8096.96
6.89	7841.29															6.89	8244.93
6.955	7668.93															6.955	8334.52
7.02	7493.93															7.02	8289.91
7.085	7569.39															7.085	8303.05
7.15	7473.1															7.15	8319.5
7.215	7408.78															7.215	8117.98
7.28	7513.96															7.28	7996.3
7.345	7473.28															7.345	7983.83
7.41	7310															7.41	7904.04
7.475	7236.13															7.475	7962.76
7.54	7344.93															7.54	7957.35
7.605	7227.38															7.605	7832.71
7.67	7175.53															7.67	7778.65
7.735	7266.9															7.735	7818.07
7.8	7199.25															7.8	7782.93
7.865	7285.36															7.865	7710.42
7.93	7290.81															7.93	7778.05
7.995	7240.16															7.995	7748.88
8.06	7166.71															8.06	7683.78
8.125	7205.09															8.125	7536.97
8.19	7233.86															8.19	7438.82
8.255	7228.28															8.255	7352.72
8.32	7366.12															8.32	7306.48
8.385	7467.19															8.385	7275.78
8.45	7534.63															8.45	7118.84
8.515	7502.55															8.515	6943.88
8.58	7460.11
8.645	7433.22
8.71	7308.82
8.775	7319.82
8.84	7286.37
8.905	7312.73
8.97	7371.62
9.035	7448.93
9.1	7520.29
9.165	7565.18
9.23	7534.82
9.295	7577.51
9.36	7722.22
9.425	7733.69
9.49	7673.67
9.555	7659.85
9.62	7628.12
9.685	7566.78
9.75	7555.91
9.815	7548.96
9.88	7484.16
9.945	7515.51
10.01	7625.28
10.075	7634.85
10.14	7726.63
10.205	7740.35
10.27	7843.94
10.335	7828.98
10.4	7781.68
10.465	7718.32
10.53	7658.92
10.595	7610.43
10.66	7642.68
10.725	7521.27
10.79	7484.83
10.855	7493.4
10.92	7448.57
10.985	7455.95
11.05	7445.25
11.115	7495.28
11.18	7403.54
11.245	7285.22
11.31	7152.06
11.375	7172.31
11.44	7212.29
11.505	6959.27
AI126
X0	Y0	X1	Y1	X2	Y2	X3	Y3	X4	Y4	X5	Y5	X6	Y6	X7	Y7	X8	Y8	X9	Y9	X10	Y10	X11	Y11	X12	Y12	X13	Y13	X14	Y14	X15	Y15	X16	Y16	X17	Y17	X18	Y18	X19	Y19	X20	Y20	X21	Y21	X22	Y22	X23	Y23	X24	Y24
0	5608.64	0	5660.6	0	5823.6	0	5333.2	0	6147.44	0	4970.19	0	5883.65	0	6130.2	0	5832.6	0	6004.21	0	4921.6	0	5674.32	0	5190.53	0	5953.52	0	5852.65	0	5861.78	0	5003.3	0	5337.83	0	6107.5	0	5199.6	0	6323.6	0	6840.6	0	5009.27	0	6308.72	0	6113.02
0.065	5796.74	0.065	5841.36	0.065	5791.35	0.065	5580.72	0.065	6417.1	0.065	5048.7	0.065	6022.93	0.065	6160.82	0.065	6038.57	0.065	6135.12	0.065	5003.32	0.065	5780.91	0.065	5471.83	0.065	5921.06	0.065	6112.76	0.065	5907.55	0.065	5095.94	0.065	5518.4	0.065	6227.4	0.065	5528.92	0.065	6501.86	0.065	6882.58	0.065	4899.28	0.065	6547.97	0.065	6139.53
0.13	5982.34	0.13	5774.37	0.13	5860.67	0.13	5861.95	0.13	6828.03	0.13	5214.48	0.13	6063.79	0.13	6284.8	0.13	6171.88	0.13	6122.69	0.13	5163.38	0.13	5687.89	0.13	5692.04	0.13	6011.72	0.13	6229.4	0.13	6188.98	0.13	5259.15	0.13	5650.83	0.13	6368.77	0.13	5798.84	0.13	6576.28	0.13	6987.31	0.13	5119.66	0.13	6714.17	0.13	6469.12
0.195	6136.52	0.195	5924.01	0.195	6013.62	0.195	6093.19	0.195	6784.74	0.195	5479.12	0.195	6111.12	0.195	6314	0.195	6344.46	0.195	6340.9	0.195	5538.5	0.195	6169.62	0.195	5962.82	0.195	6246.55	0.195	6154.09	0.195	6278.79	0.195	5221.69	0.195	5848.13	0.195	6764.19	0.195	5800.4	0.195	6585.62	0.195	7165.86	0.195	5377.13	0.195	6688.71	0.195	6777.07
0.26	6364.06	0.26	5888.53	0.26	6194.48	0.26	6170.49	0.26	6970.54	0.26	5661.94	0.26	6189.28	0.26	6315.78	0.26	6506.64	0.26	6427.62	0.26	5902.91	0.26	5930.2	0.26	6010.07	0.26	6355.72	0.26	6174.68	0.26	6229.72	0.26	5451	0.26	5986.45	0.26	6849.27	0.26	5975.69	0.26	6634.49	0.26	7353.49	0.26	5342.46	0.26	6885.23	0.26	6751.45
0.325	6590.4	0.325	6162.51	0.325	6160.81	0.325	6393.1	0.325	6986.4	0.325	5721.15	0.325	6247.52	0.325	6308.6	0.325	6511.29	0.325	6482.77	0.325	6301.77	0.325	6304.17	0.325	6133.93	0.325	6371.69	0.325	6220.68	0.325	6338.15	0.325	5701.56	0.325	6117.7	0.325	6818.15	0.325	6170.61	0.325	6652.26	0.325	7563.28	0.325	5538.43	0.325	6821.56	0.325	7063.84
0.39	6610.24	0.39	6113.85	0.39	6272.35	0.39	6416.12	0.39	7073.96	0.39	5862.32	0.39	6066.14	0.39	6171.91	0.39	6694.83	0.39	6482.5	0.39	6484.1	0.39	6143.65	0.39	6437.38	0.39	6472.1	0.39	6282.78	0.39	6582.69	0.39	5709.08	0.39	6198.95	0.39	6967.89	0.39	6263.8	0.39	6731.85	0.39	7696.21	0.39	5495.89	0.39	6868.04	0.39	7036.87
0.455	6658.59	0.455	6129.64	0.455	6081.62	0.455	6360.36	0.455	7120.69	0.455	6113.75	0.455	6279.73	0.455	6035.23	0.455	6656.24	0.455	6478.04	0.455	6651.58	0.455	6206.49	0.455	6589.03	0.455	6470.83	0.455	6324.75	0.455	6552.94	0.455	5920.35	0.455	6384.89	0.455	6969.91	0.455	6301.69	0.455	6806.02	0.455	7726.3	0.455	5773.97	0.455	6878.11	0.455	7007.72
0.52	6616.16	0.52	6183.59	0.52	6009.09	0.52	6285.43	0.52	7043.73	0.52	6214.69	0.52	6333.05	0.52	6179.24	0.52	6734.8	0.52	6498.4	0.52	6712.54	0.52	6319.53	0.52	6777.24	0.52	6491.37	0.52	6332.38	0.52	6479.86	0.52	6134.12	0.52	6604.25	0.52	6981.16	0.52	6570.31	0.52	6971.84	0.52	7844.02	0.52	5781.63	0.52	6957.03	0.52	7354.46
0.585	6550.42	0.585	6293.44	0.585	6038.63	0.585	6383.89	0.585	7096.78	0.585	6401.33	0.585	6329.85	0.585	6418.88	0.585	6762.74	0.585	6614.91	0.585	6701.57	0.585	6502.33	0.585	6994.87	0.585	6626.75	0.585	6327.12	0.585	6509.34	0.585	6176.37	0.585	6633.2	0.585	7117.07	0.585	6690.42	0.585	7065.22	0.585	7871.7	0.585	6066.72	0.585	7028.47	0.585	7305.36
0.65	6610.75	0.65	6383.71	0.65	6150.7	0.65	6333.33	0.65	7056.58	0.65	6520.48	0.65	6423.74	0.65	6669.1	0.65	6832.76	0.65	6530.56	0.65	6664.88	0.65	6580.61	0.65	7140.11	0.65	6650.93	0.65	6322.54	0.65	6449.82	0.65	6208.75	0.65	6707.43	0.65	7069.57	0.65	6867.65	0.65	6987.58	0.65	7822.05	0.65	6128.81	0.65	7067.43	0.65	7386.38
0.715	6599.08	0.715	6459.57	0.715	6227.68	0.715	6333.71	0.715	7107.44	0.715	6442.3	0.715	6384.9	0.715	6725.61	0.715	6797.36	0.715	6603.49	0.715	6872.47	0.715	6589.16	0.715	7111.53	0.715	6659.77	0.715	6372.21	0.715	6410.21	0.715	6375.94	0.715	6553.7	0.715	7157.56	0.715	6809.8	0.715	6988.38	0.715	7789.19	0.715	6304.17	0.715	7062.99	0.715	7476.94
0.78	6690.21	0.78	6697.68	0.78	6082.68	0.78	6491.14	0.78	7254.18	0.78	6574.92	0.78	6438.41	0.78	6794.28	0.78	6737.15	0.78	6555.35	0.78	6753.33	0.78	6667.67	0.78	7138.77	0.78	6659.82	0.78	6420.02	0.78	6398.42	0.78	6586.72	0.78	6525.31	0.78	7182.17	0.78	6814.85	0.78	7009.02	0.78	7789.7	0.78	6578.01	0.78	7196.97	0.78	7376.36
0.845	6649.45	0.845	6779.86	0.845	6253.37	0.845	6615.89	0.845	7184.26	0.845	6592.43	0.845	6620.22	0.845	6659.67	0.845	6666.5	0.845	6549.18	0.845	6885.12	0.845	6761.19	0.845	7104.17	0.845	6829.32	0.845	6533.37	0.845	6504.07	0.845	6783.84	0.845	6503.76	0.845	7322.56	0.845	6930.14	0.845	7009.63	0.845	7803.39	0.845	6399.84	0.845	7185.29	0.845	7322.62
0.91	6758.65	0.91	6768.57	0.91	6310.17	0.91	6657.67	0.91	7220.28	0.91	6603.17	0.91	6686.75	0.91	6852.69	0.91	6737.02	0.91	6560.35	0.91	7110.54	0.91	6828.52	0.91	7152.48	0.91	6940.37	0.91	6502.39	0.91	6638.87	0.91	6755.97	0.91	6647.88	0.91	7413.69	0.91	6978.34	0.91	7125.54	0.91	7739.82	0.91	6370.12	0.91	7245.77	0.91	7214.22
0.975	6815.97	0.975	6876.21	0.975	6233.06	0.975	6793.59	0.975	7183.7	0.975	6571.64	0.975	6700.78	0.975	7096.15	0.975	6771.17	0.975	6652.22	0.975	6994.06	0.975	6898.66	0.975	7165.06	0.975	7118.01	0.975	6548.05	0.975	6680.58	0.975	6780.96	0.975	6855.62	0.975	7206.47	0.975	7144.75	0.975	7053.5	0.975	7741.88	0.975	6538.16	0.975	7234.88	0.975	7234.47
1.04	6821.43	1.04	6850.93	1.04	6380.26	1.04	6965.77	1.04	7239.53	1.04	6669.85	1.04	6732.33	1.04	7069.82	1.04	6859.42	1.04	6699	1.04	7122.03	1.04	6904.02	1.04	7311.35	1.04	7222.73	1.04	6660.65	1.04	6588.21	1.04	6795.25	1.04	6761.29	1.04	7204.58	1.04	7376.65	1.04	7313.98	1.04	7725.67	1.04	6832.88	1.04	7355.23	1.04	7226.78
1.105	6898.02	1.105	6839.99	1.105	6871.77	1.105	7094.65	1.105	7197.21	1.105	6700.09	1.105	6875.19	1.105	7117.95	1.105	7034.75	1.105	6767.96	1.105	7113.31	1.105	6891.3	1.105	7225.98	1.105	7252.95	1.105	6661.88	1.105	6625.2	1.105	6701.79	1.105	6777.3	1.105	7253.15	1.105	7500.33	1.105	7355.93	1.105	7900.23	1.105	6699.79	1.105	7327.5	1.105	7316.69
1.17	6901.17	1.17	6810.73	1.17	6804.45	1.17	7094.9	1.17	7114.43	1.17	6726.83	1.17	6955.95	1.17	6965.92	1.17	7034.17	1.17	6983.52	1.17	7125.78	1.17	6832.6	1.17	7237.15	1.17	7339.42	1.17	6632.15	1.17	6701.06	1.17	6723.43	1.17	6824.99	1.17	7287.05	1.17	7524.64	1.17	7207.5	1.17	7812.2	1.17	6850.94	1.17	7374.07	1.17	7297.73
1.235	7063.59	1.235	6825.77	1.235	6902.7	1.235	7202.82	1.235	7162.26	1.235	6785.99	1.235	6821.11	1.235	6636.18	1.235	7199.1	1.235	6931.79	1.235	6676.88	1.235	6917.1	1.235	7298.48	1.235	7414.43	1.235	6635.43	1.235	6661.3	1.235	6662.08	1.235	6786.7	1.235	7319.78	1.235	7383.38	1.235	7165.19	1.235	7782.52	1.235	6904.2	1.235	7476.37	1.235	7334.16
1.3	7183.48	1.3	6557.68	1.3	7113.2	1.3	7153.77	1.3	6933.7	1.3	6787.32	1.3	6763.9	1.3	6566.64	1.3	7238.73	1.3	7062.94	1.3	6789.91	1.3	6919.15	1.3	7343.6	1.3	7330.56	1.3	6701.22	1.3	6729.11	1.3	6658.21	1.3	6766.32	1.3	7411.99	1.3	7323.4	1.3	7318.49	1.3	7793.28	1.3	6946.57	1.3	7530.66	1.3	7396.53
1.365	7224.15	1.365	6513.53	1.365	7191.46	1.365	7237.74	1.365	6901.58	1.365	6716.53	1.365	6794.46	1.365	6593.14	1.365	7147.47	1.365	7253.98	1.365	6837.72	1.365	6829.3	1.365	7306.82	1.365	7403.69	1.365	6697.1	1.365	6601.27	1.365	6578.26	1.365	6836.34	1.365	7539.15	1.365	7157.34	1.365	7278.71	1.365	7651.85	1.365	6830.68	1.365	7455.41	1.365	7538.99
1.43	7321.93	1.43	6462.78	1.43	7216.59	1.43	7094.99	1.43	6864.99	1.43	6748.05	1.43	7004.02	1.43	6600.24	1.43	7083.76	1.43	7292.32	1.43	6792.56	1.43	6814.47	1.43	7429.91	1.43	7316.25	1.43	6782.19	1.43	6552.2	1.43	6919.77	1.43	6746.16	1.43	7540.37	1.43	7088.2	1.43	7223.34	1.43	7592.37	1.43	6546.52	1.43	7465.96	1.43	7483.22
1.495	7328.22	1.495	6448	1.495	7174.64	1.495	6890.89	1.495	6818.34	1.495	6736.94	1.495	7248.89	1.495	6678.38	1.495	7087.26	1.495	7227.7	1.495	6991.59	1.495	6762.98	1.495	7419.34	1.495	7189.08	1.495	6747.8	1.495	6731.07	1.495	6984.1	1.495	6659.19	1.495	7559.48	1.495	7252.59	1.495	7187.89	1.495	7547.67	1.495	6780.06	1.495	7526.83	1.495	7630.05
1.56	7352.66	1.56	6603.37	1.56	7176.94	1.56	6811.44	1.56	6790.36	1.56	6761.67	1.56	7422.65	1.56	6758.37	1.56	7011.37	1.56	7358.92	1.56	7297.63	1.56	6768.08	1.56	7435.64	1.56	7229.97	1.56	6695.59	1.56	6682.31	1.56	7004.9	1.56	6614.67	1.56	7578.92	1.56	7067.04	1.56	7311.4	1.56	7590.88	1.56	6840.48	1.56	7427.83	1.56	7533.65
1.625	7383.19	1.625	6620.5	1.625	6943.29	1.625	6687.8	1.625	6928	1.625	6651.86	1.625	7256.52	1.625	6778.76	1.625	7079.91	1.625	7174.92	1.625	7192.12	1.625	6647.6	1.625	7410.8	1.625	7127.9	1.625	6628.9	1.625	6828.33	1.625	7455.83	1.625	6624.33	1.625	7619.08	1.625	7045.68	1.625	7585.34	1.625	7735.75	1.625	6803.15	1.625	7281.33	1.625	7463.01
1.69	7573.95	1.69	6766.25	1.69	7108.59	1.69	6522.04	1.69	6745.12	1.69	6524.4	1.69	7280	1.69	6732.71	1.69	7185.11	1.69	7264.96	1.69	7523.04	1.69	6553.37	1.69	7535.01	1.69	7101.26	1.69	6640.42	1.69	6784.58	1.69	7540.31	1.69	6962.33	1.69	7860.95	1.69	7135.46	1.69	7622.97	1.69	7675.16	1.69	6724.43	1.69	7201.72	1.69	7452.17
1.755	7585.39	1.755	7058.2	1.755	7102.52	1.755	6451.11	1.755	6808.39	1.755	6399.11	1.755	7339.62	1.755	6796.75	1.755	7097.55	1.755	7301.82	1.755	7593.49	1.755	6414.6	1.755	7664.24	1.755	7211.68	1.755	6617.5	1.755	6747.16	1.755	7574.54	1.755	6918.79	1.755	7997.04	1.755	7296.85	1.755	7551.44	1.755	7638.45	1.755	6858.48	1.755	7262.06	1.755	7428.8
1.82	7528.73	1.82	6987.19	1.82	7153.64	1.82	6372.21	1.82	6853.94	1.82	6404.1	1.82	7238.59	1.82	6856.95	1.82	7040.27	1.82	7168.47	1.82	7471.08	1.82	6434.21	1.82	7426.19	1.82	7330.68	1.82	6587.49	1.82	6677.98	1.82	7614.1	1.82	6855.43	1.82	8192.14	1.82	7375.92	1.82	7361.56	1.82	7790.36	1.82	6783.92	1.82	7353.1	1.82	7593.57
1.885	7540.8	1.885	7110.54	1.885	6906.26	1.885	6269.88	1.885	6795.01	1.885	6518.03	1.885	7378.6	1.885	6820.36	1.885	7067.42	1.885	7107.05	1.885	7069.95	1.885	6565.23	1.885	7399.03	1.885	7247.86	1.885	6598.35	1.885	6766.49	1.885	7687.27	1.885	6834.35	1.885	8129.76	1.885	7313.5	1.885	7280.12	1.885	7878.6	1.885	6921.56	1.885	7371.91	1.885	7487.82
1.95	7578.61	1.95	7265.45	1.95	7054.26	1.95	6244.73	1.95	6838.51	1.95	6609.36	1.95	7621.36	1.95	6917.13	1.95	7122.13	1.95	7271.95	1.95	7360.23	1.95	6594.26	1.95	7320.88	1.95	7315.92	1.95	6686.41	1.95	6792.66	1.95	7626.02	1.95	6725.29	1.95	7937.55	1.95	6991.28	1.95	7291.55	1.95	8019.23	1.95	6874.96	1.95	7270.28	1.95	7643.96
2.015	7655.32	2.015	7060.14	2.015	7129.02	2.015	6126.03	2.015	6975.27	2.015	6472.33	2.015	7575.72	2.015	7005.92	2.015	7140.66	2.015	7153.6	2.015	7959.31	2.015	6707.16	2.015	7294.11	2.015	7240.62	2.015	6713.47	2.015	6810.54	2.015	7439.7	2.015	6579.66	2.015	7771.12	2.015	6950.04	2.015	7148.77	2.015	7977.79	2.015	6913.52	2.015	7239.99	2.015	7625.94
2.08	7808.92	2.08	7059.68	2.08	7024.42	2.08	5944.15	2.08	6967.81	2.08	6442.21	2.08	7647.93	2.08	7130.52	2.08	7129.82	2.08	7083.59	2.08	7779.11	2.08	6700.43	2.08	7060.35	2.08	7193.79	2.08	6758.14	2.08	6753.78	2.08	7211.45	2.08	6555.38	2.08	7562.6	2.08	7231.62	2.08	6928.03	2.08	7917.28	2.08	7021.71	2.08	7127.68	2.08	7626.05
2.145	7962.43	2.145	6642.12	2.145	7127.27	2.145	5788.46	2.145	7057.38	2.145	6534.39	2.145	7506.01	2.145	7103.85	2.145	7237.14	2.145	7100.99	2.145	7624.55	2.145	6701.49	2.145	7161.4	2.145	7197.47	2.145	6751.82	2.145	6784.23	2.145	7164.52	2.145	6625.41	2.145	7468.94	2.145	7305.43	2.145	6948.23	2.145	7650.58	2.145	6944.19	2.145	7146.82	2.145	7641.4
2.21	8004.9	2.21	6581.87	2.21	6995.46	2.21	5692.19	2.21	7021.92	2.21	6742.66	2.21	7393.2	2.21	7148.07	2.21	7278.27	2.21	6923.9	2.21	7808.51	2.21	6899.56	2.21	7208.94	2.21	7129.37	2.21	6843.43	2.21	6717.17	2.21	7414.94	2.21	6589.89	2.21	7446.77	2.21	7422.17	2.21	6882.12	2.21	7518.2	2.21	6995.31	2.21	7109.28	2.21	7481.57
2.275	8221.78	2.275	6654.8	2.275	7133.26	2.275	5539.76	2.275	6949.16	2.275	6655.27	2.275	7164.94	2.275	6992.25	2.275	7326.01	2.275	6738.36	2.275	7832.08	2.275	7059.1	2.275	7038.12	2.275	7028.76	2.275	7030.02	2.275	6662.94	2.275	7555.7	2.275	6524.97	2.275	7344.71	2.275	7196.85	2.275	6763.12	2.275	7333.05	2.275	6935.62	2.275	7190.29	2.275	7189.28
2.34	7867.48	2.34	6679.52	2.34	7215.44	2.34	5352.37	2.34	7080.67	2.34	6810.73	2.34	7558.8	2.34	6927.65	2.34	7237.42	2.34	6592.18	2.34	7630.69	2.34	7239.51	2.34	6948.84	2.34	6981.3	2.34	7416.22	2.34	6713.12	2.34	7470.41	2.34	6617.85	2.34	7494.86	2.34	7118.87	2.34	6599.03	2.34	7342.51	2.34	6963.99	2.34	7326.16	2.34	6834.05
2.405	7677.98	2.405	6697.87	2.405	7242.97	2.405	5430.62	2.405	7098.49	2.405	6926.46	2.405	7222.46	2.405	6811.17	2.405	7246.46	2.405	6557.88	2.405	7865.82	2.405	7273.97	2.405	6851.51	2.405	6929.45	2.405	7688.64	2.405	6654.57	2.405	7395.89	2.405	6430.77	2.405	7407.88	2.405	6978.36	2.405	6614.93	2.405	7061.36	2.405	7176.54	2.405	7223.25	2.405	6564.32
2.47	7456.72	2.47	6564.86	2.47	7254.74	2.47	5517.14	2.47	7093.16	2.47	6782.2	2.47	7098.48	2.47	6804	2.47	7093.94	2.47	6616.19	2.47	7644.79	2.47	7311.91	2.47	6712.47	2.47	6816.72	2.47	7721.09	2.47	6562.9	2.47	7316.99	2.47	6326.27	2.47	7520.75	2.47	6921.92	2.47	6745.63	2.47	6882.94	2.47	7251.89	2.47	7331.28	2.47	6538.31
2.535	7419.2	2.535	6231	2.535	7177.1	2.535	5319.12	2.535	7153.62	2.535	6897.2	2.535	7044.95	2.535	6838.36	2.535	7071.43	2.535	6571.48	2.535	7860.73	2.535	7409.77	2.535	6472.22	2.535	6814.59	2.535	7322.33	2.535	6412.14	2.535	7210.96	2.535	6270.22	2.535	7340.27	2.535	6909.25	2.535	6724.38	2.535	6520.42	2.535	7392.43	2.535	7186.55	2.535	6422.36
2.6	7305.72	2.6	6005.35	2.6	7235.19	2.6	5300.26	2.6	7134.02	2.6	7048.82	2.6	6985.49	2.6	6800.22	2.6	7023.74	2.6	6570.09	2.6	7739.64	2.6	7429.7	2.6	6448.43	2.6	6822.02	2.6	6864.41	2.6	6320.41	2.6	7171.17	2.6	6193.15	2.6	7223.99	2.6	6858.05	2.6	6781.96	2.6	6167.57	2.6	7487.4	2.6	7223.61	2.6	6316.69
2.665	7140.86	2.665	6060.67	2.665	7194.87	2.665	5368.91	2.665	7168.28	2.665	6881.03	2.665	6957.49	2.665	6856.79	2.665	6884.15	2.665	6580.43	2.665	7800.37	2.665	7563.21			2.665	6705.42	2.665	6690.96	2.665	6307.48	2.665	7279.95	2.665	6087.55	2.665	7165.08	2.665	6783.95	2.665	6700.77	2.665	6089.51	2.665	7556.97	2.665	6966.38	2.665	6603.73
2.73	7056.69	2.73	6156.68	2.73	7287.36	2.73	5207.42	2.73	7184	2.73	6901.13	2.73	6860.65	2.73	6866.01	2.73	6880.9	2.73	6629.69	2.73	7685.44	2.73	7663.42			2.73	6468.83	2.73	6661.29	2.73	6266	2.73	7354.99	2.73	6152.47	2.73	7133.62	2.73	6716.35	2.73	6643.16	2.73	5781.55	2.73	7463.6	2.73	6686.14	2.73	6273.45
2.795	7039.53	2.795	6331.32	2.795	7304.33	2.795	5319.12	2.795	7187.57	2.795	6911.08	2.795	6842.25	2.795	6982.23	2.795	7194.27	2.795	6620.35	2.795	7674.79	2.795	7727.91			2.795	6427.17	2.795	6712.15	2.795	6063.56	2.795	7211.1	2.795	6008.51	2.795	7504.27	2.795	6674.27	2.795	6666.19	2.795	5491.77	2.795	7278.74	2.795	6193.12	2.795	6149.36
2.86	7010.45	2.86	6456.32	2.86	7486.73	2.86	5262.4	2.86	7120.62	2.86	6701.28	2.86	6820.31	2.86	6959.52	2.86	7269.23	2.86	6598.67	2.86	7573.37	2.86	7914.98			2.86	6505.59	2.86	6653.6	2.86	5841.69	2.86	7405.2	2.86	6017.65	2.86	7351.4	2.86	6511.14	2.86	6463.66	2.86	5289.61	2.86	7114.03	2.86	5746.44	2.86	5893.98
2.925	7013.77	2.925	6670.75	2.925	7558.35	2.925	5127.25	2.925	7092.1	2.925	6610.32	2.925	6690.02	2.925	6830.04	2.925	7426.08	2.925	6529.84	2.925	7426.65	2.925	7855.52			2.925	6062.43	2.925	6597.93	2.925	6131.07	2.925	7336.04	2.925	6082.16	2.925	7298.6	2.925	6563.71	2.925	6360.27			2.925	7194.05	2.925	5488.25	2.925	6225.81
2.99	6974.3	2.99	6625.85	2.99	7621.21	2.99	5054.86	2.99	7075.81	2.99	6524.43	2.99	6689.45	2.99	6884.65	2.99	7415.14	2.99	6508.79	2.99	7382.45	2.99	7748.7			2.99	6119.57	2.99	6570.8			2.99	7227.47	2.99	5947.67	2.99	6937.4	2.99	6503.06	2.99	6063.78			2.99	7076.13
3.055	6826.78	3.055	6619.64	3.055	7810.3	3.055	5144.23	3.055	7137.8	3.055	6561.18	3.055	6549.74	3.055	6775.47	3.055	7302.66	3.055	6267.19	3.055	7262.96	3.055	7469.79					3.055	6802.52			3.055	7278.43	3.055	5893.78	3.055	6669.4	3.055	6388.02	3.055	5814.93			3.055	7077.75
3.12	6872.62	3.12	6357.63	3.12	7740.31	3.12	5111.07	3.12	7196.1	3.12	6546.06	3.12	6705.93	3.12	6756.72	3.12	7121.4	3.12	6296.98	3.12	7235.98	3.12	7538.34					3.12	6964.32			3.12	7185.9	3.12	5620.88	3.12	6396.56	3.12	6309.07	3.12	5656.13			3.12	7086.45
3.185	6905.13	3.185	6721.13	3.185	7703.11	3.185	5267.41	3.185	7315.61	3.185	6793.07	3.185	6604.38	3.185	6406.82	3.185	7080.49	3.185	6341.34	3.185	7152.83	3.185	7280.03					3.185	6957.62			3.185	7171.77	3.185	5548.6	3.185	5951.89	3.185	6072.85	3.185	5290.03			3.185	6991.84
3.25	6998.96	3.25	6432.86	3.25	7861.29	3.25	5284.8	3.25	7130.98	3.25	6757.79	3.25	6499	3.25	6525.01	3.25	7041.56	3.25	6241.47	3.25	7086.15	3.25	6891.25					3.25	7103.48					3.25	5238.12	3.25	5520.21	3.25	5848.01	3.25	5426.1			3.25	6851.73
3.315	7026.16	3.315	6933.25	3.315	7325.25	3.315	5171.7	3.315	7168.1	3.315	6822.93	3.315	6267.5	3.315	6605.99	3.315	6783.11	3.315	6273.44	3.315	7097.3	3.315	6682.35					3.315	7203.65					3.315	5400.66	3.315	5318.54	3.315	6053.98					3.315	6836.97
3.38	6881.97	3.38	6573.61	3.38	7111.31	3.38	5211	3.38	7054.47	3.38	6730.65	3.38	5975.98	3.38	6250.02	3.38	6465.17	3.38	6290.87	3.38	6915.14	3.38	6639.62					3.38	7268.28					3.38	5583.76	3.38	5189.06	3.38	5811.63					3.38	6905.87
3.445	6877.95	3.445	6532.34	3.445	6890.74	3.445	5434.11	3.445	7013.02	3.445	6829.14	3.445	5915.69	3.445	6352.67	3.445	6365.37	3.445	6324.19	3.445	6964.52	3.445	6641.51					3.445	7184.81					3.445	5768.38	3.445	4752.43	3.445	5527.75					3.445	6880.2
3.51	6810.62	3.51	6435.21			3.51	5264.67	3.51	7021.35	3.51	6777.85	3.51	5792.91	3.51	6061.27	3.51	6210.26	3.51	6392.89	3.51	6744.31	3.51	6594.89					3.51	6917.89					3.51	5220.34	3.51	4651.02	3.51	5794.48					3.51	6867.52
3.575	6670.31	3.575	6732.87			3.575	5302.7	3.575	7103.18	3.575	6882.86	3.575	5703.3	3.575	6202.73	3.575	6059.43	3.575	6322.76	3.575	6474.81	3.575	6409.18					3.575	6783.78							3.575	4536.82							3.575	6914.07
3.64	6611.42	3.64	6851.14			3.64	5468.39	3.64	7114.97	3.64	6812.27	3.64	5374.99	3.64	6502.55	3.64	6018.35	3.64	6320.41	3.64	6008.1	3.64	6295.36					3.64	6680.22							3.64	4554.96							3.64	6861.51
3.705	6424.88	3.705	6821.09			3.705	5627.9	3.705	7191.65	3.705	6784.98	3.705	5413.9	3.705	6655.93	3.705	6025.73	3.705	6309.09	3.705	5860.43	3.705	6060.23					3.705	6626.68							3.705	4419.16							3.705	6798.83
3.77	6376.81	3.77	6520.72			3.77	5608.59	3.77	7211.83	3.77	6790.58	3.77	5138	3.77	6745.27	3.77	5824.64	3.77	6297.44	3.77	5462.94	3.77	5817.2					3.77	6271.85							3.77	4363.55							3.77	6817.93
3.835	6212.9	3.835	6562.38			3.835	5892.46	3.835	7354.67	3.835	6779.09			3.835	6854.16	3.835	5907.85	3.835	6204.16	3.835	5198.62	3.835	5646.33					3.835	6073.74							3.835	4372.26							3.835	6877.6
3.9	5945.54	3.9	6464.72			3.9	6038.58	3.9	7271.93	3.9	6799.81			3.9	7041.2			3.9	6265.1	3.9	5097.77	3.9	5581.86					3.9	5918.87															3.9	6858.24
3.965	5785.87	3.965	6493.95			3.965	6045.69	3.965	7422.26	3.965	6814.95			3.965	7002.4			3.965	6362.34	3.965	4964.92	3.965	5521.59					3.965	5787.96															3.965	6871.47
4.03	5376.1	4.03	6311.98			4.03	6408.61	4.03	7581.48	4.03	6739.12			4.03	6991.37			4.03	6207.46	4.03	4836.25	4.03	5472.29					4.03	5718.43															4.03	6946.94
4.095	5171.98	4.095	6259.71			4.095	6738.22	4.095	7708.83	4.095	6796.39			4.095	6927.65			4.095	6311.28	4.095	4767.98	4.095	5243.07					4.095	5496.64															4.095	7045.01
4.16	4982.87	4.16	6333.06			4.16	6811.58	4.16	7790.87	4.16	6721.33			4.16	6947.98			4.16	6199.22	4.16	4684.09	4.16	5205.77					4.16	5333.56															4.16	7051.2
		4.225	6307.18			4.225	6668.86	4.225	7662.23	4.225	6685.12			4.225	7002.04			4.225	6051.8	4.225	4615.6	4.225	5281.02					4.225	5135.56															4.225	6912.44
		4.29	6740.59			4.29	6800.9	4.29	7795.04	4.29	6632.02			4.29	6995.54			4.29	6172.56			4.29	5228.98					4.29	4854.2															4.29	6925.81
		4.355	6705.01			4.355	6934.91	4.355	7754.27	4.355	6581.12			4.355	7136.66			4.355	6169.09			4.355	5063.27																					4.355	6850.75
		4.42	6600.38			4.42	6757.54	4.42	7696.35	4.42	6555.59			4.42	7102.85			4.42	6244.1			4.42	5113.5																					4.42	6691.15
		4.485	6589.44			4.485	6798.63	4.485	7490.19	4.485	6565.2			4.485	7180.34			4.485	5838.06			4.485	5015.21																					4.485	6522.35
		4.55	6560.89			4.55	6951.35	4.55	7316.17	4.55	6600.57			4.55	7321.71			4.55	5724.88			4.55	4739.61																					4.55	6124.79
		4.615	6794.9			4.615	7015.03	4.615	7331.71	4.615	6574.44			4.615	7374.81			4.615	5645.55			4.615	4835.17																					4.615	6217.9
		4.68	6638.71			4.68	7090.32	4.68	7454.04	4.68	6633.76			4.68	7270.45																													4.68	5762.26
		4.745	6551			4.745	7217.43	4.745	7603.33	4.745	6779.68			4.745	7272.56																													4.745	5369.65
		4.81	6478.24			4.81	7348.59	4.81	7843.03					4.81	7356.84																													4.81	5517.59
		4.875	6293.28			4.875	7471.76	4.875	8083.88					4.875	7330.25																													4.875	4951.58
		4.94	6271.47			4.94	7521.05	4.94	8129.67					4.94	7397.77
		5.005	6139.55			5.005	7354.78	5.005	8199.11					5.005	7385.3
		5.07	6023.3			5.07	7268.56	5.07	8358.2					5.07	7386.21
		5.135	5883.52			5.135	7107.36	5.135	8636.52					5.135	7516.81
		5.2	5446.67			5.2	6982.66	5.2	8889.49					5.2	7414.89
		5.265	5372.27			5.265	6968.29	5.265	8748.39					5.265	7435.18
		5.33	5219.93			5.33	7148.49	5.33	8667.24					5.33	7491.88
		5.395	5143.06			5.395	7074.36	5.395	8277.27					5.395	7406.34
						5.46	6988.03	5.46	8139.57					5.46	7349.92
						5.525	7003.42	5.525	7759.36					5.525	7244.89
						5.59	6946.39	5.59	7718.75					5.59	7123.95
						5.655	6928.84	5.655	7609.82					5.655	7081.6
						5.72	6850.83	5.72	7710.43					5.72	6926.12
						5.785	6694	5.785	7774.85					5.785	6617.73
						5.85	6543.86	5.85	7645.86					5.85	6390.47
						5.915	6420.06	5.915	7562.69					5.915	6259.71
						5.98	6190.62	5.98	7686.23					5.98	6202.62
						6.045	5914.05	6.045	7553.49					6.045	6111.81
								6.11	7434.37					6.11	5912.16
								6.175	7451.51					6.175	5872.81
								6.24	7471.78					6.24	5507.87
								6.305	7608.63					6.305	5208.86
								6.37	7735.18					6.37	4971.23
								6.435	7619.68					6.435	4836.06
								6.5	7593.4					6.5	4840.8
								6.565	7554.47
								6.63	7567.15
								6.695	7689.3
								6.76	7610.51
								6.825	7558.66
								6.89	7565.78
								6.955	7488.42
								7.02	7379.28
								7.085	7505.62
								7.15	7345.77
								7.215	7386.29
								7.28	7162.82
								7.345	7225.63
								7.41	7120.61
								7.475	7002.26
								7.54	6910.64
								7.605	6801.29
								7.67	6938.98
								7.735	6905.43
								7.8	6924.39
								7.865	6942.94
								7.93	6888.61
								7.995	6773.81
								8.06	6500.98
								8.125	6206.24
								8.19	6014.13
								8.255	5796.13
								8.32	5770.93
								8.385	5360.27
								8.45	5421.68
[truncated: 458 more columns]

## Sheet: Suppl. Figure 17
Supplementary Figure 17
Two or three datasets (yellow/blue/gray) with a total of >198 cells per strain
X: Distance in µm, Y: Intensity value
AI113
X0	Y0	X1	Y1	X2	Y2	X3	Y3	X4	Y4	X5	Y5	X6	Y6	X7	Y7	X8	Y8	X9	Y9	X10	Y10	X11	Y11	X12	Y12	X13	Y13	X14	Y14	X15	Y15	X16	Y16	X17	Y17	X18	Y18	X19	Y19	X20	Y20	X21	Y21	X22	Y22	X23	Y23	X24	Y24
0	2698.6	0	3831.17	0	2904.73	0	3332.41	0	3046.25	0	3658.8	0	3574.48	0	3724.42	0	3340.8	0	3073.9	0	2964.89	0	3566.29	0	2990.4	0	3239.05	0	3649.98	0	3464.64	0	3352.67	0	3357.8	0	3273.19	0	2902.12	0	2545.95	0	3397.68	0	3254.2	0	3884.07	0	3825.34
0.065	2718.12	0.065	3798.58	0.065	2984.5	0.065	3369.59	0.065	3313.32	0.065	3963.04	0.065	3658.26	0.065	3895.04	0.065	3464	0.065	3321.62	0.065	3084.9	0.065	3650.61	0.065	3084.21	0.065	3293.11	0.065	3771.04	0.065	3451.34	0.065	3495.7	0.065	3604.16	0.065	3361.41	0.065	3071.1	0.065	2581.97	0.065	3672.89	0.065	3234.05	0.065	3763.61	0.065	3876.39
0.13	2681.72	0.13	3854.6	0.13	2884.22	0.13	3470.57	0.13	3406.18	0.13	4053.04	0.13	3922.51	0.13	3981.26	0.13	3397.88	0.13	3596.5	0.13	3213.09	0.13	3658.94	0.13	3138.59	0.13	3266.16	0.13	3951.73	0.13	3431.77	0.13	3561.73	0.13	3695.86	0.13	3439.8	0.13	3162.39	0.13	2816.85	0.13	3875.05	0.13	3328.54	0.13	3669.42	0.13	3775.92
0.195	2755	0.195	3840.3	0.195	2941.29	0.195	3428.83	0.195	3422.76	0.195	4093.12	0.195	3942.97	0.195	4100.87	0.195	3607.25	0.195	3763.67	0.195	3179.43	0.195	3696.53	0.195	3242.46	0.195	3155.25	0.195	4047.58	0.195	3411.29	0.195	3611.57	0.195	3887.8	0.195	3575.14	0.195	3230.54	0.195	2891.43	0.195	4018.74	0.195	3236.68	0.195	3803.74	0.195	3703.94
0.26	2778.08	0.26	3819.65	0.26	3029.55	0.26	3507.17	0.26	3564.07	0.26	4174.82	0.26	4075.39	0.26	4224.21	0.26	3505.2	0.26	3876.63	0.26	3287.2	0.26	3669.31	0.26	3406.28	0.26	3063.35	0.26	4040.28	0.26	3471.98	0.26	3543.54	0.26	3889.15	0.26	3767.23	0.26	3374.63	0.26	3069.36	0.26	3656.47	0.26	3327.1	0.26	3701.32	0.26	3811.57
0.325	2825.1	0.325	3830.51	0.325	3144.78	0.325	3473.93	0.325	3335.5	0.325	4080.47	0.325	4099.31	0.325	4265.31	0.325	3620.59	0.325	3859.25	0.325	3304.46	0.325	3717.97	0.325	3538.72	0.325	3005.91	0.325	4082.2	0.325	3498.66	0.325	3549.42	0.325	3866.8	0.325	3835.6	0.325	3351.62	0.325	3282.33	0.325	3613.93	0.325	3278.02	0.325	3610.67	0.325	3794.75
0.39	2996.02	0.39	3750.54	0.39	3134.41	0.39	3501.35	0.39	3338.85	0.39	4032	0.39	4187.03	0.39	4196.93	0.39	3698.24	0.39	3833.53	0.39	3296.89	0.39	3666.8	0.39	3671.86	0.39	3096.84	0.39	4006.83	0.39	3478.65	0.39	3576.22	0.39	3790.2	0.39	3748.97	0.39	3387.47	0.39	3352.4	0.39	3598.81	0.39	3243.37	0.39	3585.83	0.39	3771.92
0.455	3049.69	0.455	3806.28	0.455	3188.61	0.455	3497.5	0.455	3402.22	0.455	3964.26	0.455	4259.65	0.455	4267.86	0.455	3710.28	0.455	3843.55	0.455	3358.62	0.455	3617.2	0.455	3780.74	0.455	3085.44	0.455	4014.52	0.455	3497.63	0.455	3588.42	0.455	3733.47	0.455	3741.53	0.455	3389.49	0.455	3305.87	0.455	3528.25	0.455	3145.57	0.455	3577.16	0.455	3896.66
0.52	3120.75	0.52	3819.54	0.52	3269.03	0.52	3498.01	0.52	3330.21	0.52	3978.49	0.52	4206.45	0.52	4344.34	0.52	3656.15	0.52	3751.12	0.52	3265.55	0.52	3645.91	0.52	3782.14	0.52	3151.69	0.52	4008.77	0.52	3583.17	0.52	3599.69	0.52	3723.45	0.52	3763.74	0.52	3387	0.52	3432.8	0.52	3488.55	0.52	3120.38	0.52	3470.6	0.52	3702.93
0.585	3198.73	0.585	3808.02	0.585	3253.76	0.585	3457.08	0.585	3386.53	0.585	3968.32	0.585	4167.44	0.585	4340.14	0.585	3555.61	0.585	3762.44	0.585	3144.95	0.585	3650.43	0.585	3798.57	0.585	3226.83	0.585	3995.42	0.585	3626.2	0.585	3631.03	0.585	3787.62	0.585	3721.94	0.585	3305.68	0.585	3329.83	0.585	3471.35	0.585	3093.23	0.585	3368.71	0.585	3825.71
0.65	3191.27	0.65	3694.19	0.65	3232.21	0.65	3409.78	0.65	3397.95	0.65	3971	0.65	4078.66	0.65	4397.33	0.65	3491.03	0.65	3669.66	0.65	3124.53	0.65	3686.74	0.65	3729.01	0.65	3302.95	0.65	3893.78	0.65	3679.27	0.65	3673.96	0.65	3780.91	0.65	3738.73	0.65	3321.61	0.65	3323.01	0.65	3471.18	0.65	3178.58	0.65	3319.75	0.65	3847.71
0.715	3124.27	0.715	3690.1	0.715	3299.07	0.715	3395.26	0.715	3434.6	0.715	4030.59	0.715	4041.34	0.715	4431.45	0.715	3469.11	0.715	3636.26	0.715	3094.59	0.715	3723.04	0.715	3721.58	0.715	3395.14	0.715	3886.38	0.715	3784.18	0.715	3627.69	0.715	3671	0.715	3712.24	0.715	3333.82	0.715	3375.06	0.715	3615.62	0.715	3204.41	0.715	3269.03	0.715	3807.14
0.78	3135.32	0.78	3626.11	0.78	3364.84	0.78	3333.37	0.78	3438.59	0.78	4003.43	0.78	4021.35	0.78	4377.74	0.78	3361.97	0.78	3652.45	0.78	3115.3	0.78	3685.47	0.78	3703.58	0.78	3413.12	0.78	3767.45	0.78	3890.05	0.78	3665.97	0.78	3563.25	0.78	3677.53	0.78	3281.37	0.78	3330.27	0.78	3714.89	0.78	3179.58	0.78	3219.27	0.78	3800.24
0.845	3066.51	0.845	3646.75	0.845	3481.6	0.845	3290.64	0.845	3414.94	0.845	3953.77	0.845	4007.4	0.845	4313.05	0.845	3361.63	0.845	3612.28	0.845	3100.49	0.845	3697.24	0.845	3556.42	0.845	3460.03	0.845	3706.04	0.845	3981.65	0.845	3695.04	0.845	3538.39	0.845	3696.34	0.845	3176.22	0.845	3349.98	0.845	3736.08	0.845	3139.52	0.845	3279.92	0.845	3715.11
0.91	3051.84	0.91	3800.09	0.91	3499.57	0.91	3309.77	0.91	3374.76	0.91	4042.75	0.91	4031.14	0.91	4349	0.91	3366.99	0.91	3590.32	0.91	3173.49	0.91	3832.53	0.91	3703.96	0.91	3446.19	0.91	3750.35	0.91	4212.2	0.91	3674.9	0.91	3564.05	0.91	3748.04	0.91	3163.7	0.91	3407.66	0.91	3838.15	0.91	3109.64	0.91	3248.57	0.91	3599.44
0.975	3103.72	0.975	3787.24	0.975	3648.56	0.975	3256.55	0.975	3393.82	0.975	4035.98	0.975	4063.65	0.975	4328.17	0.975	3251.19	0.975	3515.15	0.975	3135.85	0.975	3774.61	0.975	3701.84	0.975	3491.73	0.975	3756.85	0.975	4143.27	0.975	3644.78	0.975	3569.29	0.975	3634.53	0.975	3189.58	0.975	3416.82	0.975	3918.64	0.975	3108.44	0.975	3230.34	0.975	3503.89
1.04	3041.92	1.04	3824.38	1.04	3711.09	1.04	3280.24	1.04	3404.24	1.04	4216.72	1.04	4063.13	1.04	4359.27	1.04	3297.23	1.04	3584.29	1.04	3218.24	1.04	3838.69	1.04	3659.52	1.04	3457.76	1.04	3665.61	1.04	4075.17	1.04	3624.52	1.04	3488.78	1.04	3645.32	1.04	3041.11	1.04	3482.83	1.04	3812.78	1.04	3111.37	1.04	3317.91	1.04	3439.69
1.105	3074.58	1.105	3807.43	1.105	3848.28	1.105	3309.27	1.105	3554.65	1.105	4340.14	1.105	4050.28	1.105	4275.98	1.105	3404.38	1.105	3551.29	1.105	3205.4	1.105	3822.97	1.105	3639.14	1.105	3378.38	1.105	3634.83	1.105	4146.37	1.105	3597.86	1.105	3571.12	1.105	3665.69	1.105	3017.95	1.105	3506.86	1.105	4048.55	1.105	3216.48	1.105	3431.41	1.105	3409.47
1.17	3092.42	1.17	3817.24	1.17	3785.12	1.17	3297.67	1.17	3484.05	1.17	4448.67	1.17	4051.29	1.17	4210.91	1.17	3399.37	1.17	3573.76	1.17	3270.68	1.17	3802.18	1.17	3602.19	1.17	3330.47	1.17	3550.49	1.17	4195.92	1.17	3689.55	1.17	3630.49	1.17	3834.98	1.17	3022.8	1.17	3599.05	1.17	4122.95	1.17	3288.11	1.17	3540.14	1.17	3488.98
1.235	3114.97	1.235	3781.87	1.235	3766.2	1.235	3299.64	1.235	3390.41	1.235	4373.95	1.235	4008.15	1.235	4228.56	1.235	3510.97	1.235	3607.65	1.235	3220.14	1.235	3724.61	1.235	3598.92	1.235	3383.71	1.235	3639.15	1.235	4178.19	1.235	3763.36	1.235	3686.13	1.235	3834.97	1.235	3068.12	1.235	3635.51	1.235	4237.12	1.235	3337.68	1.235	3552.86	1.235	3510.42
1.3	3056.18	1.3	3915.86	1.3	3754.37	1.3	3285.33	1.3	3332.19	1.3	4409.03	1.3	3950.58	1.3	4181.06	1.3	3494.66	1.3	3723.76	1.3	3282.11	1.3	3713.87	1.3	3754.6	1.3	3356.78	1.3	3580.05	1.3	4153.01	1.3	3819.21	1.3	3706.2	1.3	3894.11	1.3	3238.94	1.3	3723.61	1.3	4337.56	1.3	3364.74	1.3	3615.28	1.3	3557.79
1.365	3046.33	1.365	3769.88	1.365	3764.33	1.365	3265.74	1.365	3272.88	1.365	4294.37	1.365	3752.58	1.365	4205.91	1.365	3590.99	1.365	3687.82	1.365	3404.07	1.365	3747.39	1.365	3910.03	1.365	3419.32	1.365	3606.95	1.365	4058.86	1.365	3799.02	1.365	3726.06	1.365	3820.31	1.365	3241.87	1.365	3715.17	1.365	4195.73	1.365	3411.11	1.365	3652.47	1.365	3610.72
1.43	3059.94	1.43	3719.02	1.43	3743.5	1.43	3328.24	1.43	3343.27	1.43	4326.3	1.43	3750.82	1.43	4179.73	1.43	3599.36	1.43	3662.19	1.43	3409.59	1.43	3773.85	1.43	3910.34	1.43	3498	1.43	3692.96	1.43	3949.56	1.43	3850.3	1.43	3786.01	1.43	3800.4	1.43	3238.93	1.43	3686.51	1.43	4181.29	1.43	3394.23	1.43	3589.17	1.43	3591.17
1.495	3183.76	1.495	3651.84	1.495	3690.06	1.495	3317.88	1.495	3333.78	1.495	4132.1	1.495	3599.47	1.495	4095.7	1.495	3677.64	1.495	3720.8	1.495	3480.76	1.495	3791.52	1.495	3949.44	1.495	3643.86	1.495	3653.46	1.495	3967.93	1.495	3745.21	1.495	3665.59	1.495	3788.25	1.495	3171.78	1.495	3777.81	1.495	4279.78	1.495	3484.28	1.495	3663.9	1.495	3522.41
1.56	3125.92	1.56	3653.31	1.56	3646.13	1.56	3339.73	1.56	3387.29	1.56	4228.89	1.56	3468.11	1.56	4130.66	1.56	3669.69	1.56	3658.18	1.56	3408.45	1.56	3807.91	1.56	4171.98	1.56	3667.9	1.56	3680.07	1.56	4027.56	1.56	3839.31	1.56	3691.59	1.56	3706.05	1.56	3215.44	1.56	3733.7	1.56	4393.64	1.56	3549.75	1.56	3500.18	1.56	3513.78
1.625	3211.15	1.625	3657.78	1.625	3600.39	1.625	3367.03	1.625	3405.92	1.625	4246.69	1.625	3344.12	1.625	4008.62	1.625	3662.93	1.625	3588.74	1.625	3459.48	1.625	3821.97	1.625	4235.71	1.625	3693.74	1.625	3656.01	1.625	4006.15	1.625	3825.42	1.625	3746.93	1.625	3718.63	1.625	3295.86	1.625	3692.32	1.625	4441.62	1.625	3564.9	1.625	3487.61	1.625	3558.14
1.69	3107.51	1.69	3649.35	1.69	3573.75	1.69	3395.26	1.69	3306.76	1.69	4164.08	1.69	3226.31	1.69	3967.43	1.69	3688.69	1.69	3666.01	1.69	3371.73	1.69	3750.67	1.69	4290.14	1.69	3760.27	1.69	3711.8	1.69	3989.99	1.69	3743.3	1.69	3814.31	1.69	3553.45	1.69	3325.42	1.69	3667.44	1.69	4536.65	1.69	3627.24	1.69	3453.43	1.69	3572.96
1.755	3172.31	1.755	3647.71	1.755	3684.4	1.755	3478.09	1.755	3338.52	1.755	4079.41	1.755	3304.12	1.755	3869.95	1.755	3784.92	1.755	3701.8	1.755	3398.97	1.755	3821.41	1.755	4235.92	1.755	3581.93	1.755	3727.64	1.755	4005.81	1.755	3893.56	1.755	3798.35	1.755	3469.09	1.755	3397.09	1.755	3585.41	1.755	4490.2	1.755	3718.55	1.755	3340.82	1.755	3560.8
1.82	3181.01	1.82	3639.11	1.82	3775.16	1.82	3584.32	1.82	3341.56	1.82	4164.01	1.82	3439.01	1.82	3854.81	1.82	3850.27	1.82	3645.87	1.82	3437.84	1.82	3926.74	1.82	4009.56	1.82	3539.01	1.82	3740.63	1.82	3937.03	1.82	3744.38	1.82	3755.14	1.82	3500.42	1.82	3482.77	1.82	3478.4	1.82	4417.53	1.82	3665.49	1.82	3370.88	1.82	3519.18
1.885	3130.85	1.885	3598.14	1.885	3904.76	1.885	3575.76	1.885	3495.36	1.885	4046.97	1.885	3309.98	1.885	3748.58	1.885	3758.03	1.885	3648.82	1.885	3447.18	1.885	3928.79	1.885	4146.48	1.885	3439.97	1.885	3899.21	1.885	3893.49	1.885	3923.49	1.885	3797.31	1.885	3461.04	1.885	3475.87	1.885	3478.84	1.885	4355.77	1.885	3736.47	1.885	3303.92	1.885	3540.27
1.95	3136.68	1.95	3683.6	1.95	4018.88	1.95	3626.54	1.95	3450.05	1.95	4163.06	1.95	3126.9	1.95	3780.92	1.95	3931.21	1.95	3585.67	1.95	3384.33	1.95	3950.66	1.95	4002.11	1.95	3374.91	1.95	4010.24	1.95	3892.16	1.95	3942.19	1.95	3756.37	1.95	3383.95	1.95	3454.5	1.95	3460.15	1.95	4216.8	1.95	3608.71	1.95	3219.69	1.95	3599.15
2.015	3199.02	2.015	3688.41	2.015	3997.43	2.015	3695.4	2.015	3457.66	2.015	3951.11	2.015	3258.35	2.015	3789.94	2.015	3911.45	2.015	3588.53	2.015	3455.14	2.015	3954.34	2.015	4071.5	2.015	3322.58	2.015	4015.1	2.015	3828.04	2.015	4005.1	2.015	3724.53	2.015	3364.19	2.015	3407.32	2.015	3520.43	2.015	4293.76	2.015	3673.88	2.015	3226.35	2.015	3562.54
2.08	3274.74	2.08	3717.95	2.08	4030.86	2.08	3690.49	2.08	3527.18	2.08	4037.24	2.08	3336.84	2.08	3754.97	2.08	4150.35	2.08	3550.49	2.08	3414.54	2.08	3882.53	2.08	4081.71	2.08	3231.67	2.08	3980.88	2.08	3766.41	2.08	4083.51	2.08	3753.43	2.08	3383.13	2.08	3378.91	2.08	3541.74	2.08	4229.91	2.08	3658.14	2.08	3127.76	2.08	3585.98
2.145	3344.09	2.145	3657.86	2.145	3989.86	2.145	3647.31	2.145	3542.42	2.145	3934.79	2.145	3210.94	2.145	3670.67	2.145	4238.24	2.145	3454.25	2.145	3368.32	2.145	3746.34	2.145	3996.99	2.145	3177.69	2.145	3886.89	2.145	3804.62	2.145	4093.39	2.145	3772.68	2.145	3399.11	2.145	3308.55	2.145	3539.74	2.145	4128.08	2.145	3548.93	2.145	3123.91	2.145	3570.22
2.21	3310.63	2.21	3673.32	2.21	3870.89	2.21	3709.31	2.21	3474.76	2.21	4023.28	2.21	3182.81	2.21	3744.57	2.21	4206.53	2.21	3407.07	2.21	3323.05	2.21	3687.66	2.21	3951.75	2.21	3145.84	2.21	3720.8	2.21	3738.74	2.21	3981.05	2.21	3753.49	2.21	3402.1	2.21	3349.33	2.21	3530.01	2.21	4070.16	2.21	3544.61	2.21	2997.85	2.21	3569.3
2.275	3332.39	2.275	3672.7	2.275	3743.68	2.275	3837.02	2.275	3518.14	2.275	4130.73	2.275	3287.73	2.275	3695.71	2.275	4037.54	2.275	3508.15	2.275	3439.41	2.275	3502.8	2.275	3947.01	2.275	3086.97	2.275	3598.12	2.275	3757.99	2.275	3951.51	2.275	3778.34	2.275	3485.62	2.275	3335.23	2.275	3434.83	2.275	3959.51	2.275	3492.59	2.275	2863.28	2.275	3694.16
2.34	3335.36	2.34	3740.26	2.34	3854.31	2.34	3704.84	2.34	3502.01	2.34	4067.92	2.34	3136.35	2.34	3662.45	2.34	3913.15	2.34	3444.87	2.34	3427.96	2.34	3322.17	2.34	3997.26	2.34	3086.35	2.34	3502.41	2.34	3865.52	2.34	3932.11	2.34	3807.74	2.34	3522.24	2.34	3233.02	2.34	3350.66	2.34	3898.58	2.34	3526.44	2.34	2779.84	2.34	3706.24
2.405	3392.44	2.405	3701.32	2.405	3889.89	2.405	3766.17	2.405	3358.07	2.405	4253.52	2.405	3165.26	2.405	3721.9	2.405	3730.35	2.405	3458.82	2.405	3336.14	2.405	3317.98	2.405	3961.29	2.405	3130.22	2.405	3371.07	2.405	3848.35	2.405	3895.04	2.405	3861.51	2.405	3608.42	2.405	3230.27	2.405	3378.81	2.405	3890.6	2.405	3578.4	2.405	2640.38	2.405	3731.69
2.47	3348.6	2.47	3668.77	2.47	3852.19	2.47	3782.87	2.47	3296.51	2.47	4071.18	2.47	3210.14	2.47	3657.67	2.47	3677.48	2.47	3578.08	2.47	3423.66	2.47	3343.04	2.47	3963.38	2.47	3166.94	2.47	3360.24	2.47	3971.96	2.47	3991.32	2.47	3932.37	2.47	3652	2.47	3272.9	2.47	3416.85	2.47	3906.62	2.47	3634.77	2.47	2483.97	2.47	3753.92
2.535	3339.87	2.535	3673.36	2.535	3834.15	2.535	3888.12	2.535	3280.27	2.535	4218.05	2.535	3126.13	2.535	3579.22	2.535	3487.17	2.535	3439.27	2.535	3471.67	2.535	3477.65	2.535	3901.61	2.535	3304.89	2.535	3316.88	2.535	3953.01	2.535	3948.03	2.535	4092.75	2.535	3742	2.535	3265.82	2.535	3451.37	2.535	3802.43	2.535	3540.42	2.535	2395.4	2.535	3739.4
2.6	3313.47	2.6	3639.19	2.6	3888.06	2.6	3936.55	2.6	3193.88	2.6	4266.78	2.6	3168.6	2.6	3601.59	2.6	3378.15	2.6	3323.24	2.6	3482.12	2.6	3484.28	2.6	3724.55	2.6	3436.97	2.6	3331.11	2.6	3895.45	2.6	3806.47	2.6	4335.94	2.6	3661.96	2.6	3323.44	2.6	3401.7	2.6	3828	2.6	3495.64			2.6	3773.8
2.665	3239.99	2.665	3792.22	2.665	3918.39	2.665	3890.16	2.665	3159.36	2.665	4220.06	2.665	3119.7	2.665	3652.56	2.665	3297.88	2.665	3177.49	2.665	3489.49	2.665	3719.52	2.665	3531.62	2.665	3441.76	2.665	3300.83	2.665	3911.53	2.665	3847.26	2.665	4638.78	2.665	3743.31	2.665	3361.44	2.665	3441.88	2.665	3802.38	2.665	3697.03			2.665	3738.85
2.73	3262.41	2.73	3771.27	2.73	3832.16	2.73	3909.51	2.73	3154.98	2.73	4202.33	2.73	3062.81	2.73	3758.55	2.73	3263.07	2.73	3126.53	2.73	3558.44	2.73	3782.27	2.73	3631.24	2.73	3551.17	2.73	3314.32	2.73	3870.46	2.73	3907.51	2.73	4602.98	2.73	3803.82	2.73	3348.86	2.73	3509.77	2.73	3832.59	2.73	3738.43			2.73	3651.69
2.795	3262.86	2.795	3709.92	2.795	3874.93	2.795	3953.76	2.795	3220.79	2.795	4167.75	2.795	3251.65	2.795	3796.48	2.795	3240.64	2.795	3089.68	2.795	3645.02	2.795	3838.79	2.795	3611.57	2.795	3601.22	2.795	3269.53	2.795	3734.89	2.795	3847.07	2.795	4725.76	2.795	3799.84	2.795	3275.12	2.795	3593.7	2.795	3833.1	2.795	3551.75			2.795	3561.38
2.86	3291.34	2.86	3782.66	2.86	3856.14	2.86	4002.14	2.86	3246.95	2.86	4036.84	2.86	3164.79	2.86	3852.17	2.86	3219.42	2.86	2968.38	2.86	3679.36	2.86	3743.93	2.86	3560.67	2.86	3597.17	2.86	3309.57	2.86	3766.49	2.86	3754.86	2.86	4524.64	2.86	3818.41	2.86	3231.88	2.86	3602.67	2.86	3935.71	2.86	3532.37			2.86	3624.02
2.925	3294.55	2.925	3923.89	2.925	3815.78	2.925	3904.57	2.925	3319.71	2.925	3916.25	2.925	3111.89	2.925	3925.35	2.925	3186.94	2.925	2876.93	2.925	3732.97	2.925	3706.57	2.925	3562.86	2.925	3766.92	2.925	3244.34	2.925	3745.81	2.925	3758.03	2.925	4462.52	2.925	3759.14	2.925	3182.89	2.925	3620.37	2.925	4090.72	2.925	3275.6			2.925	3524.02
2.99	3294.85	2.99	3997.63	2.99	3744.03	2.99	3792.78	2.99	3350.73	2.99	3804.83	2.99	3024.73	2.99	3931.27	2.99	3220.84	2.99	2801.26	2.99	3840.06	2.99	3637.96	2.99	3482.73	2.99	3716.85	2.99	3348.72	2.99	3696.18	2.99	3695.7	2.99	4306.86	2.99	3663.08	2.99	3192.74	2.99	3567.54	2.99	4074.08	2.99	3230.14			2.99	3553.78
3.055	3253.27	3.055	4102.01	3.055	3600.65	3.055	3846.59	3.055	3412.49	3.055	3792.93	3.055	3117.05	3.055	4128.05	3.055	3280.61	3.055	2754.19	3.055	3829.64	3.055	3575.32	3.055	3521.44	3.055	3671.96	3.055	3359.51	3.055	3744.85	3.055	3728.35	3.055	4234.9	3.055	3549.54	3.055	3249.43	3.055	3552.84	3.055	3854.21	3.055	3031.52			3.055	3471.34
3.12	3241.91	3.12	4090.44	3.12	3734.32	3.12	4022.62	3.12	3503.98	3.12	3797.04	3.12	3161.49	3.12	4216.87	3.12	3237.29	3.12	2634.43	3.12	3903.89	3.12	3534.99	3.12	3462.9	3.12	3616.32	3.12	3397.04	3.12	3777.41	3.12	3668.34	3.12	4127.72	3.12	3552.32	3.12	3267.8	3.12	3512.62	3.12	3677.02	3.12	2934.15			3.12	3523.19
3.185	3213.67	3.185	3933.14	3.185	3665.2	3.185	4060.56	3.185	3624.03	3.185	3739.36	3.185	3134.07	3.185	4205.01	3.185	3381.93	3.185	2529.76	3.185	3987.21	3.185	3539.53	3.185	3510.76	3.185	3564.69	3.185	3513.18	3.185	3822.28	3.185	3623.17	3.185	3997.18	3.185	3457.72	3.185	3269.35	3.185	3619.09	3.185	3715.99	3.185	2887.55			3.185	3454.32
3.25	3242.57	3.25	3851.16	3.25	3651.23	3.25	3967.39	3.25	3643.93	3.25	3706.85	3.25	3127.97	3.25	4244.03	3.25	3396.69	3.25	2588.4	3.25	4038.55	3.25	3526.08	3.25	3572.71	3.25	3461.91	3.25	3493.2	3.25	3914.51	3.25	3487.66	3.25	3908.89	3.25	3447.38	3.25	3280.96	3.25	3610.91	3.25	3410.67	3.25	2707.51			3.25	3521.79
3.315	3230.42	3.315	3818.97	3.315	3430	3.315	3946.34	3.315	3690.02	3.315	3689.97	3.315	3116.08	3.315	4077.36	3.315	3434.78			3.315	3935.63	3.315	3562.43	3.315	3635.68	3.315	3368.87	3.315	3506.31	3.315	4016.45	3.315	3476.51	3.315	3883.43	3.315	3429.3	3.315	3332.36	3.315	3637.07	3.315	3485.96	3.315	2608.21			3.315	3338.35
3.38	3185.59	3.38	3748.86			3.38	3930.43	3.38	3769.56	3.38	3727.34	3.38	3253.51	3.38	3996.01	3.38	3499.93			3.38	3789.34	3.38	3554.09	3.38	3585.56	3.38	3307.56	3.38	3444.88	3.38	3815.51	3.38	3550.08	3.38	3922.69	3.38	3393.34	3.38	3348.8	3.38	3580.99			3.38	2455.09			3.38	3375.05
3.445	3128.24	3.445	3634.72			3.445	3954.24	3.445	3880.5	3.445	3754.84	3.445	3213.53	3.445	3904.33	3.445	3534.04			3.445	3675.82	3.445	3573.45	3.445	3629.62	3.445	3177.13	3.445	3439.66	3.445	3736.2			3.445	3939.32	3.445	3582.51	3.445	3444.04	3.445	3655.74							3.445	3433.32
3.51	3213.26	3.51	3553.15			3.51	3957.09	3.51	3892.9	3.51	3752.11	3.51	3227.78	3.51	3950.62	3.51	3589.33			3.51	3550.24	3.51	3587.08	3.51	3536.04	3.51	3185.48	3.51	3511.95	3.51	3608.77			3.51	3897.58	3.51	3584.32	3.51	3370.9	3.51	3566.83							3.51	3342.94
3.575	3132.87	3.575	3491.38			3.575	4054.8	3.575	3976.45	3.575	3814.27			3.575	3850.83	3.575	3620.91			3.575	3407.74	3.575	3558.51	3.575	3475.99	3.575	3196.45	3.575	3517.08	3.575	3609.53			3.575	3828.85	3.575	3639.74			3.575	3427.86							3.575	3361.04
3.64	3071.5	3.64	3589.89			3.64	3988.77	3.64	3903.87	3.64	3840.76			3.64	3852.87	3.64	3589.95			3.64	3328.1	3.64	3504.09	3.64	3371.67	3.64	3175.06	3.64	3545.76	3.64	3739.79			3.64	3874	3.64	3658.45			3.64	3397.09							3.64	3267.27
3.705	3132.81	3.705	3611.96			3.705	3842.99	3.705	3832.64	3.705	3918.99			3.705	3824.59	3.705	3555.71			3.705	3350.29	3.705	3496.8	3.705	3280.66	3.705	3087.63	3.705	3441.22	3.705	3737.07			3.705	3949.59	3.705	3715.36											3.705	3235.18
3.77	3158.32	3.77	3615.28			3.77	3725.48	3.77	3874.48	3.77	3921.35			3.77	3805.08	3.77	3546.78			3.77	3370.27	3.77	3443.83	3.77	3228.62	3.77	3076.59	3.77	3461.42	3.77	3760.94			3.77	3898.55	3.77	3781.46											3.77	3057.61
3.835	3060.91	3.835	3651.11			3.835	3702.24	3.835	3862.55	3.835	3928.09			3.835	3942.34	3.835	3487.76			3.835	3402.2	3.835	3410.52	3.835	3024.16	3.835	2987.9	3.835	3482.75	3.835	3683.58			3.835	3895.98	3.835	3775.85											3.835	2921.66
3.9	3063.92	3.9	3717.98			3.9	3693.93	3.9	3784.38	3.9	3911.17			3.9	4010.44	3.9	3367.72			3.9	3401.85	3.9	3303.62					3.9	3473.2	3.9	3761.51			3.9	3909.22	3.9	3766.12											3.9	2740.02
3.965	3143.91	3.965	3644.04			3.965	3640.9	3.965	3710.69	3.965	3935.76			3.965	4158.47	3.965	3355.09			3.965	3427.07	3.965	3250.13					3.965	3423.13	3.965	3739.31			3.965	3897.01	3.965	3730.98											3.965	2594.77
4.03	3170.04	4.03	3599.91			4.03	3690.16	4.03	3577.57	4.03	3899.67			4.03	4183.51	4.03	3315.09			4.03	3454.46	4.03	3375.07					4.03	3333.14	4.03	3818.33			4.03	3945.94	4.03	3679											4.03	2558.07
4.095	3230.31	4.095	3567.7			4.095	3702.66	4.095	3463.75	4.095	3836.65			4.095	4095.52	4.095	3161.62			4.095	3440.86	4.095	3248.18					4.095	3243.58	4.095	3844.92			4.095	3981.08	4.095	3648.79											4.095	2461.35
4.16	3312.04	4.16	3601.32			4.16	3761.69	4.16	3388.77	4.16	3796.66			4.16	4045.78	4.16	3186.11			4.16	3475.84	4.16	3108.4					4.16	3159.99	4.16	3851.67			4.16	3854.7	4.16	3652.11											4.16	2408.49
4.225	3368.03	4.225	3675.26			4.225	3732.93	4.225	3432.96	4.225	3658.43			4.225	4090.38	4.225	3032.97			4.225	3523.76							4.225	3078.25	4.225	3800.53			4.225	3906.73	4.225	3668.01											4.225	2388.59
4.29	3450.52	4.29	3641.77			4.29	3845.82	4.29	3487.3	4.29	3588.05			4.29	4188.07	4.29	2883.89			4.29	3538.66							4.29	3134.62	4.29	3722.73			4.29	3912.85	4.29	3639.65
4.355	3425.12	4.355	3710.56			4.355	3966.65	4.355	3371.69	4.355	3512.65			4.355	4268.36					4.355	3458.44							4.355	3076.85	4.355	3670.91			4.355	4068.39	4.355	3620.59
4.42	3303.47	4.42	3653.98			4.42	3918.53	4.42	3438.99					4.42	4291.27					4.42	3508.63							4.42	3015	4.42	3720.88			4.42	4026.77	4.42	3640.62
4.485	3289.54	4.485	3610.21			4.485	3910.73	4.485	3363.88					4.485	4376.78					4.485	3619.81									4.485	3588.57			4.485	4115.17	4.485	3720.89
4.55	3134.53	4.55	3779.75			4.55	3884.16	4.55	3419.81					4.55	4278.98					4.55	3640.3									4.55	3785.89			4.55	4097.6	4.55	3829.06
4.615	3032.07	4.615	3794.27			4.615	3832.84	4.615	3453.01					4.615	4373.84					4.615	3564.04									4.615	3688.4			4.615	3972.47	4.615	3747.01
4.68	3119.13	4.68	3771.81			4.68	3678.59	4.68	3234.8					4.68	4333.89					4.68	3722.72									4.68	3578.35			4.68	3982.56	4.68	3802.69
4.745	3062.97	4.745	3595.56			4.745	3478.59							4.745	4317.39					4.745	3726.68									4.745	3504.83			4.745	3913.66	4.745	3786.08
4.81	3174.06	4.81	3710.9											4.81	4194.55					4.81	3779.55									4.81	3466.24					4.81	3832.39
4.875	3191.16	4.875	3658.61											4.875	4101.63					4.875	3862.05									4.875	3497.2					4.875	3736.5
4.94	3249.98	4.94	3790.91											4.94	4122					4.94	3785.67									4.94	3372.34					4.94	3754.92
5.005	3338.38	5.005	3714.44											5.005	4144.95					5.005	3780.84									5.005	3297.8					5.005	3650.89
5.07	3402.23	5.07	3502.63											5.07	4172.85					5.07	3704.47									5.07	3275.44					5.07	3611.57
5.135	3405.37	5.135	3681.87											5.135	4160.96					5.135	3878.84									5.135	3204.08					5.135	3593.56
5.2	3493.52	5.2	3489.66											5.2	4307.79					5.2	3737.33									5.2	3117.89					5.2	3629.48
5.265	3538.51	5.265	3482.93											5.265	4566.06					5.265	3828.08									5.265	2931.29					5.265	3590.78
5.33	3470	5.33	3290.88											5.33	4990.53					5.33	3653.17									5.33	3033.57					5.33	3688.66
5.395	3426.5	5.395	3021.3																	5.395	3705.15									5.395	2999.39					5.395	3717.45
5.46	3382.31																			5.46	3547.77									5.46	2934.62					5.46	3812.48
5.525	3406.61																			5.525	3640.87									5.525	2900.75					5.525	3830.21
5.59	3371.1																			5.59	3626.47									5.59	2894.73					5.59	3886.65
5.655	3336.04																													5.655	2774.3					5.655	3821.76
5.72	3378.54																													5.72	2828.54					5.72	3812.4
5.785	3354.75																													5.785	2818.24					5.785	3799.63
5.85	3341.54																																			5.85	3763.33
5.915	3362.71																																			5.915	3767.73
5.98	3359.71																																			5.98	3715.05
6.045	3367.71																																			6.045	3534.94
6.11	3371																																			6.11	3533.34
6.175	3399.16																																			6.175	3330.7
6.24	3386.74
6.305	3452.71
6.37	3545.59
6.435	3558
6.5	3576.49
6.565	3676.08
6.63	3589.32
6.695	3518.49
6.76	3398.18
6.825	3395.48
6.89	3474.44
6.955	3647.92
7.02	3629.16
7.085	3551.99
7.15	3478.14
7.215	3536.99
7.28	3395.72
7.345	3331.95
7.41	3253.69
7.475	3163.65
7.54	3027.1
7.605	2898.85
AI114
X0	Y0	X1	Y1	X2	Y2	X3	Y3	X4	Y4	X5	Y5	X6	Y6	X7	Y7	X8	Y8	X9	Y9	X10	Y10	X11	Y11	X12	Y12	X13	Y13	X14	Y14	X15	Y15	X16	Y16	X17	Y17	X18	Y18	X19	Y19	X20	Y20	X21	Y21	X22	Y22	X23	Y23	X24	Y24
0	3679.35	0	3263.55	0	3423.65	0	4243.54	0	3333.21	0	4096.64	0	3402.4	0	3280.27	0	3111.2	0	3107.93	0	3643.27	0	3007.67	0	2913	0	3146.13	0	6342.68	0	3219.57	0	2991.62	0	2714.8	0	3667.3	0	3361	0	3081.24	0	3000.43	0	3394.64	0	2937.7	0	4093.64
0.065	3730.73	0.065	3488.34	0.065	3476.11	0.065	4319.22	0.065	3639.9	0.065	4084.55	0.065	3380.86	0.065	3443.44	0.065	3150.51	0.065	3290.45	0.065	3771.26	0.065	3043.11	0.065	2907.66	0.065	3243.96	0.065	6014.43	0.065	3162	0.065	3202.85	0.065	2670.84	0.065	3774.93	0.065	3476.04	0.065	3334.82	0.065	3141.52	0.065	3515.39	0.065	3121.82	0.065	4123.41
0.13	3884.92	0.13	3803.86	0.13	3522.52	0.13	4389.15	0.13	3816.53	0.13	4061.15	0.13	3493.68	0.13	3577.41	0.13	3212.91	0.13	3220.8	0.13	3673.19	0.13	3056.26	0.13	2889.8	0.13	3333.34	0.13	6270.15	0.13	3328.74	0.13	3291.36	0.13	2830.07	0.13	3865.47	0.13	3635.15	0.13	3538.33	0.13	3052.71	0.13	3717.68	0.13	3271.28	0.13	4262.1
0.195	4099.61	0.195	3715.83	0.195	3503.74	0.195	4544.36	0.195	3977.93	0.195	4065.62	0.195	3624.22	0.195	3616.65	0.195	3302.01	0.195	3251.02	0.195	3643.04	0.195	3015.51	0.195	2912.18	0.195	3467.16	0.195	5589.78	0.195	3352.73	0.195	3348.49	0.195	2832.19	0.195	3929.45	0.195	3671.45	0.195	3685.39	0.195	3073.12	0.195	3724.37	0.195	3252.44	0.195	4121.05
0.26	4298.9	0.26	3779.91	0.26	3592.8	0.26	4509.61	0.26	4067.84	0.26	4025.36	0.26	3671.99	0.26	3736.95	0.26	3380.18	0.26	3337.44	0.26	3663.44	0.26	2999.51	0.26	2945.6	0.26	3599.53	0.26	4823.63	0.26	3500.43	0.26	3410.84	0.26	2884.26	0.26	4008.86	0.26	3729.99	0.26	3814.61	0.26	3083.92	0.26	3748.89	0.26	3394.7	0.26	4243.48
0.325	4306.94	0.325	3993.57	0.325	3679.33	0.325	4441.37	0.325	4086.2	0.325	4035.77	0.325	3706.97	0.325	3934.36	0.325	3400.75	0.325	3405.78	0.325	3727.14	0.325	2938.51	0.325	3003.65	0.325	3786.89	0.325	4856.5	0.325	3562.52	0.325	3552.07	0.325	2866.12	0.325	4030.13	0.325	3926.71	0.325	3969.36	0.325	3168.92	0.325	3872.16	0.325	3448.6	0.325	4226.03
0.39	4224.31	0.39	3904.56	0.39	3668.69	0.39	4410.52	0.39	4152.96	0.39	4007.59	0.39	3802.32	0.39	3889.61	0.39	3446.83	0.39	3445.31	0.39	3783.25	0.39	3065.21	0.39	3003.63	0.39	3796.46	0.39	4503.56	0.39	3549.74	0.39	3635.86	0.39	2887.83	0.39	4060.44	0.39	3840.06	0.39	4052.86	0.39	3194.67	0.39	3907.94	0.39	3516.56	0.39	4167.75
0.455	4147.74	0.455	4052.5	0.455	3756.69	0.455	4369.32	0.455	4159.72	0.455	3956.52	0.455	3889.95	0.455	3786.05	0.455	3446.35	0.455	3527.56	0.455	3713.03	0.455	3034.78	0.455	3116.56	0.455	3766.16	0.455	4351.51	0.455	3566.55	0.455	3700.19	0.455	2925.36	0.455	4123.63	0.455	3855	0.455	4197.27	0.455	3180.73	0.455	3884.51	0.455	3447.64	0.455	4316.2
0.52	4175.12	0.52	4029.45	0.52	3877.01	0.52	4362.93	0.52	4075.66	0.52	3989.75	0.52	3941.95	0.52	3785.33	0.52	3490.12	0.52	3487.56	0.52	3707.48	0.52	3025.65	0.52	3079.84	0.52	3901.28	0.52	4343.44	0.52	3498.76	0.52	3812.46	0.52	2957.57	0.52	4146.95	0.52	3771.32	0.52	4115.38	0.52	3188.18	0.52	3925.88	0.52	3505.38	0.52	4321.43
0.585	4235.84	0.585	3994.75	0.585	3862.12	0.585	4472.93	0.585	4161.84	0.585	3965.17	0.585	4013.59	0.585	3811.38	0.585	3489.87	0.585	3494.08	0.585	3719.52	0.585	3030.47	0.585	3085.7	0.585	3875.87	0.585	4225.58	0.585	3669.02	0.585	3907.63	0.585	2993.89	0.585	4087.4	0.585	3783.34	0.585	4275.38	0.585	3213.6	0.585	3983.66	0.585	3486.67	0.585	4199.98
0.65	4317.24	0.65	4081.65	0.65	3829.35	0.65	4495.13	0.65	4194.94	0.65	3931.8	0.65	4002.1	0.65	3841.02	0.65	3477.55	0.65	3527.9	0.65	3680.14	0.65	3026.05	0.65	3127.02	0.65	3893.72	0.65	4029.88	0.65	3674	0.65	3876.8	0.65	3120.57	0.65	4151.67	0.65	3986.24	0.65	4312.27	0.65	3243.42	0.65	4028.28	0.65	3565.81	0.65	4310.25
0.715	4263.04	0.715	4110.91	0.715	3874.96	0.715	4514.97	0.715	4095.55	0.715	3940.84	0.715	3962.35	0.715	3879.59	0.715	3504.32	0.715	3522.85	0.715	3725.25	0.715	3040.69	0.715	3108.2	0.715	3936.37	0.715	3909.64	0.715	3771.01	0.715	3904.35	0.715	3078.39	0.715	4095.43	0.715	3987.81	0.715	4330.13	0.715	3234.66	0.715	4026.38	0.715	3446.24	0.715	4215.35
0.78	4250.95	0.78	4131.77	0.78	3858.19	0.78	4607.56	0.78	4222.68	0.78	3985.59	0.78	4041.73	0.78	3878.54	0.78	3527.32	0.78	3509.62	0.78	3828.18	0.78	3075.74	0.78	3143.59	0.78	3939.01	0.78	3823.89	0.78	3837.82	0.78	3945.89	0.78	3094.81	0.78	4032.72	0.78	4234.58	0.78	4374.4	0.78	3286.75	0.78	4100.65	0.78	3353.69	0.78	4266.35
0.845	4379.69	0.845	4120.9	0.845	3953.11	0.845	4673.21	0.845	4206.04	0.845	3962.55	0.845	4038.34	0.845	3921.96	0.845	3574.66	0.845	3510.84	0.845	3898.75	0.845	3142.91	0.845	3130.11	0.845	3831.95	0.845	3855.23	0.845	3836.85	0.845	4051.03	0.845	3093.64	0.845	3948.47	0.845	4010.39	0.845	4354.91	0.845	3270.22	0.845	4157.73	0.845	3412.62	0.845	4145.83
0.91	4361.99	0.91	4071.72	0.91	3895.33	0.91	4780.81	0.91	4245.81	0.91	4008.33	0.91	4016.62	0.91	3830.93	0.91	3550.48	0.91	3547.33	0.91	3859.87	0.91	3182.73	0.91	3064.61	0.91	3834.01	0.91	3940.8	0.91	3909.24	0.91	3978.32	0.91	3123.18	0.91	4002.56	0.91	3968.39	0.91	4279.66	0.91	3297.09	0.91	4212.46	0.91	3479.93	0.91	4210.43
0.975	4371.41	0.975	4065.16	0.975	3999.26	0.975	4922.42	0.975	4283.4	0.975	3972.66	0.975	3973.23	0.975	3758.87	0.975	3599.12	0.975	3570.01	0.975	3799.94	0.975	3194.5	0.975	3134.64	0.975	3916.37	0.975	4016.38	0.975	3873.53	0.975	4017.88	0.975	3157.72	0.975	3944.1	0.975	4166.2	0.975	4278.98	0.975	3310.86	0.975	4190.94	0.975	3470.59	0.975	4234.59
1.04	4365.45	1.04	4107.2	1.04	4044.61	1.04	4908.85	1.04	4187.85	1.04	4037.16	1.04	4045.76	1.04	3752.27	1.04	3558.92	1.04	3598.26	1.04	3815.72	1.04	3210.51	1.04	3208.3	1.04	3880.98	1.04	4089.75	1.04	3783.56	1.04	3904.4	1.04	3208.8	1.04	3958.86	1.04	4035.15	1.04	4203.29	1.04	3300.82	1.04	4195.98	1.04	3527.53	1.04	4191.5
1.105	4393.22	1.105	4110.43	1.105	4109.65	1.105	4865.97	1.105	4200.47	1.105	4040.86	1.105	3983.49	1.105	3737.66	1.105	3521.09	1.105	3606.15	1.105	3765.07	1.105	3143.07	1.105	3224.78	1.105	3880.78	1.105	4238.96	1.105	3902.49	1.105	3883.04	1.105	3176.65	1.105	3982.47	1.105	4285.7	1.105	4250.58	1.105	3283.65	1.105	4342.67	1.105	3514.57	1.105	4148.95
1.17	4532.01	1.17	4131.05	1.17	4064.24	1.17	4792.1	1.17	4202.41	1.17	4108.43	1.17	3977.3	1.17	3745.39	1.17	3518.67	1.17	3611.42	1.17	3716.2	1.17	3167.95	1.17	3228.3	1.17	4022.78	1.17	4284.74	1.17	3835.07	1.17	3899.45	1.17	3252.95	1.17	3943.4	1.17	4131.98	1.17	4328.11	1.17	3286.99	1.17	4363.68	1.17	3526.2	1.17	4254.66
1.235	4562.06	1.235	4146.6	1.235	4025.89	1.235	4633.84	1.235	4253.05	1.235	4238.33	1.235	4027.88	1.235	3731.15	1.235	3567.92	1.235	3619.28	1.235	3732.48	1.235	3183.33	1.235	3215.46	1.235	4011.86	1.235	4263.55	1.235	3822.25	1.235	3918.28	1.235	3283.05	1.235	3938.95	1.235	4318.53	1.235	4366.37	1.235	3298.43	1.235	4305.17	1.235	3549.2	1.235	4212.15
1.3	4537.99	1.3	4232.99	1.3	3985.76	1.3	4572.95	1.3	4304.67	1.3	4328.64	1.3	4093.76	1.3	3737.23	1.3	3532.71	1.3	3724.26	1.3	3678.17	1.3	3157.39	1.3	3231.19	1.3	3986.81	1.3	4295.28	1.3	3810.01	1.3	3950	1.3	3371.41	1.3	3905.7	1.3	4438.12	1.3	4445.17	1.3	3260.14	1.3	4264.41	1.3	3590.07	1.3	4279.52
1.365	4633.78	1.365	4327.24	1.365	3984.03	1.365	4585.57	1.365	4275.19	1.365	4266.5	1.365	4131.6	1.365	3748.23	1.365	3539.51	1.365	3742.34	1.365	3633.44	1.365	3178.92	1.365	3227.22	1.365	3975.89	1.365	4214.85	1.365	3879.42	1.365	3884.8	1.365	3270.58	1.365	3866.33	1.365	4346.85	1.365	4519.84	1.365	3302.17	1.365	4324.13	1.365	3561.57	1.365	4327.08
1.43	4622.24	1.43	4368.67	1.43	4061.2	1.43	4612.11	1.43	4305.12	1.43	4208.07	1.43	4173.02	1.43	3773.32	1.43	3599.86	1.43	3793.75	1.43	3619.56	1.43	3133.76	1.43	3176.94	1.43	3987.47	1.43	4191.07	1.43	3858.44	1.43	3968.46	1.43	3309.99	1.43	3870.44	1.43	4590.62	1.43	4496.75	1.43	3379.52	1.43	4309.45	1.43	3554.22	1.43	4280.98
1.495	4749.96	1.495	4382.57	1.495	4110.52	1.495	4680.66	1.495	4395.28	1.495	4261.1	1.495	4151.96	1.495	3859.37	1.495	3624.39	1.495	3821.03	1.495	3553.09	1.495	3138.3	1.495	3213.48	1.495	3925.45	1.495	4094.36	1.495	3860.22	1.495	3997.57	1.495	3266.69	1.495	3811.39	1.495	4693.25	1.495	4508.04	1.495	3391.02	1.495	4237.61	1.495	3744.65	1.495	4216.92
1.56	4767.06	1.56	4477.49	1.56	4149.44	1.56	4711.59	1.56	4465.02	1.56	4292.12	1.56	4106.97	1.56	3985.93	1.56	3649.6	1.56	3787.25	1.56	3598.61	1.56	3071.03	1.56	3254.45	1.56	3917.4	1.56	4038.83	1.56	3867.96	1.56	4014.98	1.56	3383.87	1.56	3770.53	1.56	4563.23	1.56	4516.55	1.56	3319.23	1.56	4352.92	1.56	3698.59	1.56	4252.3
1.625	4834.47	1.625	4332.15	1.625	4134.34	1.625	4678.7	1.625	4507.98	1.625	4419.65	1.625	4094.14	1.625	4007.92	1.625	3708.86	1.625	3855.74	1.625	3623.43	1.625	3056.06	1.625	3141.7	1.625	3902.45	1.625	4018.63	1.625	3909.28	1.625	4044.96	1.625	3388.39	1.625	3754.19	1.625	4336.15	1.625	4487.41	1.625	3250.9	1.625	4350.15	1.625	3657.97	1.625	4265.46
1.69	4794.97	1.69	4284.67	1.69	4054.33	1.69	4565.09	1.69	4624.56	1.69	4486.06	1.69	4043.06	1.69	4094.7	1.69	3740.18	1.69	3819.4	1.69	3719.38	1.69	3022.94	1.69	3199.48	1.69	3999.55	1.69	3913.4	1.69	3940.49	1.69	4057.14	1.69	3441.81	1.69	3778.79	1.69	4528.91	1.69	4438.05	1.69	3186.81	1.69	4343.09	1.69	3639.54	1.69	4275.34
1.755	4811.54	1.755	4233.65	1.755	4084.11	1.755	4472.66	1.755	4652.83	1.755	4587.66	1.755	3942.27	1.755	4347.03	1.755	3671.06	1.755	3850.42	1.755	3647.47	1.755	3008.91	1.755	3220.1	1.755	4011.25	1.755	4019.57	1.755	3987.14	1.755	4001.84	1.755	3466.34	1.755	3801.41	1.755	4727.45	1.755	4357.93	1.755	3168.44	1.755	4347.92	1.755	3707.92	1.755	4188.43
1.82	4626.88	1.82	4155.68	1.82	4055.42	1.82	4676.1	1.82	4586.92	1.82	4719.86	1.82	3881.39	1.82	4806.33	1.82	3850.97	1.82	3911.75	1.82	3655.39	1.82	3030.36	1.82	3272.4	1.82	3842.4	1.82	3994.67	1.82	3997.12	1.82	4060.15	1.82	3490.47	1.82	3808.27	1.82	4884.77	1.82	4431.61	1.82	3166.6	1.82	4402.85	1.82	3764.65	1.82	4303.75
1.885	4705.82	1.885	4109.09	1.885	4108.57	1.885	4462.19	1.885	4557.09	1.885	5042.04	1.885	3838.08	1.885	5662.84	1.885	3835.97	1.885	3938.71	1.885	3632.93	1.885	2990.2	1.885	3240.28	1.885	3867.55	1.885	3796.5	1.885	4085.09	1.885	4045.65	1.885	3467.74	1.885	3759.63	1.885	4890.67	1.885	4455.52	1.885	3011.98	1.885	4450.44	1.885	3832.22	1.885	4174.05
1.95	4782.19	1.95	3995.57	1.95	4159.56	1.95	4449.96	1.95	4521.39	1.95	5500.7	1.95	3815.32	1.95	6401.33	1.95	3863.93	1.95	4003.2	1.95	3566.38	1.95	2958.54	1.95	3238.85	1.95	3885.98	1.95	3830.49	1.95	4091.69	1.95	3974.3	1.95	3499.3	1.95	3790.11	1.95	4899.12	1.95	4333.5	1.95	3082.26	1.95	4521.9	1.95	3915.42	1.95	4233.53
2.015	4796.33	2.015	3921.38	2.015	4143.73	2.015	4525.25	2.015	4537.11	2.015	5731.54	2.015	3851.92	2.015	6515.56	2.015	3870.71	2.015	3991.7	2.015	3625.83	2.015	2904.55	2.015	3435.39	2.015	3896.75	2.015	3781.41	2.015	4039.9	2.015	4049.28	2.015	3533.77	2.015	3755.48	2.015	4888.55	2.015	4252.35	2.015	2975.34	2.015	4610.4	2.015	3963.88	2.015	4187.8
2.08	4761.85	2.08	3889.05	2.08	4057.51	2.08	4414.8	2.08	4599.74	2.08	6067.29	2.08	3960.46	2.08	6131.44	2.08	3825.22	2.08	3996.66	2.08	3658.73	2.08	2913.15	2.08	3407.27	2.08	3932.97	2.08	3750.14	2.08	4048.77	2.08	4051.37	2.08	3598.14	2.08	3696.36	2.08	4867.07	2.08	4246.01	2.08	2997.47	2.08	4628.95	2.08	3983.57	2.08	4120.61
2.145	4634.15	2.145	3890.63	2.145	4025.48	2.145	4489.26	2.145	4576.2	2.145	6952.21	2.145	4094.6	2.145	6475.45	2.145	3870.46	2.145	3987.61	2.145	3714.42	2.145	2972.1	2.145	3328.92	2.145	3987.22	2.145	3758.64	2.145	4002.15	2.145	4016.21	2.145	3514.47	2.145	3761.56	2.145	4879.69	2.145	4356.04	2.145	2974.51	2.145	4682.74	2.145	3994.1	2.145	4106.4
2.21	4476.74	2.21	3971.17	2.21	4147.72	2.21	4445.33	2.21	4491.48	2.21	7476.85	2.21	4307.78	2.21	5639.35	2.21	3869.68	2.21	4042.97	2.21	3724.82	2.21	3001.91	2.21	3213.65	2.21	3981.5	2.21	3767.42	2.21	3889.62	2.21	3945.18	2.21	3519.93	2.21	3796.55	2.21	4971.4	2.21	4425.34	2.21	3031.38	2.21	4652.5	2.21	4224.04	2.21	4092.88
2.275	4330.6	2.275	4119.31	2.275	4244.17	2.275	4433.85	2.275	4379.28	2.275	7346.1	2.275	4589.23	2.275	4886.72	2.275	3893.91	2.275	4085.11	2.275	3704.11	2.275	3008.53	2.275	3159.01	2.275	4011.51	2.275	3856	2.275	3962.16	2.275	4005.24	2.275	3467.06	2.275	3785.65	2.275	5209.53	2.275	4377.98	2.275	3055.04	2.275	4564.21	2.275	4776.28	2.275	4075.07
2.34	4231.01	2.34	4285.04	2.34	4284.85	2.34	4504.95	2.34	4367.69	2.34	6742.37	2.34	4872.49	2.34	4524.81	2.34	3915.77	2.34	4174.66	2.34	3670.24	2.34	3064.27	2.34	3048.45	2.34	3940.85	2.34	3815.93	2.34	3829.37	2.34	4008.78	2.34	3445.57	2.34	3819.38	2.34	5131.43	2.34	4382.43	2.34	3074.9	2.34	4488.36	2.34	5628.85	2.34	4148.06
2.405	4090.7	2.405	4337.64	2.405	4353.02	2.405	4568.01	2.405	4293.18	2.405	5845.6	2.405	5115.55	2.405	4241.08	2.405	3899.4	2.405	4242.94	2.405	3614.93	2.405	3061.24	2.405	3004.61	2.405	4016.32	2.405	3789.18	2.405	3704.12	2.405	3980.64	2.405	3314.55	2.405	3843.4	2.405	5138.47	2.405	4352.98	2.405	3018.21	2.405	4386.2	2.405	6485.53	2.405	4331.67
2.47	4366.35	2.47	4480.72	2.47	4265.52	2.47	4616.27	2.47	4404.56	2.47	5122.38	2.47	5305.35	2.47	4208.81	2.47	3913.72	2.47	4163.14	2.47	3612.92	2.47	3026.11	2.47	2885.34	2.47	3896.23	2.47	3839.04	2.47	3509.62	2.47	4014.31	2.47	3248.5	2.47	3835.38	2.47	5085.18	2.47	4421.31	2.47	2938.85	2.47	4295	2.47	6837.54	2.47	4343.2
2.535	4236.8	2.535	4561	2.535	4144.43	2.535	4654.03	2.535	4426.45	2.535	4848.39	2.535	5621.95	2.535	4169.86	2.535	3859.74	2.535	4256.24	2.535	3598.25	2.535	2985.26	2.535	2701.8	2.535	3897.22	2.535	3770.32	2.535	3345.4	2.535	3944.2	2.535	3229.82	2.535	3802.92	2.535	5018.68	2.535	4450	2.535	2930.95	2.535	4237.36	2.535	6831.1	2.535	4238.6
2.6	4196.98	2.6	4655.52	2.6	4045.6	2.6	4699.74	2.6	4432.03	2.6	4675.46	2.6	5811.38	2.6	4147.65	2.6	3950.05	2.6	4274.42	2.6	3542.45	2.6	2985.24			2.6	3865.06	2.6	3554			2.6	3857.26	2.6	3175.97	2.6	3738.14	2.6	5003.78	2.6	4417.67	2.6	2939.2	2.6	4228.9	2.6	6241.26	2.6	4153.77
2.665	4099.14	2.665	4669.44	2.665	4130.04	2.665	4743.82	2.665	4488.1	2.665	4597.11	2.665	6394.1	2.665	4092.19	2.665	3859.74	2.665	4330.11	2.665	3380.19	2.665	2969.65			2.665	3926.74					2.665	3916.65	2.665	3059.8	2.665	3838.81	2.665	4971.75	2.665	4378.6	2.665	2942.57	2.665	4231.79	2.665	5373.81	2.665	4138.64
2.73	4403.3	2.73	4875.82	2.73	4186.85	2.73	4748.05	2.73	4476.05	2.73	4563.2	2.73	6718.4	2.73	3876.29	2.73	3950.12	2.73	4398.49	2.73	3313.1	2.73	3016.56			2.73	3963.49					2.73	3819.93			2.73	3860.15	2.73	4925.88	2.73	4241.55	2.73	2953.7	2.73	4183.12	2.73	4501.08	2.73	4093.17
2.795	4258.68	2.795	4697.02	2.795	4192.99	2.795	4823.55	2.795	4409.04	2.795	4473.48	2.795	7055.37	2.795	3786.07	2.795	3907.55	2.795	4427.61	2.795	3158.85	2.795	3003.93			2.795	3930.83					2.795	3915.4			2.795	3919.52	2.795	4946.64	2.795	4265.98	2.795	3030.04	2.795	4078.28	2.795	4643.4	2.795	4176.72
2.86	4593.24	2.86	4650.63	2.86	4232.03	2.86	4955.14	2.86	4421.91	2.86	4498.04	2.86	7526.22	2.86	3822.21	2.86	3934.47	2.86	4440.52	2.86	3204.44	2.86	2989.84			2.86	3929.13									2.86	3876.66	2.86	4780.4	2.86	4312.24	2.86	3073.1	2.86	4044.4	2.86	3986.73	2.86	4124.21
2.925	4457.99	2.925	4729.87	2.925	4232.68	2.925	5011.99	2.925	4461.84	2.925	4399.46	2.925	7239	2.925	3825.34	2.925	3928.18	2.925	4381.24	2.925	3081.28	2.925	2950.42			2.925	3897.62									2.925	3929.34	2.925	4718.37	2.925	4059.11	2.925	3108.74	2.925	4050.13	2.925	3787.31	2.925	4117.66
2.99	4272.52	2.99	4646.46	2.99	4411.27	2.99	4997.97	2.99	4393.46	2.99	4312.55	2.99	6656.07	2.99	3823.75	2.99	3894.94	2.99	4338.31	2.99	3016.33	2.99	2945.31			2.99	3982.21									2.99	3935.86	2.99	4779.95	2.99	4228.65	2.99	3062.03	2.99	3955.15	2.99	3780.01	2.99	4253.75
3.055	4516.74	3.055	4502.72	3.055	4353.06	3.055	5004.09	3.055	4266.34	3.055	4278.41	3.055	5923.73	3.055	3862.88	3.055	3828.64	3.055	4382.07	3.055	3057.91	3.055	2987.2			3.055	3969.15									3.055	3929.06	3.055	4765.79	3.055	4321.25	3.055	3114.07	3.055	3894.12	3.055	3596.87	3.055	4198.96
3.12	4486.02	3.12	4457.65	3.12	4254.44	3.12	4863.48	3.12	4219.94	3.12	4285.11	3.12	5436.38	3.12	3811.4			3.12	4349.93			3.12	3125.01			3.12	3980.53									3.12	3922.71	3.12	4559.44	3.12	4298.35	3.12	3127.66	3.12	3884.53	3.12	3548.11	3.12	4350.25
3.185	4465.96	3.185	4323.21	3.185	4177.49	3.185	4817.02	3.185	4286.4	3.185	4289.01	3.185	5198.76	3.185	3840.87			3.185	4277.76			3.185	3151.22			3.185	4013.92									3.185	3879.28	3.185	4465.51	3.185	4270.53	3.185	3142.7	3.185	3905.39	3.185	3504.98	3.185	4237.65
3.25	4531.34	3.25	4232.22	3.25	4147.88	3.25	4806.57	3.25	4055.41	3.25	4216.81	3.25	5137.34	3.25	3772.29			3.25	4123.17			3.25	3179.4			3.25	4087.79									3.25	3842.01	3.25	4318.8	3.25	4535.93	3.25	3146.29	3.25	3778.82	3.25	3565.98	3.25	4275.36
3.315	4610.67	3.315	4335.82	3.315	4114.57	3.315	4769.82	3.315	3982.4	3.315	4223.4	3.315	4910.71	3.315	3713.89			3.315	4016.16							3.315	4027.93									3.315	3763.03			3.315	4685.13	3.315	3222.81	3.315	3806.29	3.315	3473.82	3.315	4356.21
3.38	4537.48	3.38	4230.76	3.38	4031.66	3.38	4668.92	3.38	3904.18	3.38	4226.28	3.38	4575.03	3.38	3742.88			3.38	4016.17							3.38	4090.08									3.38	3601.17			3.38	4971.31	3.38	3253.54	3.38	3770.94	3.38	3493.7	3.38	4298.05
3.445	4566.83	3.445	4208.53	3.445	3851.43	3.445	4698.8	3.445	3760.48	3.445	4117.58	3.445	4369.05	3.445	3740.36			3.445	3978.82							3.445	4207.26									3.445	3494.66			3.445	4749.95	3.445	3306.2	3.445	3654	3.445	3458.98	3.445	4277.89
3.51	4487.97	3.51	4204.04	3.51	3753.59	3.51	4747.06	3.51	3865	3.51	4103.3	3.51	4283.01	3.51	3770.35			3.51	4006.17																	3.51	3309.14			3.51	4534.58	3.51	3303.72			3.51	3386.71	3.51	4383.61
3.575	4394.87	3.575	4096.94	3.575	3730.58	3.575	4747.09	3.575	3849.88	3.575	4112.54	3.575	4362.53	3.575	3841.55			3.575	4004.02																	3.575	3214.2			3.575	4539.57	3.575	3254.68			3.575	3421.79	3.575	4470.61
3.64	4441.98	3.64	4235.57	3.64	3633.19	3.64	4677.93	3.64	3790.3	3.64	4159.4	3.64	4353.47	3.64	3867.84			3.64	3893.6																	3.64	3038.9			3.64	4262.16	3.64	3205.31			3.64	3360.14	3.64	4336.06
3.705	4492.86	3.705	4068.85	3.705	3573.69	3.705	4738.15	3.705	3732.29	3.705	4123.9	3.705	4370.53	3.705	3950.78			3.705	3835.37																	3.705	3012.98			3.705	4332.15	3.705	3184.4			3.705	3347.42	3.705	4401.25
3.77	4395.72	3.77	4034.13	3.77	3629.98	3.77	4834.15	3.77	3710.58	3.77	4145.38	3.77	4357.88	3.77	3882.24			3.77	3840.7																	3.77	2945.09			3.77	4484.56	3.77	3240.65			3.77	3310.73	3.77	4438.48
3.835	4417.84	3.835	4088.74	3.835	3690.39	3.835	4766.88	3.835	3728.62	3.835	4047.27	3.835	4372	3.835	3760.09			3.835	3755.74																	3.835	2942.28			3.835	4475.73	3.835	3194.48			3.835	3298.42	3.835	4496.18
3.9	4396.02	3.9	4093.02	3.9	3673.17	3.9	4765.92	3.9	3925.28	3.9	4098.18	3.9	4474.33	3.9	3668.01			3.9	3725.86																	3.9	2864.49			3.9	4400.76	3.9	3205.24			3.9	3322.85	3.9	4360.6
3.965	4318.78	3.965	3944.31	3.965	3632.84	3.965	4608.59	3.965	3859.56	3.965	4090.46	3.965	4454.72	3.965	3593.55			3.965	3624.28																	3.965	2855.8			3.965	4379.22	3.965	3210.39			3.965	3363.86	3.965	4254.61
4.03	4345.14	4.03	3734.91	4.03	3676.67	4.03	4588.52	4.03	3656.16	4.03	4029.49	4.03	4503.65	4.03	3510.36			4.03	3620.27																					4.03	4254.69	4.03	3269.21			4.03	3340.5	4.03	4331.21
4.095	4291.65			4.095	3652.61	4.095	4237.44	4.095	3851.5	4.095	3956.93	4.095	4410.38	4.095	3541.29			4.095	3478.06																					4.095	4178.35	4.095	3223.05			4.095	3277.45	4.095	4289.4
4.16	4354.26			4.16	3660.67	4.16	4105.38	4.16	4045.12	4.16	4059.31	4.16	4569.75	4.16	3461			4.16	3469.09																					4.16	4213.37	4.16	3227			4.16	3196.67	4.16	4137.59
4.225	4375.71			4.225	3484.39	4.225	3976.25	4.225	3829.92	4.225	3887.36	4.225	4616.12	4.225	3327.61																									4.225	4067.79	4.225	3256.09			4.225	3191.15	4.225	4124.75
4.29	4178.38			4.29	3259.25	4.29	3979.92	4.29	3763.27	4.29	3861.44	4.29	4481.75	4.29	3224.89																									4.29	4181.08	4.29	3267.23			4.29	3186.32	4.29	4186.78
4.355	4307.07			4.355	3149.55			4.355	3956.28	4.355	3754.67	4.355	4462.97	4.355	3110.44																									4.355	4092.45	4.355	3262.01			4.355	3096.52	4.355	4129.61
4.42	4332.74			4.42	3198.72			4.42	3852.52	4.42	3745.47	4.42	4513.28	4.42	3035.33																									4.42	4120.29	4.42	3292.25					4.42	4051.14
4.485	4181.45			4.485	2933.81			4.485	3830.25	4.485	3735.52	4.485	4377.26																											4.485	4128.03	4.485	3355.49					4.485	3982.5
4.55	4232.05			4.55	3037			4.55	4024.32	4.55	3640.25	4.55	4412.44																											4.55	4050.91	4.55	3332.78					4.55	4036.67
4.615	4405.55			4.615	2813.08			4.615	3942.62	4.615	3567.87	4.615	4278.39																											4.615	4142	4.615	3408.01					4.615	3978.56
4.68	4373.41			4.68	2764.94			4.68	3839.32	4.68	3584.72	4.68	4298.27																											4.68	4094.67	4.68	3391.86					4.68	4083.13
4.745	4299.21							4.745	3985.76	4.745	3611.74	4.745	4117.91																											4.745	4081.57	4.745	3430.02					4.745	4026.85
4.81	4305.17							4.81	3950.76	4.81	3598.07	4.81	4128.02																											4.81	4097.62	4.81	3313.54					4.81	4065.71
4.875	4353.19							4.875	4138	4.875	3480.48	4.875	4051.83																											4.875	4136.24	4.875	3311.21					4.875	4104.95
								4.94	3994.71	4.94	3323.15	4.94	4090.83																											4.94	4231.44	4.94	3232.39					4.94	4075.52
								5.005	3947.49	5.005	3263.43	5.005	3968.08																											5.005	4273.94	5.005	3183.9					5.005	4170.39
								5.07	4045.65	5.07	3162.36	5.07	4015																											5.07	4308.69	5.07	3175.5					5.07	4071.79
								5.135	3984.33	5.135	3203.12	5.135	3930.92																											5.135	4342.78	5.135	3182					5.135	4009.91
								5.2	3896.47	5.2	3085.27	5.2	4042.84																											5.2	4407.29	5.2	3216.35					5.2	3977.26
								5.265	4009.99	5.265	3040.2																													5.265	4407.56	5.265	3199.63					5.265	3991.49
								5.33	4000.38																															5.33	4387.43	5.33	3172.72					5.33	3959.21
								5.395	4079.2																															5.395	4419.31	5.395	3221.01					5.395	3957.78
								5.46	3987.19																															5.46	4387.28	5.46	3201.24					5.46	3870.96
								5.525	3864.95																															5.525	4501.29	5.525	3256.53
								5.59	3951.12																															5.59	4231.44	5.59	3152.6
								5.655	3903.82																															5.655	4111.4	5.655	2991.28
								5.72	3773.8																															5.72	4089.46
																																								5.785	4092.06
																																								5.85	4057.89
																																								5.915	3976.6
																																								5.98	4012.53
																																								6.045	3952.72
																																								6.11	3820.81
																																								6.175	3764.45
																																								6.24	3611.71
AM480
X0	Y0	X1	Y1	X2	Y2	X3	Y3	X4	Y4	X5	Y5	X6	Y6	X7	Y7	X8	Y8	X9	Y9	X10	Y10	X11	Y11	X12	Y12	X13	Y13	X14	Y14	X15	Y15	X16	Y16	X17	Y17	X18	Y18	X19	Y19	X20	Y20	X21	Y21	X22	Y22	X23	Y23	X24	Y24
0	985.819	0	730.344	0	532.497	0	876	0	684.4	0	709.8	0	926.011	0	1099.61	0	519.337	0	576.339	0	958.497	0	637.898	0	647.331	0	523.646	0	1077.87	0	670	0	1037.54	0	936.441	0	975.669	0	841.2	0	586.986	0	1001.13	0	512.756	0	1022.62	0	503.2
0.065	1034.06	0.065	757.422	0.065	565.983	0.065	908.757	0.065	714.594	0.065	699.137	0.065	997.867	0.065	1169.91	0.065	550.588	0.065	557.898	0.065	966.535	0.065	731.206	0.065	717.236	0.065	568.863	0.065	1037.93	0.065	823.306	0.065	1077.06	0.065	994.01	0.065	974.997	0.065	883.857	0.065	656.328	0.065	1032.94	0.065	517.449	0.065	1084.11	0.065	543.945
0.13	1111.78	0.13	763.888	0.13	617.705	0.13	943	0.13	762.892	0.13	792.434	0.13	1062.84	0.13	1167.78	0.13	607.317	0.13	581.898	0.13	974.84	0.13	830.708	0.13	785.406	0.13	650.277	0.13	951.148	0.13	893.306	0.13	1124.04	0.13	1071.23	0.13	988.065	0.13	941.902	0.13	761.939	0.13	1072.93	0.13	545.144	0.13	988.124	0.13	645.898
0.195	1133.09	0.195	822.572	0.195	642.257	0.195	1008.09	0.195	793.469	0.195	804.521	0.195	1180.98	0.195	1136.66	0.195	625.76	0.195	603.277	0.195	950.937	0.195	963.731	0.195	862.96	0.195	687.539	0.195	935.743	0.195	1013.37	0.195	1171.47	0.195	1104.64	0.195	988.06	0.195	1020.62	0.195	827.051	0.195	1079.73	0.195	589.019	0.195	936.673	0.195	717.62
0.26	1175.68	0.26	849.902	0.26	681.674	0.26	1113.28	0.26	828.858	0.26	879.137	0.26	1312.57	0.26	1093.78	0.26	724.129	0.26	637.515	0.26	1022.95	0.26	976.268	0.26	944.723	0.26	794.585	0.26	953.472	0.26	1001.63	0.26	1123.68	0.26	1134.02	0.26	1056.97	0.26	1112.02	0.26	923.967	0.26	1129.41	0.26	622.557	0.26	880.746	0.26	785.22
0.325	1238.07	0.325	899.964	0.325	723.117	0.325	1119.28	0.325	849.947	0.325	1039.98	0.325	1399.17	0.325	1033.61	0.325	782.957	0.325	675.819	0.325	1022.39	0.325	1035.07	0.325	1043.13	0.325	869.556	0.325	944.676	0.325	981.267	0.325	1164.75	0.325	1131.43	0.325	1048.89	0.325	1211.52	0.325	951.498	0.325	1122.79	0.325	691.906	0.325	810.866	0.325	914.612
0.39	1297.92	0.39	893.466	0.39	778.281	0.39	1206.37	0.39	886.547	0.39	1050.03	0.39	1481.64	0.39	1061.28	0.39	901.595	0.39	717.186	0.39	1021.77	0.39	1031.4	0.39	1110.19	0.39	923.297	0.39	887.184	0.39	1046.93	0.39	1157.29	0.39	1119.69	0.39	1105.79	0.39	1256.84	0.39	974.614	0.39	1167.15	0.39	793.633	0.39	795.166	0.39	964.488
0.455	1362.99	0.455	925.194	0.455	836.059	0.455	1217.31	0.455	893.06	0.455	1065.32	0.455	1621.71	0.455	1160.41	0.455	942.359	0.455	760.916	0.455	1054.33	0.455	1020.42	0.455	1145.02	0.455	945.16	0.455	983.112	0.455	1058.35	0.455	1142.42	0.455	1065.06	0.455	1160.41	0.455	1330.9	0.455	996.728	0.455	1199.07	0.455	833.773	0.455	781.372	0.455	1035.9
0.52	1348.29	0.52	949.188	0.52	877.18	0.52	1362.41	0.52	952.488	0.52	1138.2	0.52	1712.09	0.52	1162.88	0.52	995.663	0.52	816.154	0.52	1107.52	0.52	1090.26	0.52	1166.88	0.52	1059.01	0.52	1017.63	0.52	1068.94	0.52	1155.03	0.52	1054.79	0.52	1237.01	0.52	1407.53	0.52	1036.85	0.52	1215.54	0.52	952.045	0.52	743.784	0.52	1048.95
0.585	1362.15	0.585	973.762	0.585	941.247	0.585	1356.99	0.585	940.084	0.585	1117.74	0.585	1788.52	0.585	1199.64	0.585	1034.87	0.585	859.666	0.585	1128.5	0.585	1077.89	0.585	1241.13	0.585	1021.13	0.585	1001.04	0.585	1054.69	0.585	1189.05	0.585	1046.93	0.585	1274.61	0.585	1521.97	0.585	1094.35	0.585	1256.15	0.585	931.649	0.585	792.376	0.585	1087.24
0.65	1383.09	0.65	970.495	0.65	996.15	0.65	1356.18	0.65	982.529	0.65	1130.89	0.65	1810.92	0.65	1237.55	0.65	1029.1	0.65	899.758	0.65	1151.95	0.65	1115.54	0.65	1273.44	0.65	1083.34	0.65	931.27	0.65	1085.79	0.65	1155.07	0.65	1019.04	0.65	1290.08	0.65	1572.44	0.65	1115.02	0.65	1289.11	0.65	1027.15	0.65	816.086	0.65	1152.01
0.715	1367.11	0.715	979.178	0.715	1014.24	0.715	1330.8	0.715	969.019	0.715	1182.11	0.715	1804.96	0.715	1279.71	0.715	1097.81	0.715	847.332	0.715	1177.13	0.715	1131.51	0.715	1266.56	0.715	1088.71	0.715	1043.55	0.715	1086.79	0.715	1151.26	0.715	1035.34	0.715	1328.3	0.715	1588.32	0.715	1169.45	0.715	1332.59	0.715	1047.67	0.715	793.725	0.715	1138.73
0.78	1424.17	0.78	1003.08	0.78	1026.86	0.78	1370.22	0.78	1016.79	0.78	1263.1	0.78	1806.81	0.78	1368.35	0.78	1127.29	0.78	857.878	0.78	1184.41	0.78	1131.33	0.78	1270	0.78	1106.69	0.78	1095.86	0.78	1099.09	0.78	1107.06	0.78	1065.98	0.78	1357.87	0.78	1561.81	0.78	1142.98	0.78	1389.88	0.78	1108.34	0.78	850.143	0.78	1169.33
0.845	1416.4	0.845	1026.65	0.845	1020.63	0.845	1405.52	0.845	1000.16	0.845	1207.49	0.845	1833.09	0.845	1401.99	0.845	1189.13	0.845	838.329	0.845	1214.8	0.845	1202.4	0.845	1299.81	0.845	1133.98	0.845	1170.57	0.845	1081.34	0.845	1178.9	0.845	1045.93	0.845	1383.86	0.845	1587.01	0.845	1153.16	0.845	1527.19	0.845	1144.85	0.845	893.654	0.845	1250.49
0.91	1389.54	0.91	1026.37	0.91	1033.63	0.91	1428.18	0.91	987.829	0.91	1244.43	0.91	1814.77	0.91	1447.33	0.91	1209.75	0.91	878.037	0.91	1221.2	0.91	1222.48	0.91	1326.68	0.91	1122.3	0.91	1170.39	0.91	1096.48	0.91	1147.57	0.91	1081.88	0.91	1414.22	0.91	1585.46	0.91	1197.85	0.91	1597.59	0.91	1192.03	0.91	962.813	0.91	1265.2
0.975	1392.9	0.975	1073.16	0.975	1066.42	0.975	1416.83	0.975	981.489	0.975	1287.11	0.975	1801.89	0.975	1437.12	0.975	1246.98	0.975	867.99	0.975	1266.63	0.975	1237.02	0.975	1342.9	0.975	1195.33	0.975	1264.67	0.975	1095.59	0.975	1159.39	0.975	1084.84	0.975	1437.88	0.975	1632.2	0.975	1218.47	0.975	1674.61	0.975	1265.74	0.975	981.366	0.975	1284.18
1.04	1401.91	1.04	1076.29	1.04	1063.82	1.04	1408.36	1.04	991.844	1.04	1304.75	1.04	1777.17	1.04	1491.56	1.04	1317.73	1.04	867.48	1.04	1286.21	1.04	1228.11	1.04	1350.81	1.04	1252.04	1.04	1283.94	1.04	1140.02	1.04	1169.79	1.04	1115.91	1.04	1484.88	1.04	1657.93	1.04	1229.08	1.04	1778.66	1.04	1303.54	1.04	1042.74	1.04	1256.55
1.105	1408.93	1.105	1160.19	1.105	1069.76	1.105	1440.42	1.105	1015.91	1.105	1300.86	1.105	1811.74	1.105	1458.56	1.105	1404.7	1.105	896.264	1.105	1341.27	1.105	1226.34	1.105	1362.19	1.105	1230.15	1.105	1310.83	1.105	1159.03	1.105	1210.54	1.105	1117.33	1.105	1531.29	1.105	1797.46	1.105	1194.65	1.105	1934.96	1.105	1330.38	1.105	1085.67	1.105	1261.32
1.17	1436.07	1.17	1133.46	1.17	1103.69	1.17	1434.07	1.17	1020.9	1.17	1305.41	1.17	1801.98	1.17	1473.72	1.17	1419.96	1.17	951.021	1.17	1332.45	1.17	1222.41	1.17	1356.22	1.17	1299.15	1.17	1321.15	1.17	1168.79	1.17	1232.14	1.17	1048.03	1.17	1597.72	1.17	1830.48	1.17	1191.43	1.17	2060.68	1.17	1352.76	1.17	1096.23	1.17	1250.67
1.235	1433.53	1.235	1143.29	1.235	1103.05	1.235	1438.01	1.235	1006	1.235	1316.35	1.235	1747.83	1.235	1460.26	1.235	1441.39	1.235	957.199	1.235	1370.6	1.235	1185.31	1.235	1390.79	1.235	1301.07	1.235	1320.42	1.235	1157.34	1.235	1257.71	1.235	1018.12	1.235	1669.98	1.235	1877.16	1.235	1199.83	1.235	2128.18	1.235	1391.22	1.235	1153.62	1.235	1277.91
1.3	1468.69	1.3	1188.7	1.3	1078.8	1.3	1451.56	1.3	1055.23	1.3	1306.31	1.3	1812.23	1.3	1452.94	1.3	1431.58	1.3	960.701	1.3	1414.99	1.3	1194.75	1.3	1427.5	1.3	1316.4	1.3	1348.26	1.3	1128.58	1.3	1235.74	1.3	1094.46	1.3	1708.77	1.3	1835.38	1.3	1193.38	1.3	2160.61	1.3	1425.97	1.3	1160.96	1.3	1295.76
1.365	1514.24	1.365	1175.72	1.365	1059.09	1.365	1520.5	1.365	1075.53	1.365	1294.36	1.365	1834.63	1.365	1436.76	1.365	1445.09	1.365	991.925	1.365	1479.85	1.365	1209.81	1.365	1440.26	1.365	1316.34	1.365	1343.65	1.365	1187.09	1.365	1238.74	1.365	1061.86	1.365	1740.35	1.365	1825.63	1.365	1213.95	1.365	2130.97	1.365	1425.24	1.365	1172.28	1.365	1237.63
1.43	1550.91	1.43	1247.85	1.43	1089.3	1.43	1516.47	1.43	1140.89	1.43	1320.19	1.43	1828.22	1.43	1445.39	1.43	1437.47	1.43	983.06	1.43	1611.34	1.43	1279.06	1.43	1441.97	1.43	1351.67	1.43	1384.79	1.43	1208.18	1.43	1214.97	1.43	1047.44	1.43	1752.26	1.43	1828.52	1.43	1197.13	1.43	2088.88	1.43	1428.27	1.43	1207.11	1.43	1242.77
1.495	1516.64	1.495	1294.71	1.495	1100.26	1.495	1534.26	1.495	1170.91	1.495	1337.29	1.495	1886.58	1.495	1386.82	1.495	1446.18	1.495	1020.17	1.495	1602.46	1.495	1326.45	1.495	1423.73	1.495	1378.53	1.495	1417.9	1.495	1219.41	1.495	1202.26	1.495	1081.54	1.495	1741	1.495	1786.4	1.495	1172.38	1.495	2038.77	1.495	1423.31	1.495	1190.07	1.495	1277.2
1.56	1584.74	1.56	1364.68	1.56	1115.49	1.56	1569.1	1.56	1217.47	1.56	1326.18	1.56	1901.6	1.56	1420.31	1.56	1449.89	1.56	997.729	1.56	1707.59	1.56	1386.11	1.56	1500.28	1.56	1335.3	1.56	1453.76	1.56	1263.83	1.56	1188.95	1.56	1074.7	1.56	1706.43	1.56	1746.04	1.56	1180	1.56	1953.26	1.56	1414.76	1.56	1200.46	1.56	1251.94
1.625	1599.81	1.625	1465.24	1.625	1155.5	1.625	1543.78	1.625	1280.47	1.625	1373.19	1.625	1854.95	1.625	1401.29	1.625	1443.31	1.625	1045.03	1.625	1722.93	1.625	1440.54	1.625	1505.57	1.625	1333.52	1.625	1476.67	1.625	1265.96	1.625	1177.36	1.625	1113.59	1.625	1621.36	1.625	1773.74	1.625	1204.67	1.625	1882.63	1.625	1449.81	1.625	1206.66	1.625	1213.56
1.69	1590.51	1.69	1519.49	1.69	1209.45	1.69	1557.28	1.69	1278.94	1.69	1390.5	1.69	1827.81	1.69	1348.28	1.69	1417.35	1.69	1102.28	1.69	1746.96	1.69	1483.86	1.69	1474.42	1.69	1350.56	1.69	1490.99	1.69	1280.18	1.69	1178.39	1.69	1143.89	1.69	1547.2	1.69	1831.88	1.69	1261.35	1.69	1749.19	1.69	1468.74	1.69	1216.81	1.69	1192.53
1.755	1631.19	1.755	1576.3	1.755	1256.45	1.755	1610.62	1.755	1338.77	1.755	1411.82	1.755	1825.94	1.755	1346.74	1.755	1449.96	1.755	1185.41	1.755	1777.19	1.755	1623.48	1.755	1559.49	1.755	1357.09	1.755	1524.46	1.755	1335.59	1.755	1139.23	1.755	1170.35	1.755	1461.18	1.755	1996.64	1.755	1251.78	1.755	1683.85	1.755	1479.68	1.755	1260.43	1.755	1148.78
1.82	1695.89	1.82	1668.24	1.82	1303.31	1.82	1622.26	1.82	1442.4	1.82	1402.54	1.82	1860.1	1.82	1315.66	1.82	1439.56	1.82	1246.15	1.82	1750.24	1.82	1544.36	1.82	1473.24	1.82	1354.45	1.82	1495.69	1.82	1388.6	1.82	1131.82	1.82	1230.52	1.82	1343.53	1.82	2002.46	1.82	1290.34	1.82	1529.92	1.82	1508.63	1.82	1287.48	1.82	1159.7
1.885	1780.64	1.885	1763.32	1.885	1392.5	1.885	1658.49	1.885	1560.1	1.885	1464.49	1.885	1881.84	1.885	1328.33	1.885	1414.98	1.885	1310.77	1.885	1830.25	1.885	1612.07	1.885	1431.87	1.885	1368.63	1.885	1508.84	1.885	1430.72	1.885	1130.56	1.885	1326.31	1.885	1265.02	1.885	2097.27	1.885	1314.93	1.885	1490.06	1.885	1545.28	1.885	1272.5	1.885	1145.05
1.95	1950.45	1.95	1881.97	1.95	1474.23	1.95	1746.53	1.95	1679.53	1.95	1496.16	1.95	1914.33	1.95	1332.2	1.95	1384.39	1.95	1395.61	1.95	1905.41	1.95	1635.53	1.95	1367.29	1.95	1360.09	1.95	1533.45	1.95	1458.48	1.95	1137.61	1.95	1386.12	1.95	1245.75	1.95	2192.32	1.95	1308	1.95	1394.93	1.95	1567.48	1.95	1220.57	1.95	1124.02
2.015	2171.97	2.015	1869.39	2.015	1501.59	2.015	1835.42	2.015	1759.91	2.015	1528.54	2.015	1884.52	2.015	1327.15	2.015	1309.64	2.015	1476.75	2.015	1952.79	2.015	1627.65	2.015	1426.9	2.015	1379.71	2.015	1521.14	2.015	1525.11	2.015	1146.74	2.015	1481.44	2.015	1196.82	2.015	2181.39	2.015	1300.46	2.015	1304.79	2.015	1592.88	2.015	1175	2.015	1131.86
2.08	2354.38	2.08	1933.98	2.08	1637.75	2.08	1916.37	2.08	1774.16	2.08	1529.24	2.08	1872.77	2.08	1269.94	2.08	1315.2	2.08	1552.67	2.08	2002.78	2.08	1648.57	2.08	1406.08	2.08	1408.09	2.08	1541.97	2.08	1575.66	2.08	1134.92	2.08	1505.32	2.08	1134.92	2.08	2107.42	2.08	1307.95	2.08	1282.27	2.08	1644.87	2.08	1154.36	2.08	1091.16
2.145	2311.16	2.145	1872.59	2.145	1697.46	2.145	2030.12	2.145	1824.97	2.145	1539.72	2.145	1875.64	2.145	1316.26	2.145	1252.16	2.145	1647.43	2.145	2183.94	2.145	1665.45	2.145	1377.38	2.145	1415.86	2.145	1546.79	2.145	1653.38	2.145	1148.94	2.145	1631.32	2.145	1078.11	2.145	2094.94	2.145	1272.63	2.145	1238.16	2.145	1680.74	2.145	1125.87	2.145	1112.58
2.21	2317.14	2.21	1840.47	2.21	1766.07	2.21	2162.57	2.21	1830.05	2.21	1519.2	2.21	1855.44	2.21	1288.42	2.21	1251.76	2.21	1767.18	2.21	2390.99	2.21	1704.71	2.21	1334.77	2.21	1420.97	2.21	1606.04	2.21	1689.4	2.21	1135.71	2.21	1703.28	2.21	1009.84	2.21	1994.63	2.21	1327.62	2.21	1195.21	2.21	1649.52	2.21	1079.94	2.21	1107.67
2.275	2230.33	2.275	1720.55	2.275	1791.43	2.275	2291.77	2.275	1849.8	2.275	1502.83	2.275	1838.55	2.275	1274.56	2.275	1176.01	2.275	1860.36	2.275	2556.48	2.275	1726.07	2.275	1267.55	2.275	1406.37	2.275	1719.23	2.275	1788.21	2.275	1181.82	2.275	1830.43	2.275	930.948	2.275	1919.12	2.275	1387.44	2.275	1206.22	2.275	1669.46	2.275	1070.97	2.275	1119.77
2.34	2151.89	2.34	1576.12	2.34	1872.21	2.34	2451.52	2.34	1775.75	2.34	1442.21	2.34	1849.93	2.34	1304.23	2.34	1188.21	2.34	1867.18	2.34	2638.5	2.34	1897.2	2.34	1125.66	2.34	1435.22	2.34	1837.66	2.34	1860.39	2.34	1159.92	2.34	1922.19	2.34	845.119	2.34	1845.01	2.34	1587.7	2.34	1155.14	2.34	1681.93	2.34	1040.02	2.34	1043.04
2.405	1975.02	2.405	1469.4	2.405	1892.78	2.405	2288.83	2.405	1613.24	2.405	1394.33	2.405	1854.26	2.405	1252.28	2.405	1116.23	2.405	1802.91	2.405	2497.25	2.405	2132.54	2.405	1171.16	2.405	1421.07	2.405	1938.04	2.405	1892.37	2.405	1155.61	2.405	1894.47	2.405	727.642	2.405	1745.85	2.405	1735.41	2.405	1153.44	2.405	1701.51	2.405	1001.5	2.405	1029.39
2.47	1924.48	2.47	1375.59	2.47	1850.82	2.47	2333.1	2.47	1499.03	2.47	1394.64	2.47	1829.45	2.47	1270.14	2.47	1099.55	2.47	1682.69	2.47	2436.39	2.47	2138.69	2.47	1079.81	2.47	1376	2.47	2048.86	2.47	1899.74	2.47	1146.27	2.47	1955.32	2.47	728.015	2.47	1577.01	2.47	1880.01	2.47	1163.83	2.47	1691.8	2.47	951.249	2.47	954.463
2.535	1820.82	2.535	1282.06	2.535	1749.37	2.535	2296.76	2.535	1365.93	2.535	1374.19	2.535	1814.89	2.535	1266.25	2.535	1049.04	2.535	1577.27	2.535	2252.49	2.535	2236.41	2.535	994.396	2.535	1345.89	2.535	2028.21	2.535	1905.3	2.535	1183.52	2.535	1902.72	2.535	715.837	2.535	1540.61	2.535	1911.04	2.535	1099.62	2.535	1644.39	2.535	892.048	2.535	905.313
2.6	1738.49	2.6	1212.38	2.6	1601.57	2.6	2125.71	2.6	1288.16	2.6	1334.99	2.6	1894.68	2.6	1268.84	2.6	1043.32	2.6	1467.29	2.6	2103.8	2.6	2299.09	2.6	1032	2.6	1315.27	2.6	2000.7	2.6	1811.64	2.6	1172.58	2.6	1892.73	2.6	602.862	2.6	1692.86	2.6	1809.17	2.6	1042.89	2.6	1641.64	2.6	861.863	2.6	842.096
2.665	1643.64	2.665	1154.57	2.665	1494.84	2.665	1951.57	2.665	1273.75	2.665	1386.93	2.665	1843.38	2.665	1236.74	2.665	967.777	2.665	1358.48	2.665	1922.32	2.665	2136.22	2.665	963.063	2.665	1312.83	2.665	1845.47	2.665	1805.7	2.665	1234.6	2.665	1733.53	2.665	595.971	2.665	1530.99	2.665	1726.51	2.665	944.303	2.665	1604.07	2.665	843.431	2.665	788.455
2.73	1642.51	2.73	1066.73	2.73	1420.15	2.73	1779.64	2.73	1204.25	2.73	1389.6	2.73	1938.94	2.73	1291.94	2.73	946.154	2.73	1280.64	2.73	1806.99	2.73	1899.12	2.73	825.699	2.73	1275.51	2.73	1698.71	2.73	1774.34	2.73	1264.2	2.73	1686.49	2.73	531.303	2.73	1430.85	2.73	1511.7			2.73	1539.32	2.73	777.208	2.73	679.422
2.795	1647.29	2.795	1064.55	2.795	1342.08	2.795	1737.39	2.795	1210.56	2.795	1402.22	2.795	1976.67	2.795	1342.78	2.795	890.118	2.795	1276.39	2.795	1718.44	2.795	1651.39	2.795	727.339	2.795	1262.5	2.795	1491.51	2.795	1757.32	2.795	1246.99	2.795	1684.18	2.795	485.911	2.795	1526.87	2.795	1438.21			2.795	1527.32	2.795	790.261	2.795	627.327
2.86	1630.91	2.86	1067.14	2.86	1221.17	2.86	1642.26	2.86	1197.4	2.86	1474.05	2.86	2069.89	2.86	1349.26	2.86	881.691	2.86	1133.55	2.86	1602.43	2.86	1523.18			2.86	1244.26	2.86	1416.84	2.86	1713.78	2.86	1246.34	2.86	1508.89			2.86	1394.88	2.86	1375.12			2.86	1494.34	2.86	825.001	2.86	544.699
2.925	1613.27	2.925	1066.36	2.925	1190.03	2.925	1665.16	2.925	1217.12	2.925	1596.82	2.925	2248.51	2.925	1407.18	2.925	854.938	2.925	1071.86	2.925	1552.83	2.925	1503.57			2.925	1288.97	2.925	1397.72	2.925	1661.09	2.925	1271.59	2.925	1518.31			2.925	1245.23	2.925	1348.86			2.925	1457.89	2.925	776.091
2.99	1579.78	2.99	1013.14	2.99	1116	2.99	1668.58	2.99	1189.43	2.99	1665.09	2.99	2429.82	2.99	1478.75			2.99	1075.15	2.99	1486.02	2.99	1474.9			2.99	1223.93	2.99	1371.92	2.99	1621.18	2.99	1239.02	2.99	1419.85			2.99	1354.86	2.99	1297.39			2.99	1417.9	2.99	752.451
3.055	1604.93	3.055	951.834	3.055	1132.57	3.055	1639.11	3.055	1120.52	3.055	1625.3	3.055	2394.78	3.055	1688.49			3.055	1008.05	3.055	1404.1	3.055	1366.23			3.055	1123.59	3.055	1312.95	3.055	1573.35	3.055	1238.17	3.055	1389.85			3.055	1194.2	3.055	1313.52			3.055	1352.66
3.12	1588.81	3.12	914.908	3.12	1066.53	3.12	1621.64	3.12	1166.19	3.12	1532.22	3.12	2182.63	3.12	1776.23			3.12	957.414	3.12	1355.23	3.12	1378.18			3.12	1039.46	3.12	1282.83	3.12	1487.54	3.12	1236.3	3.12	1319.11			3.12	1252.85	3.12	1309.26			3.12	1277.03
3.185	1572.6	3.185	885.691	3.185	1015.32	3.185	1599.75	3.185	1177.07	3.185	1556.16	3.185	2144.45	3.185	2093.98			3.185	938.411	3.185	1314.25	3.185	1351.06			3.185	924.504	3.185	1288.65	3.185	1416.99	3.185	1194.94	3.185	1340.48			3.185	1131.46	3.185	1283.32			3.185	1231.64
3.25	1579.88	3.25	844.835	3.25	1006.7	3.25	1582.68	3.25	1127.15	3.25	1563.45	3.25	2005.76	3.25	2350.8			3.25	954.862	3.25	1258.83	3.25	1247					3.25	1272.39	3.25	1344.13	3.25	1146.11	3.25	1286.54			3.25	1210.37	3.25	1288.89			3.25	1203.69
3.315	1534.45	3.315	797.356	3.315	978.432	3.315	1611.02	3.315	1150.73	3.315	1426.43	3.315	1992.12	3.315	2458.88			3.315	925.762	3.315	1241.93	3.315	1237.56					3.315	1230.32	3.315	1291.53	3.315	1119.08	3.315	1232.86					3.315	1312.35			3.315	1164.04
3.38	1523.6	3.38	758.515	3.38	994.124	3.38	1561.82	3.38	1148.5	3.38	1472.65	3.38	1875.34	3.38	2440.69			3.38	926.626	3.38	1165.6	3.38	1241.22					3.38	1219.45	3.38	1311.54	3.38	1074.28	3.38	1208.7					3.38	1311.21			3.38	1113.83
3.445	1498.44	3.445	776.779	3.445	968.157	3.445	1502.39	3.445	1090.76	3.445	1427.22	3.445	1683.44	3.445	2268.33			3.445	866.263	3.445	1125.69	3.445	1178.14					3.445	1233.26	3.445	1269.49	3.445	1087.09	3.445	1154.27					3.445	1290.52			3.445	1059.62
3.51	1503.32	3.51	813.819	3.51	925.3	3.51	1551.75	3.51	1147.83	3.51	1452.76	3.51	1543.53	3.51	2149.84			3.51	841.662	3.51	1102.79	3.51	1197.45					3.51	1236.25	3.51	1252.83	3.51	1139.41	3.51	1125.6					3.51	1277.08			3.51	1010.08
3.575	1458.58	3.575	828.045	3.575	883.89	3.575	1502.1	3.575	1080.06	3.575	1419.13	3.575	1586.69	3.575	1877.57			3.575	827.32	3.575	1072.05	3.575	1117.64					3.575	1197.56	3.575	1249.05	3.575	1183.81	3.575	1090.84					3.575	1291.9			3.575	923.861
3.64	1417.26	3.64	890.35	3.64	866.264	3.64	1504.78	3.64	1078.78	3.64	1386.9	3.64	1557.96	3.64	1594.28			3.64	796.214	3.64	1054.63	3.64	1147.17					3.64	1186.41	3.64	1250.88	3.64	1155.2	3.64	1077.95					3.64	1254.4			3.64	845.449
3.705	1461.2			3.705	864.797	3.705	1502.66	3.705	1034.54	3.705	1444.27	3.705	1479.4	3.705	1490.91			3.705	790.873	3.705	1056.63	3.705	1122.2					3.705	1205.69	3.705	1195.14	3.705	1160.72	3.705	1121.77					3.705	1276.11
3.77	1350.91			3.77	851.483	3.77	1456.56	3.77	1018.82	3.77	1365.71	3.77	1417.48	3.77	1483.56			3.77	778.396	3.77	1042.04	3.77	1119.06					3.77	1203.99	3.77	1172.17	3.77	1201.61	3.77	1080.97					3.77	1277.58
3.835	1377.34			3.835	863.732	3.835	1416.88	3.835	983.072	3.835	1365.55	3.835	1524.84	3.835	1402.25			3.835	771.767	3.835	972.303	3.835	1126.34					3.835	1205.73	3.835	1120.77	3.835	1156.13	3.835	1017.69					3.835	1261.56
3.9	1297.48			3.9	837.074	3.9	1461.48			3.9	1376.7	3.9	1451.75	3.9	1351.44			3.9	689.693	3.9	930.54	3.9	1064.73					3.9	1174.8	3.9	1100.77	3.9	1154.66	3.9	965.194					3.9	1262.53
3.965	1148.98					3.965	1349.7			3.965	1371.07	3.965	1533.4	3.965	1329.52			3.965	684.573	3.965	840.335	3.965	1048.98					3.965	1186.96	3.965	1094.14	3.965	1098.34	3.965	918.96					3.965	1258.11
4.03	1005.06					4.03	1377.81			4.03	1358.31	4.03	1658.78	4.03	1262.05			4.03	705.626	4.03	755.393	4.03	1084.41					4.03	1184.21	4.03	1122.15	4.03	1087.69	4.03	802.402					4.03	1229.2
4.095	1111.07					4.095	1296.17			4.095	1360.71	4.095	1628.08	4.095	1221.71			4.095	692.727			4.095	1035.35					4.095	1186.77	4.095	1102.67	4.095	1056.05	4.095	819.663					4.095	1258.67
4.16	946.241					4.16	1146.2			4.16	1315.02	4.16	1671.23	4.16	1176.33			4.16	632.688			4.16	1043.04					4.16	1166.4	4.16	1099.85	4.16	1071.28	4.16	748.926					4.16	1228.9
4.225	814.122					4.225	988.329			4.225	1343.8	4.225	1694.47	4.225	1185.27							4.225	983.711					4.225	1136.45	4.225	1087.31	4.225	1033.96	4.225	757.649					4.225	1232.11
						4.29	890.2			4.29	1280.01	4.29	1593.45	4.29	1149.07							4.29	935.989					4.29	1123.19	4.29	1083.14	4.29	981.586	4.29	690.751					4.29	1225.87
										4.355	1255.62	4.355	1541.14	4.355	1174.79							4.355	871.796					4.355	1073.95	4.355	1043.24	4.355	986.357	4.355	732.811					4.355	1160.68
										4.42	1279.21	4.42	1590.43	4.42	1181.31							4.42	876.572					4.42	1054.24	4.42	1052.99	4.42	934.039	4.42	631.015					4.42	1115.28
										4.485	1230.42	4.485	1525.35	4.485	1173.53							4.485	860.879					4.485	1016.93	4.485	1012.34	4.485	910.905							4.485	1082.94
										4.55	1205.57	4.55	1549.01	4.55	1168.46							4.55	812.696							4.55	917.947	4.55	898.058
										4.615	1216.57	4.615	1546.19	4.615	1149.38							4.615	778.87									4.615	825.061
										4.68	1178.68	4.68	1568.44	4.68	1173.3							4.68	773.995									4.68	771.069
										4.745	1112.48	4.745	1626.11	4.745	1161.34							4.745	711.943
										4.81	1086.47	4.81	1528.03	4.81	1137.7							4.81	678.785
										4.875	1142.97	4.875	1543.85	4.875	1197.66							4.875	585.472
										4.94	1157.99	4.94	1493.91	4.94	1205.59							4.94	584.371
										5.005	1139.34	5.005	1430.89	5.005	1167.9							5.005	530.098
										5.07	1010.41	5.07	1330.68	5.07	1190.17
										5.135	971.249	5.135	1224.44	5.135	1126.83
										5.2	1000.09	5.2	1144.64	5.2	1136.53
										5.265	990.965	5.265	1069.85	5.265	1086
										5.33	902.699	5.33	1033.41
										5.395	794.697	5.395	985.341
										5.46	860.153	5.46	943.238
										5.525	766.634	5.525	927.276
												5.59	956.731
												5.655	849.976
												5.72	745.742
												5.785	659.642
												5.85	580.012
AZ127
X0	Y0	X1	Y1	X2	Y2	X3	Y3	X4	Y4	X5	Y5	X6	Y6	X7	Y7	X8	Y8	X9	Y9	X10	Y10	X11	Y11	X12	Y12	X13	Y13	X14	Y14	X15	Y15	X16	Y16	X17	Y17	X18	Y18	X19	Y19	X20	Y20	X21	Y21	X22	Y22	X23	Y23	X24	Y24
0	4351.88	0	2941.93	0	5247.01	0	3996.77	0	3000.82	0	3145.24	0	3296.8	0	3178.71	0	3802	0	4909.25	0	4627.4	0	3778.72	0	3646.69	0	2945.84	0	3625.2	0	3953.47	0	4212.4	0	4559.19	0	4699.86	0	2894.95	0	3536.61	0	3448.62	0	4345.8	0	5312.6	0	3058.8
0.065	4685.17	0.065	3144.1	0.065	5368.73	0.065	4151.01	0.065	3359.55	0.065	3431.11	0.065	3391.8	0.065	3420.9	0.065	3959.64	0.065	4971.13	0.065	4778.26	0.065	3654.85	0.065	3938.24	0.065	3032.14	0.065	3967.36	0.065	4490.8	0.065	4243.83	0.065	4816.12	0.065	4856.31	0.065	3041.62	0.065	3748.02	0.065	3585.02	0.065	4641.49	0.065	5637.07	0.065	3294.08
0.13	5061.07	0.13	3256.75	0.13	5760.91	0.13	4162.83	0.13	3631.38	0.13	3808.08	0.13	3501.87	0.13	3624.54	0.13	4058.73	0.13	4722.58	0.13	4729.94	0.13	3804.42	0.13	4264.05	0.13	3164.32	0.13	4216.7	0.13	4896.5	0.13	4270.52	0.13	5082.54	0.13	4886.43	0.13	3180.87	0.13	3986.49	0.13	3893.5	0.13	4790.47	0.13	5869.49	0.13	3467.32
0.195	5203.76	0.195	3395.56	0.195	6100.3	0.195	4212.71	0.195	3728.16	0.195	4113.73	0.195	3578.24	0.195	3824.16	0.195	4161.88	0.195	5119.3	0.195	4769.05	0.195	4075.05	0.195	4436.89	0.195	3326.48	0.195	4414.42	0.195	5375.86	0.195	4425.49	0.195	5233.02	0.195	4964.79	0.195	3392.83	0.195	3842.45	0.195	4228.1	0.195	4876.26	0.195	6078.82	0.195	3675.24
0.26	5361.02	0.26	3707.78	0.26	6040.51	0.26	4276.37	0.26	3932.89	0.26	4588.51	0.26	3772.53	0.26	4091.55	0.26	4228.2	0.26	4904.25	0.26	4788.66	0.26	4487.18	0.26	4610.77	0.26	3397.22	0.26	4680.65	0.26	5100.32	0.26	4526.27	0.26	5266.03	0.26	4948.51	0.26	3455.53	0.26	3902.49	0.26	4449.38	0.26	4978.4	0.26	6196.09	0.26	3994.85
0.325	5519.2	0.325	3859.58	0.325	5955.69	0.325	4288.64	0.325	4344.12	0.325	5053.65	0.325	3902.11	0.325	4243.25	0.325	4348.01	0.325	5277.67	0.325	4789.81	0.325	4499.14	0.325	4714.31	0.325	3456.28	0.325	4696.14	0.325	5195.47	0.325	4521.2	0.325	5380.69	0.325	4813.36	0.325	3634	0.325	4057.82	0.325	4809.86	0.325	5059.24	0.325	6078.49	0.325	4147.63
0.39	5602.96	0.39	4024.02	0.39	5901.7	0.39	4313.46	0.39	4648.58	0.39	5355.49	0.39	4071.28	0.39	4368.28	0.39	4348.95	0.39	5129.03	0.39	4803.46	0.39	4367.47	0.39	4758.89	0.39	3530.09	0.39	4683.19	0.39	5445.72	0.39	4654.6	0.39	5925.92	0.39	4934.44	0.39	3838.18	0.39	4309.01	0.39	5049.4	0.39	5069.98	0.39	6162.23	0.39	4412.34
0.455	5567.51	0.455	4188.94	0.455	5961.29	0.455	4399.76	0.455	4680.69	0.455	5718.04	0.455	4301.45	0.455	4467.64	0.455	4365.73	0.455	5096.73	0.455	4781.23	0.455	4940.01	0.455	4813.84	0.455	3771.57	0.455	4684.83	0.455	5499.27	0.455	4666.13	0.455	5818.31	0.455	5094.43	0.455	3971.46	0.455	4278.55	0.455	5150.97	0.455	5116.46	0.455	6021.02	0.455	4371.22
0.52	5581.78	0.52	4356.82	0.52	6111.34	0.52	4498.41	0.52	4824.22	0.52	5921.43	0.52	4574.77	0.52	4460.62	0.52	4494.06	0.52	5086.45	0.52	4721.69	0.52	5356.57	0.52	4812.37	0.52	3958.48	0.52	4764.55	0.52	5526.65	0.52	4768.93	0.52	5780.89	0.52	5034.47	0.52	4086.37	0.52	4375.35	0.52	5211.39	0.52	5211.7	0.52	6107.34	0.52	4506.1
0.585	5718.85	0.585	4367.58	0.585	5936.84	0.585	4579.38	0.585	5024.22	0.585	6061.93	0.585	4600	0.585	4516.19	0.585	4542.15	0.585	5248.52	0.585	4670.27	0.585	5589.39	0.585	4808.11	0.585	3891.71	0.585	4818.07	0.585	5576.4	0.585	4810.52	0.585	6065.65	0.585	5018.51	0.585	4200.33	0.585	4625.09	0.585	5341.27	0.585	5340.41	0.585	6205.37	0.585	4501.25
0.65	5752.21	0.65	4422.87	0.65	5892.2	0.65	4739.51	0.65	5202.44	0.65	6091.84	0.65	4961.96	0.65	4462.91	0.65	4513.3	0.65	5209.94	0.65	4628.43	0.65	5503.49	0.65	4844.22	0.65	3894.3	0.65	4836.71	0.65	5579.42	0.65	4938.86	0.65	5889.7	0.65	5082.56	0.65	4242.33	0.65	4686.4	0.65	5405.54	0.65	5372.73	0.65	6147.81	0.65	4540.52
0.715	5780.69	0.715	4456.18	0.715	5838.9	0.715	4757.44	0.715	5207.64	0.715	6232.95	0.715	5139.56	0.715	4470.64	0.715	4621.8	0.715	5268.31	0.715	4545.46	0.715	5669.96	0.715	4794.8	0.715	4275.16	0.715	4812.37	0.715	5568.33	0.715	4973.29	0.715	5948.64	0.715	5045.59	0.715	4299.37	0.715	4634.34	0.715	5520.6	0.715	5403.13	0.715	6291.89	0.715	4652.49
0.78	5818.05	0.78	4516.11	0.78	5933.97	0.78	4863.09	0.78	5233.61	0.78	6194.45	0.78	5151.47	0.78	4494.84	0.78	4473.61	0.78	5415.97	0.78	4510.38	0.78	5961.43	0.78	4666.75	0.78	4147.55	0.78	4821.82	0.78	5590.36	0.78	4791.46	0.78	5953.49	0.78	5161.16	0.78	4299.65	0.78	4622.81	0.78	5599.83	0.78	5493.77	0.78	6345.02	0.78	4785.22
0.845	6021.04	0.845	4526.77	0.845	5987.22	0.845	4784.69	0.845	5270.18	0.845	6152.75	0.845	5169.25	0.845	4543.56	0.845	4500.58	0.845	5354.25	0.845	4491.25	0.845	5946.4	0.845	4652.94	0.845	4051.14	0.845	4833.87	0.845	5587.16	0.845	4943.01	0.845	6147	0.845	5326.68	0.845	4409.24	0.845	4633.8	0.845	5794.15	0.845	5448.09	0.845	6480.53	0.845	4853.02
0.91	6022.67	0.91	4596.41	0.91	6016.65	0.91	5019.22	0.91	5329.08	0.91	6046.1	0.91	5142.1	0.91	4523.85	0.91	4656.65	0.91	5533.2	0.91	4474.56	0.91	5861.65	0.91	4663.48	0.91	4371.25	0.91	4810.31	0.91	5529.96	0.91	4967.95	0.91	6108.18	0.91	5413	0.91	4458.04	0.91	4591.57	0.91	5948.6	0.91	5503.21	0.91	6847	0.91	4958.8
0.975	5996.72	0.975	4740.66	0.975	5948.35	0.975	4891.81	0.975	5337.42	0.975	5834.42	0.975	5112.39	0.975	4544.14	0.975	4752.62	0.975	5416.6	0.975	4465.28	0.975	6024.31	0.975	4715.88	0.975	4281.48	0.975	4790.24	0.975	5547.71	0.975	4908.48	0.975	6111.03	0.975	5538.64	0.975	4457.03	0.975	4643.6	0.975	6037.2	0.975	5677.96	0.975	7086.76	0.975	4928.17
1.04	6039.87	1.04	4689.27	1.04	5954.77	1.04	4615.45	1.04	5306.48	1.04	5675.91	1.04	5052.74	1.04	4625.55	1.04	4931.96	1.04	5658.49	1.04	4536.08	1.04	6146.33	1.04	4710.65	1.04	4236.28	1.04	4930.61	1.04	5606.27	1.04	5059.62	1.04	6147.8	1.04	5389.75	1.04	4576.14	1.04	4633.03	1.04	6114.92	1.04	5717.21	1.04	7059.51	1.04	5027.85
1.105	5997.48	1.105	4720.16	1.105	5789.11	1.105	4851.34	1.105	5409.49	1.105	5674.4	1.105	4976.59	1.105	4648.83	1.105	5075.44	1.105	5705.69	1.105	4520.5	1.105	6022.49	1.105	4721.12	1.105	4333.63	1.105	4952.32	1.105	5629.34	1.105	5048.13	1.105	6189.26	1.105	5683.15	1.105	4706.42	1.105	4735.29	1.105	6157.08	1.105	5646.99	1.105	7150.77	1.105	5044.06
1.17	5988.54	1.17	4589.93	1.17	5939.15	1.17	4993.22	1.17	5480.97	1.17	5516.4	1.17	4944.17	1.17	4790.21	1.17	5499.29	1.17	5724.9	1.17	4643.84	1.17	6263.44	1.17	4839.94	1.17	4409.1	1.17	4910.08	1.17	5661.7	1.17	5095.61	1.17	5981.18	1.17	5768.9	1.17	4696.79	1.17	4742.38	1.17	6314.57	1.17	5568.02	1.17	7215.58	1.17	5040.24
1.235	6028.55	1.235	4536.41	1.235	5868.29	1.235	4850.12	1.235	5656.64	1.235	5490.11	1.235	5064.25	1.235	4894.05	1.235	5726.62	1.235	5818.41	1.235	4819	1.235	6286.15	1.235	4925	1.235	4355.46	1.235	5090.38	1.235	5759.9	1.235	5076.66	1.235	5975.94	1.235	5535.07	1.235	4660.03	1.235	4758.32	1.235	6304.1	1.235	5564.33	1.235	7141.95	1.235	5072.42
1.3	6058.35	1.3	4600.7	1.3	5666.99	1.3	4779.25	1.3	5558.47	1.3	5530.45	1.3	5220.31	1.3	4774.15	1.3	5783.23	1.3	5415.76	1.3	4911.18	1.3	6323.53	1.3	4937.95	1.3	4403.03	1.3	5107.01	1.3	5807.9	1.3	5158.51	1.3	6162.97	1.3	5756.19	1.3	4673.55	1.3	4828.06	1.3	6265	1.3	5492.3	1.3	6841.85	1.3	5091.62
1.365	6101.27	1.365	4670.93	1.365	5769.13	1.365	5121.11	1.365	5606.06	1.365	5546.53	1.365	5345.58	1.365	4917.77	1.365	5795.49	1.365	5385.35	1.365	5010.89	1.365	6443.72	1.365	5044.64	1.365	4430.11	1.365	5076.99	1.365	5847.51	1.365	5253.7	1.365	6137.11	1.365	5764.93	1.365	4529.12	1.365	4804.98	1.365	6397.33	1.365	5509.13	1.365	6538.6	1.365	5175.62
1.43	6186.58	1.43	4753.86	1.43	5657.31	1.43	5318.66	1.43	5872.49	1.43	5498.52	1.43	5338.36	1.43	4855.24	1.43	5643.42	1.43	5382.37	1.43	5067.71	1.43	6557.32	1.43	5068.46	1.43	4388.27	1.43	5167.98	1.43	5937.28	1.43	5314.52	1.43	6135.64	1.43	5689.5	1.43	4509.54	1.43	4825.44	1.43	6459.82	1.43	5595.61	1.43	6241.24	1.43	5266.48
1.495	6225.46	1.495	4958.84	1.495	5610.91	1.495	5426.51	1.495	5918.12	1.495	5493.47	1.495	5423.48	1.495	4761.52	1.495	5472.69	1.495	5205.16	1.495	5025.07	1.495	6829.22	1.495	5161.61	1.495	4429.82	1.495	5238.46	1.495	6053.43	1.495	5541.61	1.495	6192.45	1.495	5858.94	1.495	4616.62	1.495	4832.96	1.495	6493.47	1.495	5612.56	1.495	6500.19	1.495	5206.6
1.56	6386.04	1.56	5112.66	1.56	5550.53	1.56	5531.17	1.56	6167.41	1.56	5506.62	1.56	5448.96	1.56	4738.14	1.56	5171.89	1.56	5558.37	1.56	4965.22	1.56	6909.78	1.56	5200.81	1.56	4444.87	1.56	5226.26	1.56	6150.65	1.56	5827.93	1.56	6141.38	1.56	6161.68	1.56	4688.94	1.56	4892.94	1.56	6547.4	1.56	5647.42	1.56	6032.26	1.56	5332.78
1.625	6480.15	1.625	5098.93	1.625	5482.21	1.625	5617.92	1.625	6231.65	1.625	5570.7	1.625	5546.18	1.625	4760.91	1.625	5098.59	1.625	5693.03	1.625	5038.41	1.625	7140.13	1.625	5220.55	1.625	4443.56	1.625	5319.37	1.625	6171.99	1.625	5842.28	1.625	6019.27	1.625	6492.52	1.625	4769.3	1.625	4885.81	1.625	6641.45	1.625	5681.42	1.625	5878.65	1.625	5476
1.69	6407.16	1.69	5190.84	1.69	5480.89	1.69	5722.46	1.69	6128.6	1.69	5599.57	1.69	5797.55	1.69	4658.79	1.69	4879.01	1.69	5835.65	1.69	4991.34	1.69	7334.56	1.69	5383.08	1.69	4490.64	1.69	5206.71	1.69	6450.98	1.69	5955.74	1.69	5948.64	1.69	6665.63	1.69	4851.86	1.69	4943.61	1.69	6701.74	1.69	5797.12	1.69	6004.98	1.69	5578.73
1.755	6434.28	1.755	5125.61	1.755	5584.98	1.755	5779.21	1.755	5965.56	1.755	5771.89	1.755	6120.83	1.755	4584.6	1.755	4971.46	1.755	5630.56	1.755	5192.05	1.755	7465.85	1.755	5568.17	1.755	4437.47	1.755	5251.31	1.755	6591.98	1.755	6070.85	1.755	5847.06	1.755	6926.16	1.755	4927.71	1.755	5068.85	1.755	6807.02	1.755	5862.66	1.755	6036.19	1.755	5667.55
1.82	6564.33	1.82	5095.58	1.82	5598.19	1.82	6252.21	1.82	5750.62	1.82	5708.62	1.82	6258.13	1.82	4557.62	1.82	4803.18	1.82	5664.56	1.82	5086.99	1.82	7509.72	1.82	5706.04	1.82	4476.44	1.82	5181.84	1.82	6784.14	1.82	6160.59	1.82	5752.54	1.82	6776.91	1.82	5010.34	1.82	5128.87	1.82	7017.84	1.82	5841.39	1.82	5647.04	1.82	5828.19
1.885	6603.94	1.885	4935.4	1.885	5520.93	1.885	5930.1	1.885	5585.55	1.885	5756.45	1.885	6577.23	1.885	4658.56	1.885	4752.39	1.885	5358.14	1.885	5200.19	1.885	7625.16	1.885	6129.8	1.885	4563.87	1.885	5182.9	1.885	6947.32	1.885	6324.7	1.885	5687.98	1.885	6423.64	1.885	5040.57	1.885	5292.19	1.885	7318.89	1.885	5769.62	1.885	5470.81	1.885	5838.08
1.95	6777.43	1.95	4882.09	1.95	5401.32	1.95	6194.86	1.95	5336.14	1.95	5776.97	1.95	6395.06	1.95	4564.96	1.95	4689.15	1.95	5264.91	1.95	5060.37	1.95	7498.49	1.95	6468.19	1.95	4635.21	1.95	5132.39	1.95	7071.74	1.95	6465.83	1.95	5562.98	1.95	6064.07	1.95	5006.83	1.95	5241.29	1.95	7450.04	1.95	5793.04	1.95	5571.08	1.95	5774.78
2.015	6830.26	2.015	4804.08	2.015	5453.41	2.015	5867.93	2.015	5264.68	2.015	5601.49	2.015	6414.12	2.015	4521.33	2.015	4664.04	2.015	5199.25	2.015	5248.31	2.015	7126.23	2.015	6688.28	2.015	4763.24	2.015	4984.46	2.015	6966.8	2.015	6555.04	2.015	5255.86	2.015	5826.22	2.015	4917.11	2.015	5402.6	2.015	7459.96	2.015	5839.01	2.015	5336.4	2.015	5568.77
2.08	6754.26	2.08	4918.62	2.08	5313.76	2.08	5529.87	2.08	5159.18	2.08	5449.86	2.08	6295.31	2.08	4392.24	2.08	4675.02	2.08	5214.74	2.08	5179.54	2.08	6686.31	2.08	6713.61	2.08	4944.08	2.08	4991.76	2.08	6910.37	2.08	6551.15	2.08	5207.86	2.08	5507.9	2.08	4858.7	2.08	5581.48	2.08	7413.28	2.08	5997.32	2.08	5056.09	2.08	5392.2
2.145	6868.36	2.145	4780.41	2.145	5342.2	2.145	5629.63	2.145	5131.82	2.145	5278.26	2.145	6091.75	2.145	4352.14	2.145	4567.4	2.145	5235.59	2.145	5169.2	2.145	6682.47	2.145	6603.29	2.145	5090.48	2.145	5083.07	2.145	6674.02	2.145	6446.8	2.145	5533.89	2.145	5467.94	2.145	4793.01	2.145	6012.49	2.145	7105.22	2.145	6005.89	2.145	5430.98	2.145	5185.44
2.21	6824.2	2.21	4566.66	2.21	5264.19	2.21	5290.66	2.21	5116.72	2.21	5133.44	2.21	5932.24	2.21	4268.82	2.21	4429.36	2.21	5326.3	2.21	5135.83	2.21	6538.51	2.21	6297.86	2.21	5251.95	2.21	4986.27	2.21	6419.16	2.21	6132.52	2.21	5325.44	2.21	5171.53	2.21	4780.01	2.21	6528.43	2.21	6901.85	2.21	6109.46	2.21	5305.8	2.21	5090.76
2.275	6821.29	2.275	4372.9	2.275	5242.94	2.275	5181.82	2.275	5151.81	2.275	5380.82	2.275	6015.17	2.275	4260.38	2.275	4340.23	2.275	5365.15	2.275	5300.71	2.275	6168.61	2.275	6019.02	2.275	5184.82	2.275	4923.67	2.275	6083.25	2.275	5707.75	2.275	4919.02	2.275	5095.88	2.275	4721.92	2.275	6711.17	2.275	6627.34	2.275	6181.17	2.275	5041.28	2.275	4867.13
2.34	7054.51	2.34	4212.17	2.34	5250.63	2.34	5198.96	2.34	5015.84	2.34	5353.57	2.34	5836.89	2.34	4272.75	2.34	4307.84	2.34	5477.66	2.34	5484.18	2.34	5925.82	2.34	5771.74	2.34	5187.07	2.34	5053.47	2.34	6064.65	2.34	5641.1	2.34	4888.66	2.34	4944.42	2.34	4872.17	2.34	6814.02	2.34	6308.24	2.34	6215.07	2.34	5372.68	2.34	4798.17
2.405	7330.53	2.405	4078.1	2.405	5236.27	2.405	5056.74	2.405	5021.86	2.405	5496.88	2.405	5829.59	2.405	4305.12	2.405	4338.72	2.405	5510.38	2.405	5684.59	2.405	5744.02	2.405	5541.41	2.405	5129.64	2.405	5079.41	2.405	5973.87	2.405	5453.4	2.405	5232.18	2.405	4932.07	2.405	5082.36	2.405	6645.85	2.405	6128.14	2.405	6307.61	2.405	5350.41	2.405	4741.34
2.47	7507.75	2.47	3893.89	2.47	5271.7	2.47	4812.85	2.47	4970.66	2.47	5524.75	2.47	5734.58	2.47	4285.48	2.47	4294.92	2.47	5639.08	2.47	6094.69	2.47	5552.13	2.47	5323.42	2.47	5046.6	2.47	5094.48	2.47	6017.57	2.47	5372.14	2.47	5168.6	2.47	4857.12	2.47	4773.14	2.47	6103	2.47	6001.17	2.47	6244.35	2.47	5796.72	2.47	4644.16
2.535	7687.85	2.535	3867.02	2.535	5169.96	2.535	4763.28	2.535	4971.7	2.535	5390.05	2.535	5653.41	2.535	4296.41	2.535	4308.54	2.535	5637.91	2.535	6801.95	2.535	5504.03	2.535	5300.03	2.535	4716.29	2.535	4971.45	2.535	6017.09	2.535	5343.79	2.535	4709.14	2.535	4926.9	2.535	5208.4	2.535	5827.05	2.535	5900.78	2.535	6024.6	2.535	5994.31	2.535	4650.19
2.6	7608.67	2.6	3680.24	2.6	5162.96	2.6	5021.33	2.6	4998.88	2.6	5479.12	2.6	5727.85	2.6	4413.32	2.6	4199.56	2.6	5720.58	2.6	7465.24	2.6	5510.39	2.6	5197.45	2.6	4679.41	2.6	4998.67	2.6	5741.31	2.6	5244.87	2.6	4679.15	2.6	4903.55	2.6	4813.68	2.6	5467.75	2.6	5764.66	2.6	5783.18	2.6	5692.95	2.6	4591.09
2.665	7606.93	2.665	3430.69	2.665	5218.83	2.665	4821.15	2.665	4910.74	2.665	5486.78	2.665	5649.7	2.665	4510.89	2.665	4185.73	2.665	5680.48	2.665	7797.71	2.665	5468.94	2.665	5288.73	2.665	4663.74	2.665	4820.18	2.665	5570.61	2.665	5174.34	2.665	5129.31	2.665	4838.84	2.665	4610.65	2.665	5260.09	2.665	5699.91	2.665	5796.46	2.665	6045.73	2.665	4491.31
2.73	7145.98	2.73	3291.74	2.73	5226.54	2.73	4738.23	2.73	4877.02	2.73	5597.15	2.73	5521.11	2.73	4460.65	2.73	4200.49	2.73	5519.53	2.73	7747.94	2.73	5416.79	2.73	5176.6	2.73	4600.93	2.73	4801.71	2.73	5515.57	2.73	5249.38	2.73	5456.95	2.73	4665.68	2.73	4588.25	2.73	5148.53	2.73	5607.06	2.73	5765.96	2.73	6114.1	2.73	4446.48
2.795	7387.67			2.795	5133.22	2.795	4470.9	2.795	4921.14	2.795	5411.1	2.795	5409.04	2.795	4621.09	2.795	3890.51	2.795	5385.91	2.795	7746.4	2.795	5385.87	2.795	5295.06	2.795	4558.24	2.795	4745.39	2.795	5323.54	2.795	5171	2.795	5075.94	2.795	4646.89	2.795	4491.23	2.795	5134.14	2.795	5638.25	2.795	5774.79	2.795	5973.44	2.795	4415.63
2.86	6814.2			2.86	5106.39	2.86	4431.62	2.86	4891.98	2.86	5043.99	2.86	5314.61	2.86	4547.86	2.86	3745.46	2.86	4972.62	2.86	7581.81	2.86	5317.63	2.86	5337.48	2.86	4582.63	2.86	4641.08	2.86	5286	2.86	5035.85	2.86	5302.81	2.86	4367.72	2.86	4443.68	2.86	5150.65	2.86	5592.55	2.86	5696.23	2.86	6224.07	2.86	4357.16
2.925	6600.45			2.925	5012.46	2.925	4254.98	2.925	4793.81	2.925	5183.94	2.925	5360.74	2.925	4470.37	2.925	3574			2.925	7159.96	2.925	5139.03	2.925	5329.98	2.925	4569.69	2.925	4487.4	2.925	5227.19	2.925	5110.38	2.925	5910.27	2.925	4191.84	2.925	4313.83	2.925	5083.31	2.925	5427.73	2.925	5568.12	2.925	6676.98	2.925	4237.75
2.99	6585.48			2.99	5049.58	2.99	4215.4	2.99	4753.09	2.99	4857.84	2.99	5321.1	2.99	4325.95	2.99	3359.58			2.99	6832.98	2.99	5010.59	2.99	5241.48	2.99	4411.94	2.99	4379.42	2.99	4969.29	2.99	5053.7	2.99	6355.61	2.99	3969.16	2.99	4247.38	2.99	5022.08	2.99	5641.21	2.99	5571.12	2.99	6280.7	2.99	4181.32
3.055	6345.86			3.055	4775.05	3.055	4231.88	3.055	4607.1	3.055	4566.89	3.055	5128.76	3.055	4425.08					3.055	6252.25	3.055	4971.53	3.055	5069.26	3.055	4211.24	3.055	4336.95	3.055	4856.24	3.055	4954.31	3.055	5505.82			3.055	4233.69	3.055	5105.43	3.055	5504.26	3.055	5674.05	3.055	6463	3.055	4043.59
3.12	6309.18			3.12	4494.46	3.12	4117.5	3.12	4413.94	3.12	4435.52	3.12	5036.06	3.12	4498.07					3.12	5989.7	3.12	4882.63	3.12	4890.97	3.12	3977.13			3.12	4609.42	3.12	4966.78	3.12	5361.51			3.12	4256.3	3.12	5205.07	3.12	5525.16	3.12	5584.4	3.12	6188.49
3.185	6273.19			3.185	4177.1	3.185	4135.7	3.185	4141.96	3.185	4230.62	3.185	4666.02	3.185	4541.34					3.185	5963.64	3.185	4686.7	3.185	4797.42	3.185	3778.14			3.185	4281.86	3.185	4934.94	3.185	5747.44			3.185	4256.84	3.185	5091.16	3.185	5490.12	3.185	5482.84	3.185	6419.39
3.25	6109.27			3.25	3884.76	3.25	3974.58	3.25	3872.67	3.25	3545.52	3.25	4470.69	3.25	4539.18					3.25	5752.46	3.25	4347.86	3.25	4660.32	3.25	4064.21			3.25	3947.84	3.25	4885.84	3.25	6256.86			3.25	4419.33	3.25	5006.67	3.25	5489.01	3.25	5811.19	3.25	6378.59
3.315	6088.27			3.315	4011.42	3.315	3693.23	3.315	3683.08					3.315	4587.14					3.315	5443	3.315	4025.12	3.315	4571.32	3.315	3843.32			3.315	3569.8	3.315	4785.94	3.315	6068.62			3.315	4393.43	3.315	4954.45	3.315	5517.39	3.315	5808.08	3.315	6171.31
3.38	6103.57			3.38	3875.1			3.38	3249.47					3.38	4678.03					3.38	5229.18	3.38	3755.39	3.38	4524.69	3.38	4027.01					3.38	4756.82	3.38	6076.26			3.38	4320.06	3.38	4975.64	3.38	5422.13	3.38	5654.84	3.38	6261.67
3.445	6016.69			3.445	3467.53									3.445	4595.75					3.445	5079.75	3.445	3275.39	3.445	4398.73	3.445	3888.89					3.445	4713.12	3.445	6380.4			3.445	4183.9	3.445	4974.56	3.445	5303.1	3.445	5753.37	3.445	6134.7
3.51	6068.02													3.51	4646.07					3.51	4984.31	3.51	2940.52	3.51	4115.21	3.51	3545.09					3.51	4692.31	3.51	6310.02			3.51	4271.08	3.51	4977.32	3.51	5110.98	3.51	5866.36	3.51	6152.61
3.575	5939.35													3.575	4666.84					3.575	4936.05	3.575	2751.48	3.575	3613.15	3.575	3279.94					3.575	4754.42	3.575	6269.01			3.575	4133.46	3.575	4867.99	3.575	4924.29	3.575	6052.98	3.575	6115.82
3.64	6152.43													3.64	4736.05					3.64	4863.09	3.64	2824.96			3.64	3038.69					3.64	4662.23	3.64	6333.53			3.64	4033.17	3.64	4807.01	3.64	4869.58	3.64	6191.74	3.64	6122.85
3.705	6123.33													3.705	4783.93					3.705	4909.48	3.705	2586.15			3.705	3164.27					3.705	4601.42	3.705	6302.71			3.705	4078.36	3.705	4900.8	3.705	4508.84	3.705	6291.68	3.705	6113.42
3.77	6119.4													3.77	4718.96					3.77	4896.28	3.77	2520.66			3.77	2827.09					3.77	4546.75	3.77	6259.63			3.77	3942.82	3.77	4875.12			3.77	6415.9	3.77	5935.51
3.835	6246.32													3.835	4855.07					3.835	4802.5	3.835	2442.63			3.835	2673.6					3.835	4462	3.835	6426.9			3.835	3803.61	3.835	4722.16			3.835	6274.87	3.835	5811.38
3.9	6076.77													3.9	4772.67					3.9	4845.53													3.9	6485.98			3.9	3578.88	3.9	4612.63			3.9	6238.39	3.9	5951.76
3.965	5983.53													3.965	4830.69					3.965	4801.69													3.965	6656.15			3.965	3266.46	3.965	4614.73			3.965	6255.91	3.965	5716.05
4.03	5988.34													4.03	4856.95					4.03	4678.87													4.03	6700.84			4.03	3043.71	4.03	4548.58			4.03	6091.71	4.03	5811.48
4.095	5828.66													4.095	4914.63					4.095	4788.69													4.095	6891.15			4.095	3079.17	4.095	4513.65			4.095	5989.26	4.095	5676.12
4.16	5671.72													4.16	4762.85					4.16	4731.6													4.16	6774.65			4.16	2810.95	4.16	4467.13			4.16	5813.95	4.16	5614.94
4.225	5557.61													4.225	4685.18					4.225	4735.94													4.225	6661.9			4.225	2774.76	4.225	4372.1			4.225	5699.59	4.225	5585.05
4.29	5362.03													4.29	4665.93					4.29	4672.25													4.29	6472.38			4.29	2690.34	4.29	4409.38			4.29	5639.07	4.29	5558.17
4.355	5183.41													4.355	4544.14					4.355	4694.16													4.355	6351.51			4.355	2646.51	4.355	4412.02			4.355	5541.05	4.355	5576.09
4.42	5047													4.42	4469.1					4.42	4616.6													4.42	6193.37			4.42	2523.84	4.42	4472.22			4.42	5417.63	4.42	5591.84
4.485	4898.68													4.485	4454.43					4.485	4573.5													4.485	5922.24					4.485	4331.94			4.485	5388.74	4.485	5559.29
4.55	4664.56													4.55	4381.11					4.55	4617.24													4.55	5851.1					4.55	4102.22			4.55	5436.35	4.55	5649.73
4.615	4412.02													4.615	4303.4					4.615	4641.23													4.615	5829.19					4.615	3904.45			4.615	5379.41	4.615	5453.36
4.68	4188.21													4.68	4116.61					4.68	4691.45													4.68	5650.81					4.68	3823.2			4.68	5322.12	4.68	5410.72
4.745	3942.57													4.745	4127.26					4.745	4761.01													4.745	5495.01					4.745	3553.16			4.745	5236.14	4.745	5258.11
4.81	3674.21													4.81	4039.68					4.81	4821.27													4.81	5391.2					4.81	3367.48			4.81	5207.06	4.81	5109.01
4.875	3407.74													4.875	4084.75					4.875	4803.5																			4.875	3103.5			4.875	5142.36	4.875	4830.27
4.94	3161.56													4.94	3933.78					4.94	4735.09																			4.94	3045.17			4.94	5052.19	4.94	4615.36
5.005	3047.85													5.005	3729.61					5.005	4717.56																			5.005	2930.34			5.005	4965.15	5.005	4434.57
5.07	3156.14																			5.07	4507.29																			5.07	2797.61			5.07	4992	5.07	4284.46
5.135	3289.68																			5.135	4241.02																			5.135	2690.5			5.135	4896.69	5.135	3963.2
5.2	2996.82																			5.2	3915.6																			5.2	2655			5.2	4766.52
5.265	2822.22																																											5.265	4699.3
5.33	2942.22																																											5.33	4611.22
																																												5.395	4306.34
																																												5.46	4089.57
																																												5.525	3768.14
																																												5.59	3639.97
																																												5.655	3399.74
																																												5.72	3180.29
																																												5.785	3040.24
																																												5.85	2911.34
																																												5.915	2826.85
																																												5.98	2777.31
																																												6.045	2720.68
[truncated: 430 more columns]

[truncated: 1 more sheets: Suppl. Figure 18]
